# Supplementary material for: Watching subtitled videos with the sound off affects viewers’ comprehension, cognitive load, immersion, enjoyment, and gaze patterns: A mixed-methods eye-tracking study
Source: PLoS One. 2024 Oct 7;19(10):e0306251. doi: 10.1371/journal.pone.0306251 (PMC11458047; doi:10.1371/journal.pone.0306251)
Supplement: S1 Data — (ZIP) [file pone.0306251.s001.zip]

Archive with 31 entries (24 files):
- Data analysis_Revised after peer review_Feb 2024/1. Datasets for analysis/
- Data analysis_Revised after peer review_Feb 2024/1. Datasets for analysis/Exp2_Global_IA report_merged.csv
- Data analysis_Revised after peer review_Feb 2024/1. Datasets for analysis/Exp2_Global_SaccadeReport_merged.csv
- Data analysis_Revised after peer review_Feb 2024/1. Datasets for analysis/Questionnaire_dataset_Chronbach.csv
- Data analysis_Revised after peer review_Feb 2024/2. Tables/
- Data analysis_Revised after peer review_Feb 2024/2. Tables/Copy of Table 10_Model summaries.docx
- Data analysis_Revised after peer review_Feb 2024/2. Tables/Copy of Table 9_means and SD_eyetracking measures.docx
- Data analysis_Revised after peer review_Feb 2024/CC_revised/
- Data analysis_Revised after peer review_Feb 2024/CC_revised/CC_global_Saccade_Exp2.html
- Data analysis_Revised after peer review_Feb 2024/CC_revised/CC_global_Saccade_Exp2.Rmd
- Data analysis_Revised after peer review_Feb 2024/CC_revised/CC_lme_cc.lmer.17.doc
- Data analysis_Revised after peer review_Feb 2024/CC_revised/CC_lme_cc.lmer.17.extra.doc
- Data analysis_Revised after peer review_Feb 2024/Chronbach's alpha/
- Data analysis_Revised after peer review_Feb 2024/Chronbach's alpha/CL_Chronbach.html
- Data analysis_Revised after peer review_Feb 2024/Chronbach's alpha/CL_Chronbach.Rmd
- Data analysis_Revised after peer review_Feb 2024/desktop.ini
- Data analysis_Revised after peer review_Feb 2024/MFD_revised/
- Data analysis_Revised after peer review_Feb 2024/MFD_revised/MFD_global_IA_Exp2.html
- Data analysis_Revised after peer review_Feb 2024/MFD_revised/MFD_global_IA_Exp2.Rmd
- Data analysis_Revised after peer review_Feb 2024/MFD_revised/MFD_sub_s.lmer.12.doc
- Data analysis_Revised after peer review_Feb 2024/MFD_revised/MFD_sub_s.lmer.12.extra.doc
- Data analysis_Revised after peer review_Feb 2024/SKIP_revised/
- Data analysis_Revised after peer review_Feb 2024/SKIP_revised/SKIP_global_IA_Exp2.html
- Data analysis_Revised after peer review_Feb 2024/SKIP_revised/SKIP_global_IA_Exp2.Rmd
- Data analysis_Revised after peer review_Feb 2024/SKIP_revised/sub_s.glmer.skip.26.doc
- Data analysis_Revised after peer review_Feb 2024/SKIP_revised/sub_s.glmer.skip.26.extra1.doc
- Data analysis_Revised after peer review_Feb 2024/TRT_revised/
- Data analysis_Revised after peer review_Feb 2024/TRT_revised/TT_global_IA_Exp2.html
- Data analysis_Revised after peer review_Feb 2024/TRT_revised/TT_global_IA_Exp2.Rmd
- Data analysis_Revised after peer review_Feb 2024/TRT_revised/TT_sub_lme_s.lmer.16.doc
- Data analysis_Revised after peer review_Feb 2024/TRT_revised/TT_sub_lme_s.lmer.16.extra.doc
