# Supplementary material for: Watching subtitled videos with the sound off affects viewers’ comprehension, cognitive load, immersion, enjoyment, and gaze patterns: A mixed-methods eye-tracking study
Source: PLoS One. 2024 Oct 7;19(10):e0306251. doi: 10.1371/journal.pone.0306251 (PMC11458047; doi:10.1371/journal.pone.0306251)
Supplement: S1 Data — (ZIP) [file pone.0306251.s001.zip › Data analysis_Revised after peer review_Feb 2024/1. Datasets for analysis/Exp2_Global_IA report_merged.csv]

subj	EYE_USED	counterbalance	TRIAL_INDEX	sub.cond	audio.cond	videofilename	sub.id.num	sub.id	unique.sub.id	IA_LABEL	IP_END_TIME	IP_START_TIME	IP_DUR	PRT	IA_FIXATION_COUNT	IA_DWELL_TIME	IA_DWELL_TIME_PERC	IA_FIRST_FIXATION_DURATION	IA_FIRST_RUN_DWELL_TIME	IA_RUN_COUNT	IA_SKIP	full.skip	IA_SPILLOVER	IA_REGRESSION_IN	IA_REGRESSION_IN_COUNT	IA_REGRESSION_OUT	IA_REGRESSION_OUT_COUNT	IA_REGRESSION_OUT_FULL	IA_REGRESSION_OUT_FULL_COUNT	IA_REGRESSION_PATH_DURATION	IA_SELECTIVE_REGRESSION_PATH_DURATION	INTEREST_AREA_FIXATION_SEQUENCE	group	native.lang	age	education	cambridge	LexTALE	gender	glasses	dyslexia	handedness	AVT_Pref	AVT_Pref_bin	ENG_nosub_pref	ENG_sub_pref	SoundOFF_Films	SoundOFF_SocialMedia	RSPAN
AUS01	RIGHT	1	1	congruent	ON	chair_1_con.mp4	1	sub01	1	Video_IA	4382409	4379009	3400	46.58823529	8	1584	0.5379	101	101	4	0	0	182	1	3	0	0	0	0	101	101	[30000004, 30000005, 30000004, 0, 30000005, 30000004, 30000005, 30000004]	AUS	EN	20	14	#NULL!	#NULL!	F	N	N	R	subs	subs	1	7	1	1	42
AUS01	RIGHT	1	1	congruent	ON	chair_1_con.mp4	1	sub01	1	Sub_IA	4382409	4379009	3400	32.55882353	6	1107	0.3759	182	633	3	0	0	.	0	0	1	3	1	3	2590	1107	[30000004, 30000005, 30000004, 0, 30000005, 30000004, 30000005, 30000004]	AUS	EN	20	14	#NULL!	#NULL!	F	N	N	R	subs	subs	1	7	1	1	42
AUS01	RIGHT	1	1	congruent	ON	chair_1_con.mp4	2	sub02	2	Video_IA	4385289	4382569	2720	57.02205882	7	1551	0.9118	403	1050	2	0	0	150	1	1	0	0	0	0	1050	1050	[30000004, 30000005, 30000004]	AUS	EN	20	14	#NULL!	#NULL!	F	N	N	R	subs	subs	1	7	1	1	42
AUS01	RIGHT	1	1	congruent	ON	chair_1_con.mp4	2	sub02	2	Sub_IA	4385289	4382569	2720	5.514705882	1	150	0.0882	150	150	1	0	0	.	0	0	1	1	1	1	651	150	[30000004, 30000005, 30000004]	AUS	EN	20	14	#NULL!	#NULL!	F	N	N	R	subs	subs	1	7	1	1	42
AUS01	RIGHT	1	1	congruent	ON	chair_1_con.mp4	3	sub03	3	Video_IA	4387168	4385448	1720	70.29069767	5	1209	0.6732	297	444	2	0	0	201	1	1	0	0	0	0	444	444	[30000004, 30000005, 30000004]	AUS	EN	20	14	#NULL!	#NULL!	F	N	N	R	subs	subs	1	7	1	1	42
AUS01	RIGHT	1	1	congruent	ON	chair_1_con.mp4	3	sub03	3	Sub_IA	4387168	4385448	1720	34.12790698	3	587	0.3268	201	587	1	0	0	.	0	0	1	1	1	1	1352	587	[30000004, 30000005, 30000004]	AUS	EN	20	14	#NULL!	#NULL!	F	N	N	R	subs	subs	1	7	1	1	42
AUS01	RIGHT	1	1	congruent	ON	chair_1_con.mp4	4	sub04	4	Sub_IA	4390848	4387328	3520	40.56818182	6	1428	0.4156	181	809	3	0	0	.	0	0	1	2	1	2	2981	1428	[30000004, 30000005, 30000004, 30000005, 30000004, 30000005]	AUS	EN	20	14	#NULL!	#NULL!	F	N	N	R	subs	subs	1	7	1	1	42
AUS01	RIGHT	1	1	congruent	ON	chair_1_con.mp4	4	sub04	4	Video_IA	4390848	4387328	3520	57.04545455	8	2008	0.5844	455	455	3	0	0	181	1	2	0	0	0	0	455	455	[30000004, 30000005, 30000004, 30000005, 30000004, 30000005]	AUS	EN	20	14	#NULL!	#NULL!	F	N	N	R	subs	subs	1	7	1	1	42
AUS01	RIGHT	1	1	congruent	ON	chair_1_con.mp4	5	sub05	5	Sub_IA	4393089	4391849	1240	38.06451613	1	472	0.3326	472	472	1	0	0	.	0	0	1	1	1	1	1212	472	[30000004, 30000005, 30000004]	AUS	EN	20	14	#NULL!	#NULL!	F	N	N	R	subs	subs	1	7	1	1	42
AUS01	RIGHT	1	1	congruent	ON	chair_1_con.mp4	5	sub05	5	Video_IA	4393089	4391849	1240	76.37096774	3	947	0.6674	207	207	2	0	0	472	1	1	0	0	0	0	207	207	[30000004, 30000005, 30000004]	AUS	EN	20	14	#NULL!	#NULL!	F	N	N	R	subs	subs	1	7	1	1	42
AUS01	RIGHT	1	1	congruent	ON	chair_1_con.mp4	6	sub06	6	Sub_IA	4394809	4393249	1560	26.47435897	3	413	0.2167	173	413	1	0	0	.	0	0	1	1	1	1	1366	413	[30000004, 30000005, 30000004]	AUS	EN	20	14	#NULL!	#NULL!	F	N	N	R	subs	subs	1	7	1	1	42
AUS01	RIGHT	1	1	congruent	ON	chair_1_con.mp4	6	sub06	6	Video_IA	4394809	4393249	1560	95.70512821	4	1493	0.7833	540	540	2	0	0	173	1	1	0	0	0	0	540	540	[30000004, 30000005, 30000004]	AUS	EN	20	14	#NULL!	#NULL!	F	N	N	R	subs	subs	1	7	1	1	42
AUS01	RIGHT	1	1	congruent	ON	chair_1_con.mp4	7	sub07	7	Sub_IA	4397688	4394968	2720	48.71323529	7	1325	0.5741	143	1084	2	0	0	.	0	0	1	1	1	1	2013	1325	[30000004, 30000005, 30000004, 0, 30000005]	AUS	EN	20	14	#NULL!	#NULL!	F	N	N	R	subs	subs	1	7	1	1	42
AUS01	RIGHT	1	1	congruent	ON	chair_1_con.mp4	7	sub07	7	Video_IA	4397688	4394968	2720	30.36764706	4	826	0.3579	138	138	2	0	0	143	1	1	0	0	0	0	138	138	[30000004, 30000005, 30000004, 0, 30000005]	AUS	EN	20	14	#NULL!	#NULL!	F	N	N	R	subs	subs	1	7	1	1	42
AUS01	RIGHT	1	1	congruent	ON	chair_1_con.mp4	8	sub08	8	Video_IA	4401009	4397849	3160	36.51898734	6	1154	0.4265	159	376	3	1	0	.	1	3	0	0	0	0	376	376	[30000005, 30000004, 30000005, 30000004, 30000005, 30000004]	AUS	EN	20	14	#NULL!	#NULL!	F	N	N	R	subs	subs	1	7	1	1	42
AUS01	RIGHT	1	1	congruent	ON	chair_1_con.mp4	8	sub08	8	Sub_IA	4401009	4397849	3160	49.11392405	8	1552	0.5735	261	451	3	0	0	.	0	0	1	3	1	3	2706	1552	[30000005, 30000004, 30000005, 30000004, 30000005, 30000004]	AUS	EN	20	14	#NULL!	#NULL!	F	N	N	R	subs	subs	1	7	1	1	42
AUS01	RIGHT	1	1	congruent	ON	chair_1_con.mp4	9	sub09	9	Video_IA	4402489	4401169	1320	15.68181818	1	207	0.2903	207	207	1	1	0	.	1	1	0	0	0	0	207	207	[30000005, 30000004]	AUS	EN	20	14	#NULL!	#NULL!	F	N	N	R	subs	subs	1	7	1	1	42
AUS01	RIGHT	1	1	congruent	ON	chair_1_con.mp4	9	sub09	9	Sub_IA	4402489	4401169	1320	38.33333333	2	506	0.7097	315	506	1	0	0	.	0	0	1	1	1	1	713	506	[30000005, 30000004]	AUS	EN	20	14	#NULL!	#NULL!	F	N	N	R	subs	subs	1	7	1	1	42
AUS01	RIGHT	1	1	congruent	ON	chair_1_con.mp4	10	sub10	10	Sub_IA	4404808	4402648	2160	22.68518519	3	490	0.245	139	490	1	0	0	.	0	0	1	1	1	1	2000	490	[30000005, 30000004]	AUS	EN	20	14	#NULL!	#NULL!	F	N	N	R	subs	subs	1	7	1	1	42
AUS01	RIGHT	1	1	congruent	ON	chair_1_con.mp4	10	sub10	10	Video_IA	4404808	4402648	2160	69.90740741	4	1510	0.755	174	1510	1	1	0	.	1	1	0	0	0	0	1510	1510	[30000005, 30000004]	AUS	EN	20	14	#NULL!	#NULL!	F	N	N	R	subs	subs	1	7	1	1	42
AUS01	RIGHT	1	1	congruent	ON	chair_1_con.mp4	11	sub11	11	Video_IA	4405848	4404968	880	144.3181818	4	1270	0.8747	574	744	2	0	0	182	1	1	0	0	0	0	744	744	[30000004, 30000005, 30000004]	AUS	EN	20	14	#NULL!	#NULL!	F	N	N	R	subs	subs	1	7	1	1	42
AUS01	RIGHT	1	1	congruent	ON	chair_1_con.mp4	11	sub11	11	Sub_IA	4405848	4404968	880	20.68181818	1	182	0.1253	182	182	1	0	0	.	0	0	1	1	1	1	708	182	[30000004, 30000005, 30000004]	AUS	EN	20	14	#NULL!	#NULL!	F	N	N	R	subs	subs	1	7	1	1	42
AUS01	RIGHT	1	1	congruent	ON	chair_1_con.mp4	12	sub12	12	Video_IA	4408968	4406008	2960	33.34459459	4	987	0.3236	363	987	1	0	0	197	0	0	0	0	0	0	987	987	[30000004, 30000005]	AUS	EN	20	14	#NULL!	#NULL!	F	N	N	R	subs	subs	1	7	1	1	42
AUS01	RIGHT	1	1	congruent	ON	chair_1_con.mp4	12	sub12	12	Sub_IA	4408968	4406008	2960	69.69594595	9	2063	0.6764	197	2063	1	0	0	.	0	0	0	0	0	0	2063	2063	[30000004, 30000005]	AUS	EN	20	14	#NULL!	#NULL!	F	N	N	R	subs	subs	1	7	1	1	42
AUS01	RIGHT	1	1	congruent	ON	chair_1_con.mp4	13	sub13	13	Video_IA	4410888	4409048	1840	21.14130435	2	389	0.1879	202	389	1	1	0	.	1	1	0	0	0	0	389	389	[30000005, 30000004, 30000005]	AUS	EN	20	14	#NULL!	#NULL!	F	N	N	R	subs	subs	1	7	1	1	42
AUS01	RIGHT	1	1	congruent	ON	chair_1_con.mp4	13	sub13	13	Sub_IA	4410888	4409048	1840	91.35869565	6	1681	0.8121	400	1397	2	0	0	.	0	0	1	1	1	1	2070	1681	[30000005, 30000004, 30000005]	AUS	EN	20	14	#NULL!	#NULL!	F	N	N	R	subs	subs	1	7	1	1	42
AUS01	RIGHT	1	1	congruent	ON	chair_1_con.mp4	14	sub14	14	Video_IA	4412608	4411048	1560	79.74358974	5	1244	0.6652	243	243	2	1	0	.	1	2	0	0	0	0	243	243	[30000005, 30000004, 30000005, 30000004]	AUS	EN	20	14	#NULL!	#NULL!	F	N	N	R	subs	subs	1	7	1	1	42
AUS01	RIGHT	1	1	congruent	ON	chair_1_con.mp4	14	sub14	14	Sub_IA	4412608	4411048	1560	40.12820513	4	626	0.3348	284	284	2	0	0	.	0	0	1	2	1	2	1870	626	[30000005, 30000004, 30000005, 30000004]	AUS	EN	20	14	#NULL!	#NULL!	F	N	N	R	subs	subs	1	7	1	1	42
AUS01	RIGHT	1	1	congruent	ON	chair_1_con.mp4	15	sub15	15	Video_IA	4415088	4412768	2320	75.21551724	5	1745	0.8105	371	371	3	0	0	123	1	2	0	0	0	0	371	371	[30000004, 30000005, 30000004, 30000005, 30000004]	AUS	EN	20	14	#NULL!	#NULL!	F	N	N	R	subs	subs	1	7	1	1	42
AUS01	RIGHT	1	1	congruent	ON	chair_1_con.mp4	15	sub15	15	Sub_IA	4415088	4412768	2320	17.5862069	3	408	0.1895	123	277	2	0	0	.	0	0	1	2	1	2	1782	408	[30000004, 30000005, 30000004, 30000005, 30000004]	AUS	EN	20	14	#NULL!	#NULL!	F	N	N	R	subs	subs	1	7	1	1	42
AUS01	RIGHT	1	1	congruent	ON	chair_1_con.mp4	16	sub16	16	Sub_IA	4416048	4415248	800	39.375	2	315	0.3251	237	315	1	0	0	.	0	0	1	1	1	1	969	315	[30000005, 30000004]	AUS	EN	20	14	#NULL!	#NULL!	F	N	N	R	subs	subs	1	7	1	1	42
AUS01	RIGHT	1	1	congruent	ON	chair_1_con.mp4	16	sub16	16	Video_IA	4416048	4415248	800	81.75	1	654	0.6749	654	654	1	1	0	.	1	1	0	0	0	0	654	654	[30000005, 30000004]	AUS	EN	20	14	#NULL!	#NULL!	F	N	N	R	subs	subs	1	7	1	1	42
AUS01	RIGHT	1	1	congruent	ON	chair_1_con.mp4	17	sub17	17	Video_IA	4418048	4416209	1839	111.7998912	5	2056	0.829	654	755	2	0	0	185	1	1	0	0	0	0	755	755	[30000004, 30000005, 30000004]	AUS	EN	20	14	#NULL!	#NULL!	F	N	N	R	subs	subs	1	7	1	1	42
AUS01	RIGHT	1	1	congruent	ON	chair_1_con.mp4	17	sub17	17	Sub_IA	4418048	4416209	1839	23.0560087	3	424	0.171	185	424	1	0	0	.	0	0	1	1	1	1	1725	424	[30000004, 30000005, 30000004]	AUS	EN	20	14	#NULL!	#NULL!	F	N	N	R	subs	subs	1	7	1	1	42
AUS01	RIGHT	1	1	congruent	ON	chair_1_con.mp4	18	sub18	18	Video_IA	4424368	4423688	680	101.3235294	2	689	0.8485	347	689	1	0	0	123	0	0	0	0	0	0	689	689	[30000004, 30000005]	AUS	EN	20	14	#NULL!	#NULL!	F	N	N	R	subs	subs	1	7	1	1	42
AUS01	RIGHT	1	1	congruent	ON	chair_1_con.mp4	18	sub18	18	Sub_IA	4424368	4423688	680	18.08823529	1	123	0.1515	123	123	1	0	0	.	0	0	0	0	0	0	123	123	[30000004, 30000005]	AUS	EN	20	14	#NULL!	#NULL!	F	N	N	R	subs	subs	1	7	1	1	42
AUS01	RIGHT	1	1	congruent	ON	chair_1_con.mp4	19	sub19	19	Video_IA	4427368	4424528	2840	75.17605634	8	2135	0.7672	303	801	3	0	0	187	1	2	0	0	0	0	801	801	[30000004, 30000005, 30000004, 30000005, 30000004]	AUS	EN	20	14	#NULL!	#NULL!	F	N	N	R	subs	subs	1	7	1	1	42
AUS01	RIGHT	1	1	congruent	ON	chair_1_con.mp4	19	sub19	19	Sub_IA	4427368	4424528	2840	22.81690141	3	648	0.2328	187	440	2	0	0	.	0	0	1	2	1	2	1982	648	[30000004, 30000005, 30000004, 30000005, 30000004]	AUS	EN	20	14	#NULL!	#NULL!	F	N	N	R	subs	subs	1	7	1	1	42
AUS01	RIGHT	1	1	congruent	ON	chair_1_con.mp4	20	sub21	20	Video_IA	4430968	4429128	1840	62.39130435	5	1148	0.6841	132	344	3	0	0	120	1	2	0	0	0	0	344	344	[30000004, 30000005, 30000004, 30000005, 30000004]	AUS	EN	20	14	#NULL!	#NULL!	F	N	N	R	subs	subs	1	7	1	1	42
AUS01	RIGHT	1	1	congruent	ON	chair_1_con.mp4	20	sub21	20	Sub_IA	4430968	4429128	1840	28.80434783	4	530	0.3159	120	385	2	0	0	.	0	0	1	2	1	2	1334	530	[30000004, 30000005, 30000004, 30000005, 30000004]	AUS	EN	20	14	#NULL!	#NULL!	F	N	N	R	subs	subs	1	7	1	1	42
AUS01	RIGHT	1	1	congruent	ON	chair_1_con.mp4	21	sub20	21	Sub_IA	4428968	4427528	1440	21.11111111	2	304	0.2023	132	304	1	0	0	.	0	0	1	1	1	1	762	304	[30000004, 30000005, 30000004]	AUS	EN	20	14	#NULL!	#NULL!	F	N	N	R	subs	subs	1	7	1	1	42
AUS01	RIGHT	1	1	congruent	ON	chair_1_con.mp4	21	sub20	21	Video_IA	4428968	4427528	1440	83.26388889	4	1199	0.7977	350	741	2	0	0	132	1	1	0	0	0	0	741	741	[30000004, 30000005, 30000004]	AUS	EN	20	14	#NULL!	#NULL!	F	N	N	R	subs	subs	1	7	1	1	42
AUS01	RIGHT	1	1	congruent	ON	chair_1_con.mp4	22	sub22	22	Video_IA	4432208	4431127	1081	98.33487512	3	1063	0.8041	274	1063	1	1	0	.	1	1	0	0	0	0	1063	1063	[30000005, 30000004]	AUS	EN	20	14	#NULL!	#NULL!	F	N	N	R	subs	subs	1	7	1	1	42
AUS01	RIGHT	1	1	congruent	ON	chair_1_con.mp4	22	sub22	22	Sub_IA	4432208	4431127	1081	23.95929695	2	259	0.1959	133	259	1	0	0	.	0	0	1	1	1	1	1322	259	[30000005, 30000004]	AUS	EN	20	14	#NULL!	#NULL!	F	N	N	R	subs	subs	1	7	1	1	42
AUS01	RIGHT	1	1	congruent	ON	chair_1_con.mp4	23	sub23	23	Video_IA	4434328	4432368	1960	68.82653061	3	1349	0.6772	483	773	2	0	0	187	1	1	0	0	0	0	773	773	[30000004, 30000005, 30000004, 30000005]	AUS	EN	20	14	#NULL!	#NULL!	F	N	N	R	subs	subs	1	7	1	1	42
AUS01	RIGHT	1	1	congruent	ON	chair_1_con.mp4	23	sub23	23	Sub_IA	4434328	4432368	1960	32.80612245	4	643	0.3228	187	507	2	0	0	.	0	0	1	1	1	1	1219	643	[30000004, 30000005, 30000004, 30000005]	AUS	EN	20	14	#NULL!	#NULL!	F	N	N	R	subs	subs	1	7	1	1	42
AUS01	RIGHT	1	1	congruent	ON	chair_1_con.mp4	24	sub24	24	Sub_IA	4435608	4434488	1120	29.73214286	2	333	0.33	173	333	1	0	0	.	0	0	1	1	1	1	1009	333	[30000005, 30000004]	AUS	EN	20	14	#NULL!	#NULL!	F	N	N	R	subs	subs	1	7	1	1	42
AUS01	RIGHT	1	1	congruent	ON	chair_1_con.mp4	24	sub24	24	Video_IA	4435608	4434488	1120	60.35714286	2	676	0.67	174	676	1	1	0	.	1	1	0	0	0	0	676	676	[30000005, 30000004]	AUS	EN	20	14	#NULL!	#NULL!	F	N	N	R	subs	subs	1	7	1	1	42
AUS01	RIGHT	1	1	congruent	ON	chair_1_con.mp4	25	sub25	25	Sub_IA	4439768	4436768	3000	22.56666667	4	677	0.2568	189	476	2	0	0	.	0	0	1	2	1	2	2227	677	[30000004, 30000005, 30000004, 30000005, 30000004]	AUS	EN	20	14	#NULL!	#NULL!	F	N	N	R	subs	subs	1	7	1	1	42
AUS01	RIGHT	1	1	congruent	ON	chair_1_con.mp4	25	sub25	25	Video_IA	4439768	4436768	3000	65.3	7	1959	0.7432	299	409	3	0	0	189	1	2	0	0	0	0	409	409	[30000004, 30000005, 30000004, 30000005, 30000004]	AUS	EN	20	14	#NULL!	#NULL!	F	N	N	R	subs	subs	1	7	1	1	42
AUS01	RIGHT	1	1	congruent	ON	chair_1_con.mp4	26	sub26	26	Video_IA	4441048	4439927	1121	92.23907226	3	1034	0.7985	406	1034	1	1	0	.	1	1	0	0	0	0	1034	1034	[30000005, 30000004]	AUS	EN	20	14	#NULL!	#NULL!	F	N	N	R	subs	subs	1	7	1	1	42
AUS01	RIGHT	1	1	congruent	ON	chair_1_con.mp4	26	sub26	26	Sub_IA	4441048	4439927	1121	23.28278323	1	261	0.2015	261	261	1	0	0	.	0	0	1	1	1	1	1295	261	[30000005, 30000004]	AUS	EN	20	14	#NULL!	#NULL!	F	N	N	R	subs	subs	1	7	1	1	42
AUS01	RIGHT	1	1	congruent	ON	chair_1_con.mp4	27	sub27	27	Video_IA	4443087	4441208	1879	99.25492283	4	1865	0.8256	485	647	2	0	0	151	1	1	0	0	0	0	647	647	[30000004, 30000005, 30000004]	AUS	EN	20	14	#NULL!	#NULL!	F	N	N	R	subs	subs	1	7	1	1	42
AUS01	RIGHT	1	1	congruent	ON	chair_1_con.mp4	27	sub27	27	Sub_IA	4443087	4441208	1879	20.96860032	3	394	0.1744	151	394	1	0	0	.	0	0	1	1	1	1	1612	394	[30000004, 30000005, 30000004]	AUS	EN	20	14	#NULL!	#NULL!	F	N	N	R	subs	subs	1	7	1	1	42
AUS01	RIGHT	1	1	congruent	ON	chair_1_con.mp4	28	sub28	28	Video_IA	4444568	4443248	1320	105.0757576	4	1387	0.8106	584	772	2	0	0	200	1	1	0	0	0	0	772	772	[30000004, 30000005, 30000004]	AUS	EN	20	14	#NULL!	#NULL!	F	N	N	R	subs	subs	1	7	1	1	42
AUS01	RIGHT	1	1	congruent	ON	chair_1_con.mp4	28	sub28	28	Sub_IA	4444568	4443248	1320	24.54545455	2	324	0.1894	200	324	1	0	0	.	0	0	1	1	1	1	939	324	[30000004, 30000005, 30000004]	AUS	EN	20	14	#NULL!	#NULL!	F	N	N	R	subs	subs	1	7	1	1	42
AUS01	RIGHT	1	1	congruent	ON	chair_1_con.mp4	29	sub29	29	Video_IA	4447128	4444728	2400	67.66666667	5	1624	0.7095	318	434	2	1	0	.	1	2	0	0	0	0	434	434	[30000005, 30000004, 30000005, 30000004]	AUS	EN	20	14	#NULL!	#NULL!	F	N	N	R	subs	subs	1	7	1	1	42
AUS01	RIGHT	1	1	congruent	ON	chair_1_con.mp4	29	sub29	29	Sub_IA	4447128	4444728	2400	27.70833333	4	665	0.2905	187	495	2	0	0	.	0	0	1	2	1	2	2289	665	[30000005, 30000004, 30000005, 30000004]	AUS	EN	20	14	#NULL!	#NULL!	F	N	N	R	subs	subs	1	7	1	1	42
AUS01	RIGHT	1	1	congruent	ON	chair_1_con.mp4	30	sub30	30	Sub_IA	4449928	4447288	2640	23.33333333	3	616	0.2102	292	616	1	0	0	.	0	0	1	1	1	1	2089	616	[30000004, 30000005, 30000004]	AUS	EN	20	14	#NULL!	#NULL!	F	N	N	R	subs	subs	1	7	1	1	42
AUS01	RIGHT	1	1	congruent	ON	chair_1_con.mp4	30	sub30	30	Video_IA	4449928	4447288	2640	87.65151515	8	2314	0.7898	496	841	2	0	0	292	1	1	0	0	0	0	841	841	[30000004, 30000005, 30000004]	AUS	EN	20	14	#NULL!	#NULL!	F	N	N	R	subs	subs	1	7	1	1	42
AUS01	RIGHT	1	1	congruent	ON	chair_1_con.mp4	31	sub31	31	Video_IA	4452448	4450008	2440	56.80327869	5	1386	0.5848	269	269	3	0	0	182	1	2	0	0	0	0	269	269	[30000004, 30000005, 30000004, 30000005, 30000004]	AUS	EN	20	14	#NULL!	#NULL!	F	N	N	R	subs	subs	1	7	1	1	42
AUS01	RIGHT	1	1	congruent	ON	chair_1_con.mp4	31	sub31	31	Sub_IA	4452448	4450008	2440	40.32786885	5	984	0.4152	182	821	2	0	0	.	0	0	1	2	1	2	2101	984	[30000004, 30000005, 30000004, 30000005, 30000004]	AUS	EN	20	14	#NULL!	#NULL!	F	N	N	R	subs	subs	1	7	1	1	42
AUS01	RIGHT	1	1	congruent	ON	chair_1_con.mp4	32	sub32	32	Video_IA	4455568	4452528	3040	60.46052632	8	1838	0.6449	343	532	3	0	0	155	1	2	0	0	0	0	532	532	[30000004, 30000005, 30000004, 30000005, 30000004]	AUS	EN	20	14	#NULL!	#NULL!	F	N	N	R	subs	subs	1	7	1	1	42
AUS01	RIGHT	1	1	congruent	ON	chair_1_con.mp4	32	sub32	32	Sub_IA	4455568	4452528	3040	33.28947368	6	1012	0.3551	155	509	2	0	0	.	0	0	1	2	1	2	2318	1012	[30000004, 30000005, 30000004, 30000005, 30000004]	AUS	EN	20	14	#NULL!	#NULL!	F	N	N	R	subs	subs	1	7	1	1	42
AUS01	RIGHT	1	1	congruent	ON	chair_1_con.mp4	33	sub33	33	Sub_IA	4457448	4456168	1280	11.640625	1	149	0.1099	149	149	1	0	0	.	0	0	1	1	1	1	897	149	[30000004, 30000005, 30000004]	AUS	EN	20	14	#NULL!	#NULL!	F	N	N	R	subs	subs	1	7	1	1	42
AUS01	RIGHT	1	1	congruent	ON	chair_1_con.mp4	33	sub33	33	Video_IA	4457448	4456168	1280	94.296875	5	1207	0.8901	350	459	2	0	0	149	1	1	0	0	0	0	459	459	[30000004, 30000005, 30000004]	AUS	EN	20	14	#NULL!	#NULL!	F	N	N	R	subs	subs	1	7	1	1	42
AUS01	RIGHT	1	1	congruent	ON	chair_1_con.mp4	34	sub34	34	Video_IA	4459568	4457608	1960	47.34693878	5	928	0.4851	209	286	2	0	0	406	1	1	0	0	0	0	286	286	[30000004, 30000005, 30000004, 30000005]	AUS	EN	20	14	#NULL!	#NULL!	F	N	N	R	subs	subs	1	7	1	1	42
AUS01	RIGHT	1	1	congruent	ON	chair_1_con.mp4	34	sub34	34	Sub_IA	4459568	4457608	1960	50.25510204	3	985	0.5149	406	537	2	0	0	.	0	0	1	1	1	1	1627	985	[30000004, 30000005, 30000004, 30000005]	AUS	EN	20	14	#NULL!	#NULL!	F	N	N	R	subs	subs	1	7	1	1	42
AUS01	RIGHT	1	1	congruent	ON	chair_1_con.mp4	35	sub35	35	Sub_IA	4461088	4459648	1440	55.97222222	3	806	0.4577	448	806	1	0	0	.	0	0	1	1	1	1	1761	806	[30000005, 30000004]	AUS	EN	20	14	#NULL!	#NULL!	F	N	N	R	subs	subs	1	7	1	1	42
AUS01	RIGHT	1	1	congruent	ON	chair_1_con.mp4	35	sub35	35	Video_IA	4461088	4459648	1440	66.31944444	3	955	0.5423	182	955	1	1	0	.	1	1	0	0	0	0	955	955	[30000005, 30000004]	AUS	EN	20	14	#NULL!	#NULL!	F	N	N	R	subs	subs	1	7	1	1	42
AUS01	RIGHT	1	1	congruent	ON	chair_1_con.mp4	36	sub36	36	Sub_IA	4464168	4462208	1960	13.01020408	2	255	0.1061	127	255	1	0	0	.	0	0	1	1	1	1	1312	255	[30000004, 30000005, 30000004]	AUS	EN	20	14	#NULL!	#NULL!	F	N	N	R	subs	subs	1	7	1	1	42
AUS01	RIGHT	1	1	congruent	ON	chair_1_con.mp4	36	sub36	36	Video_IA	4464168	4462208	1960	109.6428571	6	2149	0.8939	794	1092	2	0	0	127	1	1	0	0	0	0	1092	1092	[30000004, 30000005, 30000004]	AUS	EN	20	14	#NULL!	#NULL!	F	N	N	R	subs	subs	1	7	1	1	42
AUS01	RIGHT	1	1	congruent	ON	chair_1_con.mp4	37	sub37	37	Video_IA	4465807	4464327	1480	48.31081081	4	715	0.5204	193	715	1	1	0	.	1	1	0	0	0	0	715	715	[30000005, 30000004]	AUS	EN	20	14	#NULL!	#NULL!	F	N	N	R	subs	subs	1	7	1	1	42
AUS01	RIGHT	1	1	congruent	ON	chair_1_con.mp4	37	sub37	37	Sub_IA	4465807	4464327	1480	44.52702703	3	659	0.4796	297	659	1	0	0	.	0	0	1	1	1	1	1374	659	[30000005, 30000004]	AUS	EN	20	14	#NULL!	#NULL!	F	N	N	R	subs	subs	1	7	1	1	42
AUS01	RIGHT	1	1	congruent	ON	chair_1_con.mp4	38	sub38	38	Sub_IA	4473208	4472208	1000	19.8	1	198	0.1062	198	198	1	0	0	.	0	0	1	1	1	1	961	198	[30000004, 30000005, 30000004]	AUS	EN	20	14	#NULL!	#NULL!	F	N	N	R	subs	subs	1	7	1	1	42
AUS01	RIGHT	1	1	congruent	ON	chair_1_con.mp4	38	sub38	38	Video_IA	4473208	4472208	1000	166.7	3	1667	0.8938	798	904	2	0	0	198	1	1	0	0	0	0	904	904	[30000004, 30000005, 30000004]	AUS	EN	20	14	#NULL!	#NULL!	F	N	N	R	subs	subs	1	7	1	1	42
AUS01	RIGHT	1	1	congruent	ON	chair_1_con.mp4	39	sub39	39	Sub_IA	4476207	4474367	1840	61.08695652	4	1124	0.5685	142	450	2	0	0	.	0	0	1	1	1	1	1440	1124	[30000004, 30000005, 30000004, 30000005]	AUS	EN	20	14	#NULL!	#NULL!	F	N	N	R	subs	subs	1	7	1	1	42
AUS01	RIGHT	1	1	congruent	ON	chair_1_con.mp4	39	sub39	39	Video_IA	4476207	4474367	1840	46.35869565	2	853	0.4315	537	537	2	0	0	142	1	1	0	0	0	0	537	537	[30000004, 30000005, 30000004, 30000005]	AUS	EN	20	14	#NULL!	#NULL!	F	N	N	R	subs	subs	1	7	1	1	42
AUS01	RIGHT	1	1	congruent	ON	chair_1_con.mp4	40	sub40	40	Video_IA	4478808	4477608	1200	67.08333333	4	805	0.5614	375	481	2	0	0	131	1	1	0	0	0	0	481	481	[30000004, 30000005, 30000004, 30000005]	AUS	EN	20	14	#NULL!	#NULL!	F	N	N	R	subs	subs	1	7	1	1	42
AUS01	RIGHT	1	1	congruent	ON	chair_1_con.mp4	40	sub40	40	Sub_IA	4478808	4477608	1200	52.41666667	4	629	0.4386	131	253	2	0	0	.	0	0	1	1	1	1	953	629	[30000004, 30000005, 30000004, 30000005]	AUS	EN	20	14	#NULL!	#NULL!	F	N	N	R	subs	subs	1	7	1	1	42
AUS01	RIGHT	1	1	congruent	ON	chair_1_con.mp4	41	sub41	41	Sub_IA	4480408	4478968	1440	81.45833333	5	1173	0.8826	223	223	2	0	0	.	0	0	1	1	1	1	1329	1173	[30000005, 30000004, 30000005]	AUS	EN	20	14	#NULL!	#NULL!	F	N	N	R	subs	subs	1	7	1	1	42
AUS01	RIGHT	1	1	congruent	ON	chair_1_con.mp4	41	sub41	41	Video_IA	4480408	4478968	1440	10.83333333	1	156	0.1174	156	156	1	1	0	.	1	1	0	0	0	0	156	156	[30000005, 30000004, 30000005]	AUS	EN	20	14	#NULL!	#NULL!	F	N	N	R	subs	subs	1	7	1	1	42
AUS01	RIGHT	1	1	congruent	ON	chair_1_con.mp4	42	sub42	42	Video_IA	4483488	4480568	2920	9.760273973	1	285	0.1367	285	285	1	1	0	.	1	1	0	0	0	0	285	285	[30000005, 30000004, 30000005]	AUS	EN	20	14	#NULL!	#NULL!	F	N	N	R	subs	subs	1	7	1	1	42
AUS01	RIGHT	1	1	congruent	ON	chair_1_con.mp4	42	sub42	42	Sub_IA	4483488	4480568	2920	61.64383562	7	1800	0.8633	327	1285	2	0	0	.	0	0	1	1	1	1	2085	1800	[30000005, 30000004, 30000005]	AUS	EN	20	14	#NULL!	#NULL!	F	N	N	R	subs	subs	1	7	1	1	42
AUS01	RIGHT	1	1	congruent	ON	chair_1_con.mp4	43	sub43	43	Video_IA	4485967	4483567	2400	29.54166667	2	709	0.2926	190	709	1	1	0	.	1	1	0	0	0	0	709	709	[30000005, 30000004]	AUS	EN	20	14	#NULL!	#NULL!	F	N	N	R	subs	subs	1	7	1	1	42
AUS01	RIGHT	1	1	congruent	ON	chair_1_con.mp4	43	sub43	43	Sub_IA	4485967	4483567	2400	71.41666667	8	1714	0.7074	366	1714	1	0	0	.	0	0	1	1	1	1	2423	1714	[30000005, 30000004]	AUS	EN	20	14	#NULL!	#NULL!	F	N	N	R	subs	subs	1	7	1	1	42
AUS01	RIGHT	1	1	congruent	ON	chair_1_con.mp4	44	sub44	44	Sub_IA	4491647	4487847	3800	50.39473684	8	1915	0.5564	142	764	3	0	0	.	0	0	1	2	1	2	3282	1915	[30000005, 0, 30000005, 30000004, 30000005, 30000004]	AUS	EN	20	14	#NULL!	#NULL!	F	N	N	R	subs	subs	1	7	1	1	42
AUS01	RIGHT	1	1	congruent	ON	chair_1_con.mp4	44	sub44	44	Video_IA	4491647	4487847	3800	35.97368421	3	1367	0.3972	325	325	2	1	0	.	1	2	0	0	0	0	325	325	[30000005, 0, 30000005, 30000004, 30000005, 30000004]	AUS	EN	20	14	#NULL!	#NULL!	F	N	N	R	subs	subs	1	7	1	1	42
AUS01	RIGHT	1	1	congruent	ON	chair_1_con.mp4	45	sub45	45	Video_IA	4495567	4493127	2440	81.72131148	5	1994	0.7106	456	534	2	0	0	158	1	1	0	0	0	0	534	534	[30000004, 30000005, 30000004, 30000005]	AUS	EN	20	14	#NULL!	#NULL!	F	N	N	R	subs	subs	1	7	1	1	42
AUS01	RIGHT	1	1	congruent	ON	chair_1_con.mp4	45	sub45	45	Sub_IA	4495567	4493127	2440	33.27868852	4	812	0.2894	158	368	2	0	0	.	0	0	1	1	1	1	2272	812	[30000004, 30000005, 30000004, 30000005]	AUS	EN	20	14	#NULL!	#NULL!	F	N	N	R	subs	subs	1	7	1	1	42
AUS01	RIGHT	1	1	congruent	ON	chair_1_con.mp4	46	sub46	46	Sub_IA	4497208	4496208	1000	16.4	1	164	0.1138	164	164	1	0	0	.	0	0	1	1	1	1	832	164	[30000004, 30000005, 30000004]	AUS	EN	20	14	#NULL!	#NULL!	F	N	N	R	subs	subs	1	7	1	1	42
AUS01	RIGHT	1	1	congruent	ON	chair_1_con.mp4	46	sub46	46	Video_IA	4497208	4496208	1000	127.7	3	1277	0.8862	376	609	2	0	0	164	1	1	0	0	0	0	609	609	[30000004, 30000005, 30000004]	AUS	EN	20	14	#NULL!	#NULL!	F	N	N	R	subs	subs	1	7	1	1	42
AUS01	RIGHT	1	1	congruent	ON	chair_1_con.mp4	47	sub47	47	Sub_IA	4501967	4498207	3760	62.89893617	10	2365	0.6925	149	2087	2	0	0	.	0	0	1	1	1	1	3213	2365	[30000004, 30000005, 30000004, 30000005]	AUS	EN	20	14	#NULL!	#NULL!	F	N	N	R	subs	subs	1	7	1	1	42
AUS01	RIGHT	1	1	congruent	ON	chair_1_con.mp4	47	sub47	47	Video_IA	4501967	4498207	3760	27.92553191	3	1050	0.3075	202	202	2	0	0	149	1	1	0	0	0	0	202	202	[30000004, 30000005, 30000004, 30000005]	AUS	EN	20	14	#NULL!	#NULL!	F	N	N	R	subs	subs	1	7	1	1	42
AUS01	RIGHT	1	1	congruent	ON	chair_1_con.mp4	48	sub48	48	Video_IA	4507568	4502688	4880	31.49590164	5	1537	0.3523	163	1537	1	1	0	.	1	1	0	0	0	0	1537	1537	[30000005, 30000004]	AUS	EN	20	14	#NULL!	#NULL!	F	N	N	R	subs	subs	1	7	1	1	42
AUS01	RIGHT	1	1	congruent	ON	chair_1_con.mp4	48	sub48	48	Sub_IA	4507568	4502688	4880	57.90983607	15	2826	0.6477	179	2826	1	0	0	.	0	0	1	1	1	1	4363	2826	[30000005, 30000004]	AUS	EN	20	14	#NULL!	#NULL!	F	N	N	R	subs	subs	1	7	1	1	42
AUS01	RIGHT	1	1	congruent	ON	chair_1_con.mp4	49	sub49	49	Sub_IA	4509327	4508327	1000	42.9	3	429	0.3667	145	429	1	0	0	.	0	0	1	1	1	1	907	429	[30000004, 30000005, 30000004]	AUS	EN	20	14	#NULL!	#NULL!	F	N	N	R	subs	subs	1	7	1	1	42
AUS01	RIGHT	1	1	congruent	ON	chair_1_con.mp4	49	sub49	49	Video_IA	4509327	4508327	1000	74.1	2	741	0.6333	263	263	2	0	0	145	1	1	0	0	0	0	263	263	[30000004, 30000005, 30000004]	AUS	EN	20	14	#NULL!	#NULL!	F	N	N	R	subs	subs	1	7	1	1	42
AUS01	RIGHT	1	1	congruent	ON	chair_1_con.mp4	50	sub50	50	Video_IA	4512207	4509407	2800	36.46428571	3	1021	0.3488	478	478	2	0	0	184	1	1	0	0	0	0	478	478	[30000004, 30000005, 30000004, 30000005]	AUS	EN	20	14	#NULL!	#NULL!	F	N	N	R	subs	subs	1	7	1	1	42
AUS01	RIGHT	1	1	congruent	ON	chair_1_con.mp4	50	sub50	50	Sub_IA	4512207	4509407	2800	68.07142857	9	1906	0.6512	184	1364	2	0	0	.	0	0	1	1	1	1	2449	1906	[30000004, 30000005, 30000004, 30000005]	AUS	EN	20	14	#NULL!	#NULL!	F	N	N	R	subs	subs	1	7	1	1	42
AUS01	RIGHT	1	1	congruent	ON	chair_1_con.mp4	51	sub51	51	Video_IA	4513448	4512288	1160	20.60344828	1	239	0.2181	239	239	1	1	0	.	1	1	0	0	0	0	239	239	[30000005, 30000004]	AUS	EN	20	14	#NULL!	#NULL!	F	N	N	R	subs	subs	1	7	1	1	42
AUS01	RIGHT	1	1	congruent	ON	chair_1_con.mp4	51	sub51	51	Sub_IA	4513448	4512288	1160	73.87931034	5	857	0.7819	234	857	1	0	0	.	0	0	1	1	1	1	1096	857	[30000005, 30000004]	AUS	EN	20	14	#NULL!	#NULL!	F	N	N	R	subs	subs	1	7	1	1	42
AUS01	RIGHT	1	1	congruent	ON	chair_1_con.mp4	52	sub52	52	Video_IA	4519608	4515328	4280	52.28971963	8	2238	0.631	375	494	3	0	0	156	1	2	0	0	0	0	494	494	[30000004, 30000005, 30000004, 30000005, 30000004, 30000005]	AUS	EN	20	14	#NULL!	#NULL!	F	N	N	R	subs	subs	1	7	1	1	42
AUS01	RIGHT	1	1	congruent	ON	chair_1_con.mp4	52	sub52	52	Sub_IA	4519608	4515328	4280	30.58411215	6	1309	0.369	156	156	3	0	0	.	0	0	1	2	1	2	3053	1309	[30000004, 30000005, 30000004, 30000005, 30000004, 30000005]	AUS	EN	20	14	#NULL!	#NULL!	F	N	N	R	subs	subs	1	7	1	1	42
AUS01	RIGHT	1	1	congruent	ON	chair_1_con.mp4	53	sub53	53	Video_IA	4521487	4520487	1000	94.8	3	948	0.8382	211	211	2	0	0	183	1	1	0	0	0	0	211	211	[30000004, 30000005, 30000004]	AUS	EN	20	14	#NULL!	#NULL!	F	N	N	R	subs	subs	1	7	1	1	42
AUS01	RIGHT	1	1	congruent	ON	chair_1_con.mp4	53	sub53	53	Sub_IA	4521487	4520487	1000	18.3	1	183	0.1618	183	183	1	0	0	.	0	0	1	1	1	1	920	183	[30000004, 30000005, 30000004]	AUS	EN	20	14	#NULL!	#NULL!	F	N	N	R	subs	subs	1	7	1	1	42
AUS01	RIGHT	1	1	congruent	ON	chair_1_con.mp4	54	sub54	54	Video_IA	4539927	4537487	2440	33.81147541	4	825	0.6627	104	104	2	0	0	89	1	1	0	0	0	0	104	104	[30000004, 30000005, 30000004]	AUS	EN	20	14	#NULL!	#NULL!	F	N	N	R	subs	subs	1	7	1	1	42
AUS01	RIGHT	1	1	congruent	ON	chair_1_con.mp4	54	sub54	54	Sub_IA	4539927	4537487	2440	17.21311475	3	420	0.3373	89	420	1	0	0	.	0	0	1	1	1	1	1141	420	[30000004, 30000005, 30000004]	AUS	EN	20	14	#NULL!	#NULL!	F	N	N	R	subs	subs	1	7	1	1	42
AUS01	RIGHT	1	1	congruent	ON	chair_1_con.mp4	55	sub55	55	Sub_IA	4541807	4540807	1000	71.4	3	714	0.5413	172	714	1	0	0	.	0	0	1	1	1	1	1104	714	[30000004, 30000005, 30000004]	AUS	EN	20	14	#NULL!	#NULL!	F	N	N	R	subs	subs	1	7	1	1	42
AUS01	RIGHT	1	1	congruent	ON	chair_1_con.mp4	55	sub55	55	Video_IA	4541807	4540807	1000	60.5	2	605	0.4587	215	215	2	0	0	172	1	1	0	0	0	0	215	215	[30000004, 30000005, 30000004]	AUS	EN	20	14	#NULL!	#NULL!	F	N	N	R	subs	subs	1	7	1	1	42
AUS01	RIGHT	1	1	congruent	ON	chair_1_con.mp4	56	sub56	56	Sub_IA	4544847	4543167	1680	37.02380952	3	622	0.2909	205	622	1	0	0	.	0	0	1	1	1	1	1456	622	[30000004, 30000005, 30000004]	AUS	EN	20	14	#NULL!	#NULL!	F	N	N	R	subs	subs	1	7	1	1	42
AUS01	RIGHT	1	1	congruent	ON	chair_1_con.mp4	56	sub56	56	Video_IA	4544847	4543167	1680	90.23809524	3	1516	0.7091	682	682	2	0	0	205	1	1	0	0	0	0	682	682	[30000004, 30000005, 30000004]	AUS	EN	20	14	#NULL!	#NULL!	F	N	N	R	subs	subs	1	7	1	1	42
AUS01	RIGHT	1	1	congruent	ON	chair_1_con.mp4	57	sub57	57	Sub_IA	4548567	4547567	1000	51.9	2	519	0.4077	259	519	1	0	0	.	0	0	1	1	1	1	849	519	[30000004, 30000005, 30000004]	AUS	EN	20	14	#NULL!	#NULL!	F	N	N	R	subs	subs	1	7	1	1	42
AUS01	RIGHT	1	1	congruent	ON	chair_1_con.mp4	57	sub57	57	Video_IA	4548567	4547567	1000	75.4	2	754	0.5923	424	424	2	0	0	259	1	1	0	0	0	0	424	424	[30000004, 30000005, 30000004]	AUS	EN	20	14	#NULL!	#NULL!	F	N	N	R	subs	subs	1	7	1	1	42
AUS01	RIGHT	1	1	congruent	ON	chair_1_con.mp4	58	sub58	58	Sub_IA	4551087	4548647	2440	45.20491803	5	1103	0.6138	236	1103	1	0	0	.	0	0	1	1	1	1	1467	1103	[30000004, 30000005, 30000004]	AUS	EN	20	14	#NULL!	#NULL!	F	N	N	R	subs	subs	1	7	1	1	42
AUS01	RIGHT	1	1	congruent	ON	chair_1_con.mp4	58	sub58	58	Video_IA	4551087	4548647	2440	28.44262295	2	694	0.3862	330	330	2	0	0	236	1	1	0	0	0	0	330	330	[30000004, 30000005, 30000004]	AUS	EN	20	14	#NULL!	#NULL!	F	N	N	R	subs	subs	1	7	1	1	42
AUS01	RIGHT	1	1	congruent	ON	chair_1_con.mp4	59	sub59	59	Sub_IA	4552927	4551927	1000	28.1	1	281	0.2373	281	281	1	0	0	.	0	0	1	1	1	1	688	281	[30000004, 30000005, 30000004]	AUS	EN	20	14	#NULL!	#NULL!	F	N	N	R	subs	subs	1	7	1	1	42
AUS01	RIGHT	1	1	congruent	ON	chair_1_con.mp4	59	sub59	59	Video_IA	4552927	4551927	1000	90.3	4	903	0.7627	403	496	2	0	0	281	1	1	0	0	0	0	496	496	[30000004, 30000005, 30000004]	AUS	EN	20	14	#NULL!	#NULL!	F	N	N	R	subs	subs	1	7	1	1	42
AUS01	RIGHT	1	1	congruent	ON	chair_1_con.mp4	60	sub60	60	Video_IA	4557407	4555207	2200	63.31818182	4	1393	0.8402	764	1224	2	0	0	126	1	1	0	0	0	0	1224	1224	[30000004, 30000005, 30000004]	AUS	EN	20	14	#NULL!	#NULL!	F	N	N	R	subs	subs	1	7	1	1	42
AUS01	RIGHT	1	1	congruent	ON	chair_1_con.mp4	60	sub60	60	Sub_IA	4557407	4555207	2200	12.04545455	2	265	0.1598	126	265	1	0	0	.	0	0	1	1	1	1	434	265	[30000004, 30000005, 30000004]	AUS	EN	20	14	#NULL!	#NULL!	F	N	N	R	subs	subs	1	7	1	1	42
AUS01	RIGHT	1	1	congruent	ON	chair_1_con.mp4	61	sub61	61	Video_IA	4559847	4558847	1000	85.9	3	859	1	383	859	1	0	0	.	0	0	0	0	0	0	859	859	[30000004]	AUS	EN	20	14	#NULL!	#NULL!	F	N	N	R	subs	subs	1	7	1	1	42
AUS01	RIGHT	1	1	congruent	ON	chair_1_con.mp4	61	sub61	61	Sub_IA	4559847	4558847	1000	0	0	0	0	.	.	0	1	1	.	.	.	.	.	.	.	.	.	[30000004]	AUS	EN	20	14	#NULL!	#NULL!	F	N	N	R	subs	subs	1	7	1	1	42
AUS01	RIGHT	1	1	congruent	ON	chair_1_con.mp4	62	sub62	62	Video_IA	4565847	4564527	1320	100.1515152	2	1322	0.668	793	793	2	0	0	110	1	1	0	0	0	0	793	793	[30000004, 30000005, 30000004]	AUS	EN	20	14	#NULL!	#NULL!	F	N	N	R	subs	subs	1	7	1	1	42
AUS01	RIGHT	1	1	congruent	ON	chair_1_con.mp4	62	sub62	62	Sub_IA	4565847	4564527	1320	49.77272727	4	657	0.332	110	657	1	0	0	.	0	0	1	1	1	1	1186	657	[30000004, 30000005, 30000004]	AUS	EN	20	14	#NULL!	#NULL!	F	N	N	R	subs	subs	1	7	1	1	42
AUS01	RIGHT	1	1	congruent	ON	chair_1_con.mp4	63	sub63	63	Video_IA	4569327	4567606	1721	65.31086578	2	1124	0.6375	335	335	2	0	0	251	1	1	0	0	0	0	335	335	[30000004, 30000005, 30000004]	AUS	EN	20	14	#NULL!	#NULL!	F	N	N	R	subs	subs	1	7	1	1	42
AUS01	RIGHT	1	1	congruent	ON	chair_1_con.mp4	63	sub63	63	Sub_IA	4569327	4567606	1721	37.12957583	4	639	0.3625	251	639	1	0	0	.	0	0	1	1	1	1	1428	639	[30000004, 30000005, 30000004]	AUS	EN	20	14	#NULL!	#NULL!	F	N	N	R	subs	subs	1	7	1	1	42
AUS01	RIGHT	1	1	congruent	ON	chair_1_con.mp4	64	sub64	64	Video_IA	4573327	4570767	2560	52.7734375	4	1351	0.5368	298	439	2	0	0	178	1	1	0	0	0	0	439	439	[30000004, 30000005, 30000004]	AUS	EN	20	14	#NULL!	#NULL!	F	N	N	R	subs	subs	1	7	1	1	42
AUS01	RIGHT	1	1	congruent	ON	chair_1_con.mp4	64	sub64	64	Sub_IA	4573327	4570767	2560	45.546875	7	1166	0.4632	178	1166	1	0	0	.	0	0	1	1	1	1	2078	1166	[30000004, 30000005, 30000004]	AUS	EN	20	14	#NULL!	#NULL!	F	N	N	R	subs	subs	1	7	1	1	42
AUS01	RIGHT	1	1	congruent	ON	chair_1_con.mp4	65	sub65	65	Video_IA	4576607	4573407	3200	25.5625	4	818	0.286	140	140	3	0	0	140	1	2	0	0	0	0	140	140	[30000004, 30000005, 30000004, 30000005, 30000004, 30000005]	AUS	EN	20	14	#NULL!	#NULL!	F	N	N	R	subs	subs	1	7	1	1	42
AUS01	RIGHT	1	1	congruent	ON	chair_1_con.mp4	65	sub65	65	Sub_IA	4576607	4573407	3200	63.8125	11	2042	0.714	140	845	3	0	0	.	0	0	1	2	1	2	2720	2042	[30000004, 30000005, 30000004, 30000005, 30000004, 30000005]	AUS	EN	20	14	#NULL!	#NULL!	F	N	N	R	subs	subs	1	7	1	1	42
AUS01	RIGHT	1	1	congruent	ON	chair_1_con.mp4	66	sub66	66	Video_IA	4577767	4576686	1081	49.86123959	1	539	0.3914	539	539	1	1	0	.	1	1	0	0	0	0	539	539	[30000005, 30000004, 30000005]	AUS	EN	20	14	#NULL!	#NULL!	F	N	N	R	subs	subs	1	7	1	1	42
AUS01	RIGHT	1	1	congruent	ON	chair_1_con.mp4	66	sub66	66	Sub_IA	4577767	4576686	1081	77.52081406	3	838	0.6086	312	483	2	0	0	.	0	0	1	1	1	1	1377	838	[30000005, 30000004, 30000005]	AUS	EN	20	14	#NULL!	#NULL!	F	N	N	R	subs	subs	1	7	1	1	42
AUS01	RIGHT	1	1	congruent	ON	chair_1_con.mp4	67	sub67	67	Video_IA	4580007	4577927	2080	34.03846154	2	708	0.3158	370	708	1	1	0	.	1	1	0	0	0	0	708	708	[30000005, 30000004, 30000005]	AUS	EN	20	14	#NULL!	#NULL!	F	N	N	R	subs	subs	1	7	1	1	42
AUS01	RIGHT	1	1	congruent	ON	chair_1_con.mp4	67	sub67	67	Sub_IA	4580007	4577927	2080	73.75	6	1534	0.6842	355	1101	2	0	0	.	0	0	1	1	1	1	2242	1534	[30000005, 30000004, 30000005]	AUS	EN	20	14	#NULL!	#NULL!	F	N	N	R	subs	subs	1	7	1	1	42
AUS01	RIGHT	1	1	congruent	ON	chair_1_con.mp4	68	sub68	68	Video_IA	4583167	4580166	3001	21.09296901	3	633	0.2216	200	633	1	1	0	.	1	1	0	0	0	0	633	633	[30000005, 30000004]	AUS	EN	20	14	#NULL!	#NULL!	F	N	N	R	subs	subs	1	7	1	1	42
AUS01	RIGHT	1	1	congruent	ON	chair_1_con.mp4	68	sub68	68	Sub_IA	4583167	4580166	3001	74.10863046	9	2224	0.7784	433	2224	1	0	0	.	0	0	1	1	1	1	2857	2224	[30000005, 30000004]	AUS	EN	20	14	#NULL!	#NULL!	F	N	N	R	subs	subs	1	7	1	1	42
AUS01	RIGHT	1	1	congruent	ON	chair_1_con.mp4	69	sub69	69	Video_IA	4588287	4587287	1000	104.8	3	1048	0.7644	403	403	2	0	0	168	1	1	0	0	0	0	403	403	[30000004, 30000005, 30000004]	AUS	EN	20	14	#NULL!	#NULL!	F	N	N	R	subs	subs	1	7	1	1	42
AUS01	RIGHT	1	1	congruent	ON	chair_1_con.mp4	69	sub69	69	Sub_IA	4588287	4587287	1000	32.3	2	323	0.2356	168	323	1	0	0	.	0	0	1	1	1	1	968	323	[30000004, 30000005, 30000004]	AUS	EN	20	14	#NULL!	#NULL!	F	N	N	R	subs	subs	1	7	1	1	42
AUS01	RIGHT	1	1	congruent	ON	chair_1_con.mp4	70	sub70	70	Video_IA	4590047	4589047	1000	64.4	2	644	0.7277	486	644	1	0	0	241	0	0	0	0	0	0	644	644	[30000004, 30000005]	AUS	EN	20	14	#NULL!	#NULL!	F	N	N	R	subs	subs	1	7	1	1	42
AUS01	RIGHT	1	1	congruent	ON	chair_1_con.mp4	70	sub70	70	Sub_IA	4590047	4589047	1000	24.1	1	241	0.2723	241	241	1	0	0	.	0	0	0	0	0	0	241	241	[30000004, 30000005]	AUS	EN	20	14	#NULL!	#NULL!	F	N	N	R	subs	subs	1	7	1	1	42
AUS01	RIGHT	1	1	congruent	ON	chair_1_con.mp4	71	sub71	71	Sub_IA	4593127	4590927	2200	71.45454545	7	1572	0.8183	205	1572	1	0	0	.	0	0	0	0	0	0	1572	1572	[30000004, 30000005]	AUS	EN	20	14	#NULL!	#NULL!	F	N	N	R	subs	subs	1	7	1	1	42
AUS01	RIGHT	1	1	congruent	ON	chair_1_con.mp4	71	sub71	71	Video_IA	4593127	4590927	2200	15.86363636	1	349	0.1817	349	349	1	0	0	205	0	0	0	0	0	0	349	349	[30000004, 30000005]	AUS	EN	20	14	#NULL!	#NULL!	F	N	N	R	subs	subs	1	7	1	1	42
AUS01	RIGHT	1	1	congruent	ON	chair_1_con.mp4	72	sub72	72	Sub_IA	4596047	4595007	1040	59.80769231	4	622	0.5649	144	622	1	0	0	.	0	0	1	1	1	1	857	622	[30000004, 30000005, 30000004]	AUS	EN	20	14	#NULL!	#NULL!	F	N	N	R	subs	subs	1	7	1	1	42
AUS01	RIGHT	1	1	congruent	ON	chair_1_con.mp4	72	sub72	72	Video_IA	4596047	4595007	1040	46.05769231	2	479	0.4351	244	244	2	0	0	144	1	1	0	0	0	0	244	244	[30000004, 30000005, 30000004]	AUS	EN	20	14	#NULL!	#NULL!	F	N	N	R	subs	subs	1	7	1	1	42
AUS01	RIGHT	1	1	congruent	ON	chair_1_con.mp4	73	sub73	73	Sub_IA	4598686	4596126	2560	53.1640625	6	1361	0.8528	114	1361	1	0	0	.	0	0	0	0	0	0	1361	1361	[30000004, 30000005]	AUS	EN	20	14	#NULL!	#NULL!	F	N	N	R	subs	subs	1	7	1	1	42
AUS01	RIGHT	1	1	congruent	ON	chair_1_con.mp4	73	sub73	73	Video_IA	4598686	4596126	2560	9.1796875	1	235	0.1472	235	235	1	0	0	114	0	0	0	0	0	0	235	235	[30000004, 30000005]	AUS	EN	20	14	#NULL!	#NULL!	F	N	N	R	subs	subs	1	7	1	1	42
AUS01	RIGHT	1	1	congruent	ON	chair_1_con.mp4	74	sub74	74	Sub_IA	4600806	4598766	2040	80.34313725	5	1639	0.859	157	930	2	0	0	.	0	0	1	1	1	1	1908	1639	[30000005, 30000004, 30000005]	AUS	EN	20	14	#NULL!	#NULL!	F	N	N	R	subs	subs	1	7	1	1	42
AUS01	RIGHT	1	1	congruent	ON	chair_1_con.mp4	74	sub74	74	Video_IA	4600806	4598766	2040	13.18627451	1	269	0.141	269	269	1	1	0	.	1	1	0	0	0	0	269	269	[30000005, 30000004, 30000005]	AUS	EN	20	14	#NULL!	#NULL!	F	N	N	R	subs	subs	1	7	1	1	42
AUS01	RIGHT	1	1	congruent	ON	chair_1_con.mp4	75	sub75	75	Video_IA	4602687	4600887	1800	0	0	0	0	.	.	0	1	1	.	.	.	.	.	.	.	.	.	[30000005]	AUS	EN	20	14	#NULL!	#NULL!	F	N	N	R	subs	subs	1	7	1	1	42
AUS01	RIGHT	1	1	congruent	ON	chair_1_con.mp4	75	sub75	75	Sub_IA	4602687	4600887	1800	125.1111111	8	2252	1	709	2252	1	0	0	.	0	0	0	0	0	0	2252	2252	[30000005]	AUS	EN	20	14	#NULL!	#NULL!	F	N	N	R	subs	subs	1	7	1	1	42
AUS01	RIGHT	1	1	congruent	ON	chair_1_con.mp4	76	sub76	76	Video_IA	4604606	4602766	1840	23.09782609	1	425	0.2161	425	425	1	1	0	.	1	1	0	0	0	0	425	425	[30000005, 30000004]	AUS	EN	20	14	#NULL!	#NULL!	F	N	N	R	subs	subs	1	7	1	1	42
AUS01	RIGHT	1	1	congruent	ON	chair_1_con.mp4	76	sub76	76	Sub_IA	4604606	4602766	1840	83.80434783	9	1542	0.7839	237	1542	1	0	0	.	0	0	1	1	1	1	1967	1542	[30000005, 30000004]	AUS	EN	20	14	#NULL!	#NULL!	F	N	N	R	subs	subs	1	7	1	1	42
AUS01	RIGHT	1	1	congruent	ON	chair_1_con.mp4	77	sub77	77	Sub_IA	4606046	4604686	1360	95.07352941	6	1293	0.7526	198	1293	1	0	0	.	0	0	0	0	0	0	1293	1293	[30000004, 30000005]	AUS	EN	20	14	#NULL!	#NULL!	F	N	N	R	subs	subs	1	7	1	1	42
AUS01	RIGHT	1	1	congruent	ON	chair_1_con.mp4	77	sub77	77	Video_IA	4606046	4604686	1360	31.25	1	425	0.2474	425	425	1	0	0	198	0	0	0	0	0	0	425	425	[30000004, 30000005]	AUS	EN	20	14	#NULL!	#NULL!	F	N	N	R	subs	subs	1	7	1	1	42
AUS01	RIGHT	1	1	congruent	ON	chair_1_con.mp4	78	sub78	78	Sub_IA	4607567	4606566	1001	29.27072927	2	293	0.2913	128	293	1	0	0	.	0	0	1	1	1	1	695	293	[30000004, 30000005, 30000004]	AUS	EN	20	14	#NULL!	#NULL!	F	N	N	R	subs	subs	1	7	1	1	42
AUS01	RIGHT	1	1	congruent	ON	chair_1_con.mp4	78	sub78	78	Video_IA	4607567	4606566	1001	71.22877123	3	713	0.7087	311	311	2	0	0	128	1	1	0	0	0	0	311	311	[30000004, 30000005, 30000004]	AUS	EN	20	14	#NULL!	#NULL!	F	N	N	R	subs	subs	1	7	1	1	42
AUS01	RIGHT	1	1	congruent	ON	chair_1_con.mp4	79	sub79	79	Video_IA	4609727	4608726	1001	85.81418581	2	859	0.5437	484	484	2	0	0	164	1	1	0	0	0	0	484	484	[30000004, 30000005, 30000004, 30000005]	AUS	EN	20	14	#NULL!	#NULL!	F	N	N	R	subs	subs	1	7	1	1	42
AUS01	RIGHT	1	1	congruent	ON	chair_1_con.mp4	79	sub79	79	Sub_IA	4609727	4608726	1001	72.02797203	3	721	0.4563	164	319	2	0	0	.	0	0	1	1	1	1	1096	721	[30000004, 30000005, 30000004, 30000005]	AUS	EN	20	14	#NULL!	#NULL!	F	N	N	R	subs	subs	1	7	1	1	42
AUS01	RIGHT	1	1	congruent	ON	chair_1_con.mp4	80	sub80	80	Video_IA	4612446	4611446	1000	68.6	2	686	0.7079	371	686	1	1	0	.	1	1	0	0	0	0	686	686	[30000005, 30000004]	AUS	EN	20	14	#NULL!	#NULL!	F	N	N	R	subs	subs	1	7	1	1	42
AUS01	RIGHT	1	1	congruent	ON	chair_1_con.mp4	80	sub80	80	Sub_IA	4612446	4611446	1000	28.3	2	283	0.2921	159	283	1	0	0	.	0	0	1	1	1	1	969	283	[30000005, 30000004]	AUS	EN	20	14	#NULL!	#NULL!	F	N	N	R	subs	subs	1	7	1	1	42
AUS01	RIGHT	1	1	congruent	ON	chair_1_con.mp4	81	sub81	81	Video_IA	4614207	4613207	1000	0	0	0	.	.	.	0	1	1	.	.	.	.	.	.	.	.	.	.	AUS	EN	20	14	#NULL!	#NULL!	F	N	N	R	subs	subs	1	7	1	1	42
AUS01	RIGHT	1	1	congruent	ON	chair_1_con.mp4	81	sub81	81	Sub_IA	4614207	4613207	1000	0	0	0	.	.	.	0	1	1	.	.	.	.	.	.	.	.	.	.	AUS	EN	20	14	#NULL!	#NULL!	F	N	N	R	subs	subs	1	7	1	1	42
AUS01	RIGHT	1	1	congruent	ON	chair_1_con.mp4	82	sub82	82	Video_IA	4615687	4614367	1320	0	0	0	.	.	.	0	1	1	.	.	.	.	.	.	.	.	.	.	AUS	EN	20	14	#NULL!	#NULL!	F	N	N	R	subs	subs	1	7	1	1	42
AUS01	RIGHT	1	1	congruent	ON	chair_1_con.mp4	82	sub82	82	Sub_IA	4615687	4614367	1320	0	0	0	.	.	.	0	1	1	.	.	.	.	.	.	.	.	.	.	AUS	EN	20	14	#NULL!	#NULL!	F	N	N	R	subs	subs	1	7	1	1	42
AUS01	RIGHT	1	1	congruent	ON	chair_1_con.mp4	83	sub83	83	Sub_IA	4617807	4615767	2040	84.80392157	4	1730	1	542	1730	1	0	0	.	0	0	0	0	0	0	1730	1730	[30000005]	AUS	EN	20	14	#NULL!	#NULL!	F	N	N	R	subs	subs	1	7	1	1	42
AUS01	RIGHT	1	1	congruent	ON	chair_1_con.mp4	83	sub83	83	Video_IA	4617807	4615767	2040	0	0	0	0	.	.	0	1	1	.	.	.	.	.	.	.	.	.	[30000005]	AUS	EN	20	14	#NULL!	#NULL!	F	N	N	R	subs	subs	1	7	1	1	42
AUS01	RIGHT	1	1	congruent	ON	chair_1_con.mp4	84	sub84	84	Video_IA	4619806	4617966	1840	33.42391304	2	615	0.3275	196	615	1	1	0	.	1	1	0	0	0	0	615	615	[30000005, 30000004]	AUS	EN	20	14	#NULL!	#NULL!	F	N	N	R	subs	subs	1	7	1	1	42
AUS01	RIGHT	1	1	congruent	ON	chair_1_con.mp4	84	sub84	84	Sub_IA	4619806	4617966	1840	68.64130435	6	1263	0.6725	242	1263	1	0	0	.	0	0	1	1	1	1	1878	1263	[30000005, 30000004]	AUS	EN	20	14	#NULL!	#NULL!	F	N	N	R	subs	subs	1	7	1	1	42
AUS01	RIGHT	1	1	congruent	ON	chair_1_con.mp4	85	sub85	85	Sub_IA	4624846	4623726	1120	19.28571429	2	216	0.1951	116	216	1	0	0	.	0	0	1	1	1	1	872	216	[30000004, 30000005, 30000004]	AUS	EN	20	14	#NULL!	#NULL!	F	N	N	R	subs	subs	1	7	1	1	42
AUS01	RIGHT	1	1	congruent	ON	chair_1_con.mp4	85	sub85	85	Video_IA	4624846	4623726	1120	79.55357143	2	891	0.8049	235	235	2	0	0	116	1	1	0	0	0	0	235	235	[30000004, 30000005, 30000004]	AUS	EN	20	14	#NULL!	#NULL!	F	N	N	R	subs	subs	1	7	1	1	42
AUS01	RIGHT	1	1	congruent	ON	chair_1_con.mp4	86	sub86	86	Video_IA	4628486	4627486	1000	115.2	3	1152	0.7923	448	448	2	0	0	197	1	1	0	0	0	0	448	448	[30000004, 30000005, 30000004]	AUS	EN	20	14	#NULL!	#NULL!	F	N	N	R	subs	subs	1	7	1	1	42
AUS01	RIGHT	1	1	congruent	ON	chair_1_con.mp4	86	sub86	86	Sub_IA	4628486	4627486	1000	30.2	2	302	0.2077	197	302	1	0	0	.	0	0	1	1	1	1	1006	302	[30000004, 30000005, 30000004]	AUS	EN	20	14	#NULL!	#NULL!	F	N	N	R	subs	subs	1	7	1	1	42
AUS01	RIGHT	1	1	congruent	ON	chair_1_con.mp4	87	sub87	87	Video_IA	4631807	4628647	3160	46.10759494	5	1457	0.449	389	633	3	0	0	199	1	2	0	0	0	0	633	633	[30000004, 30000005, 30000004, 30000005, 30000004, 30000005]	AUS	EN	20	14	#NULL!	#NULL!	F	N	N	R	subs	subs	1	7	1	1	42
AUS01	RIGHT	1	1	congruent	ON	chair_1_con.mp4	87	sub87	87	Sub_IA	4631807	4628647	3160	56.58227848	8	1788	0.551	199	514	3	0	0	.	0	0	1	2	1	2	2612	1788	[30000004, 30000005, 30000004, 30000005, 30000004, 30000005]	AUS	EN	20	14	#NULL!	#NULL!	F	N	N	R	subs	subs	1	7	1	1	42
AUS01	RIGHT	1	1	congruent	ON	chair_1_con.mp4	88	sub88	88	Sub_IA	4636207	4631966	4241	82.10327753	15	3482	0.8176	525	2729	2	0	0	.	0	0	1	2	1	2	4259	3482	[30000005, 30000004, 30000005, 30000004]	AUS	EN	20	14	#NULL!	#NULL!	F	N	N	R	subs	subs	1	7	1	1	42
AUS01	RIGHT	1	1	congruent	ON	chair_1_con.mp4	88	sub88	88	Video_IA	4636207	4631966	4241	18.32115067	3	777	0.1824	256	341	2	1	0	.	1	2	0	0	0	0	341	341	[30000005, 30000004, 30000005, 30000004]	AUS	EN	20	14	#NULL!	#NULL!	F	N	N	R	subs	subs	1	7	1	1	42
AUS01	RIGHT	1	1	congruent	ON	chair_1_con.mp4	89	sub89	89	Sub_IA	4639007	4636287	2720	26.76470588	4	728	0.2553	130	728	1	0	0	.	0	0	1	1	1	1	2416	728	[30000004, 30000005, 30000004]	AUS	EN	20	14	#NULL!	#NULL!	F	N	N	R	subs	subs	1	7	1	1	42
AUS01	RIGHT	1	1	congruent	ON	chair_1_con.mp4	89	sub89	89	Video_IA	4639007	4636287	2720	78.08823529	6	2124	0.7447	436	436	2	0	0	130	1	1	0	0	0	0	436	436	[30000004, 30000005, 30000004]	AUS	EN	20	14	#NULL!	#NULL!	F	N	N	R	subs	subs	1	7	1	1	42
AUS01	RIGHT	1	1	congruent	ON	chair_1_con.mp4	90	sub90	90	Sub_IA	4641446	4639086	2360	55.63559322	5	1313	0.807	139	1313	1	0	0	.	0	0	0	0	0	0	1313	1313	[30000004, 30000005]	AUS	EN	20	14	#NULL!	#NULL!	F	N	N	R	subs	subs	1	7	1	1	42
AUS01	RIGHT	1	1	congruent	ON	chair_1_con.mp4	90	sub90	90	Video_IA	4641446	4639086	2360	13.30508475	1	314	0.193	314	314	1	0	0	139	0	0	0	0	0	0	314	314	[30000004, 30000005]	AUS	EN	20	14	#NULL!	#NULL!	F	N	N	R	subs	subs	1	7	1	1	42
AUS01	RIGHT	1	1	congruent	ON	chair_1_con.mp4	91	sub91	91	Video_IA	4644086	4641526	2560	36.0546875	5	923	0.323	237	399	2	1	0	.	1	2	0	0	0	0	399	399	[30000005, 30000004, 30000005, 30000004]	AUS	EN	20	14	#NULL!	#NULL!	F	N	N	R	subs	subs	1	7	1	1	42
AUS01	RIGHT	1	1	congruent	ON	chair_1_con.mp4	91	sub91	91	Sub_IA	4644086	4641526	2560	75.5859375	8	1935	0.677	793	1092	2	0	0	.	0	0	1	2	1	2	2858	1935	[30000005, 30000004, 30000005, 30000004]	AUS	EN	20	14	#NULL!	#NULL!	F	N	N	R	subs	subs	1	7	1	1	42
AUS01	RIGHT	1	1	congruent	ON	chair_1_con.mp4	92	sub92	92	Video_IA	4647287	4645286	2001	33.73313343	3	675	0.3451	142	142	2	0	0	147	1	1	0	0	0	0	142	142	[30000004, 30000005, 30000004, 30000005]	AUS	EN	20	14	#NULL!	#NULL!	F	N	N	R	subs	subs	1	7	1	1	42
AUS01	RIGHT	1	1	congruent	ON	chair_1_con.mp4	92	sub92	92	Sub_IA	4647287	4645286	2001	64.017991	5	1281	0.6549	147	503	2	0	0	.	0	0	1	1	1	1	1814	1281	[30000004, 30000005, 30000004, 30000005]	AUS	EN	20	14	#NULL!	#NULL!	F	N	N	R	subs	subs	1	7	1	1	42
AUS01	RIGHT	1	1	congruent	ON	chair_1_con.mp4	93	sub93	93	Sub_IA	4648446	4647446	1000	43.9	2	439	0.3546	337	439	1	0	0	.	0	0	1	1	1	1	1238	439	[30000005, 30000004]	AUS	EN	20	14	#NULL!	#NULL!	F	N	N	R	subs	subs	1	7	1	1	42
AUS01	RIGHT	1	1	congruent	ON	chair_1_con.mp4	93	sub93	93	Video_IA	4648446	4647446	1000	79.9	1	799	0.6454	799	799	1	1	0	.	1	1	0	0	0	0	799	799	[30000005, 30000004]	AUS	EN	20	14	#NULL!	#NULL!	F	N	N	R	subs	subs	1	7	1	1	42
AUS01	RIGHT	1	1	congruent	ON	chair_1_con.mp4	94	sub94	94	Sub_IA	4653686	4652286	1400	0	0	0	0	.	.	0	1	1	.	.	.	.	.	.	.	.	.	[30000004]	AUS	EN	20	14	#NULL!	#NULL!	F	N	N	R	subs	subs	1	7	1	1	42
AUS01	RIGHT	1	1	congruent	ON	chair_1_con.mp4	94	sub94	94	Video_IA	4653686	4652286	1400	30.64285714	2	429	1	218	429	1	0	0	.	0	0	0	0	0	0	429	429	[30000004]	AUS	EN	20	14	#NULL!	#NULL!	F	N	N	R	subs	subs	1	7	1	1	42
AUS01	RIGHT	1	1	congruent	ON	chair_1_con.mp4	95	sub95	95	Sub_IA	4659366	4658366	1000	11.1	1	111	0.0972	111	111	1	0	0	.	0	0	1	1	1	1	799	111	[30000004, 30000005, 30000004]	AUS	EN	20	14	#NULL!	#NULL!	F	N	N	R	subs	subs	1	7	1	1	42
AUS01	RIGHT	1	1	congruent	ON	chair_1_con.mp4	95	sub95	95	Video_IA	4659366	4658366	1000	103.1	3	1031	0.9028	343	343	2	0	0	111	1	1	0	0	0	0	343	343	[30000004, 30000005, 30000004]	AUS	EN	20	14	#NULL!	#NULL!	F	N	N	R	subs	subs	1	7	1	1	42
AUS01	RIGHT	1	1	congruent	ON	chair_1_con.mp4	96	sub96	96	Video_IA	4667006	4666006	1000	161.9	3	1619	0.904	713	713	2	0	0	172	1	1	0	0	0	0	713	713	[30000004, 30000005, 30000004]	AUS	EN	20	14	#NULL!	#NULL!	F	N	N	R	subs	subs	1	7	1	1	42
AUS01	RIGHT	1	1	congruent	ON	chair_1_con.mp4	96	sub96	96	Sub_IA	4667006	4666006	1000	17.2	1	172	0.096	172	172	1	0	0	.	0	0	1	1	1	1	1078	172	[30000004, 30000005, 30000004]	AUS	EN	20	14	#NULL!	#NULL!	F	N	N	R	subs	subs	1	7	1	1	42
AUS01	RIGHT	1	1	congruent	ON	chair_1_con.mp4	97	sub97	97	Video_IA	4672286	4669926	2360	102.8813559	5	2428	0.8442	765	765	2	0	0	78	1	1	0	0	0	0	765	765	[30000004, 30000005, 30000004]	AUS	EN	20	14	#NULL!	#NULL!	F	N	N	R	subs	subs	1	7	1	1	42
AUS01	RIGHT	1	1	congruent	ON	chair_1_con.mp4	97	sub97	97	Sub_IA	4672286	4669926	2360	18.98305085	3	448	0.1558	78	448	1	0	0	.	0	0	1	1	1	1	2111	448	[30000004, 30000005, 30000004]	AUS	EN	20	14	#NULL!	#NULL!	F	N	N	R	subs	subs	1	7	1	1	42
AUS01	RIGHT	1	1	congruent	ON	chair_1_con.mp4	98	sub98	98	Video_IA	4678965	4675045	3920	25.05102041	3	982	0.3334	256	256	2	0	0	224	1	1	0	0	0	0	256	256	[30000004, 30000005, 30000004]	AUS	EN	20	14	#NULL!	#NULL!	F	N	N	R	subs	subs	1	7	1	1	42
AUS01	RIGHT	1	1	congruent	ON	chair_1_con.mp4	98	sub98	98	Sub_IA	4678965	4675045	3920	50.07653061	10	1963	0.6666	224	1963	1	0	0	.	0	0	1	1	1	1	2689	1963	[30000004, 30000005, 30000004]	AUS	EN	20	14	#NULL!	#NULL!	F	N	N	R	subs	subs	1	7	1	1	42
AUS01	RIGHT	1	1	congruent	ON	chair_1_con.mp4	99	sub99	99	Sub_IA	4682405	4679045	3360	30.68452381	6	1031	0.3132	175	861	2	0	0	.	0	0	1	2	1	2	2745	1031	[30000004, 30000005, 30000004, 30000005, 30000004]	AUS	EN	20	14	#NULL!	#NULL!	F	N	N	R	subs	subs	1	7	1	1	42
AUS01	RIGHT	1	1	congruent	ON	chair_1_con.mp4	99	sub99	99	Video_IA	4682405	4679045	3360	67.29166667	7	2261	0.6868	547	547	3	0	0	175	1	2	0	0	0	0	547	547	[30000004, 30000005, 30000004, 30000005, 30000004]	AUS	EN	20	14	#NULL!	#NULL!	F	N	N	R	subs	subs	1	7	1	1	42
AUS01	RIGHT	1	1	congruent	ON	chair_1_con.mp4	100	sub100	100	Sub_IA	4684846	4682486	2360	26.22881356	3	619	0.2578	237	619	1	0	0	.	0	0	1	1	1	1	2401	619	[30000005, 30000004]	AUS	EN	20	14	#NULL!	#NULL!	F	N	N	R	subs	subs	1	7	1	1	42
AUS01	RIGHT	1	1	congruent	ON	chair_1_con.mp4	100	sub100	100	Video_IA	4684846	4682486	2360	75.50847458	5	1782	0.7422	154	1782	1	1	0	.	1	1	0	0	0	0	1782	1782	[30000005, 30000004]	AUS	EN	20	14	#NULL!	#NULL!	F	N	N	R	subs	subs	1	7	1	1	42
AUS01	RIGHT	1	1	congruent	ON	chair_1_con.mp4	101	sub101	101	Sub_IA	4686326	4685006	1320	9.772727273	1	129	0.1044	129	129	1	0	0	.	0	0	1	1	1	1	753	129	[30000004, 30000005, 30000004]	AUS	EN	20	14	#NULL!	#NULL!	F	N	N	R	subs	subs	1	7	1	1	42
AUS01	RIGHT	1	1	congruent	ON	chair_1_con.mp4	101	sub101	101	Video_IA	4686326	4685006	1320	83.86363636	4	1107	0.8956	376	483	2	0	0	129	1	1	0	0	0	0	483	483	[30000004, 30000005, 30000004]	AUS	EN	20	14	#NULL!	#NULL!	F	N	N	R	subs	subs	1	7	1	1	42
AUS01	RIGHT	1	1	congruent	ON	chair_1_con.mp4	102	sub102	102	Sub_IA	4691166	4687566	3600	51.58333333	10	1857	0.5414	143	776	4	0	0	.	0	0	1	3	1	3	3024	1857	[30000004, 30000005, 30000004, 30000005, 30000004, 30000005, 30000004, 30000005]	AUS	EN	20	14	#NULL!	#NULL!	F	N	N	R	subs	subs	1	7	1	1	42
AUS01	RIGHT	1	1	congruent	ON	chair_1_con.mp4	102	sub102	102	Video_IA	4691166	4687566	3600	43.69444444	6	1573	0.4586	406	406	4	0	0	143	1	3	0	0	0	0	406	406	[30000004, 30000005, 30000004, 30000005, 30000004, 30000005, 30000004, 30000005]	AUS	EN	20	14	#NULL!	#NULL!	F	N	N	R	subs	subs	1	7	1	1	42
AUS01	RIGHT	1	1	congruent	ON	chair_1_con.mp4	103	sub103	103	Sub_IA	4695445	4691245	4200	33.80952381	7	1420	0.4118	294	1094	2	0	0	.	0	0	1	2	1	2	3448	1420	[30000005, 30000004, 30000005, 30000004]	AUS	EN	20	14	#NULL!	#NULL!	F	N	N	R	subs	subs	1	7	1	1	42
AUS01	RIGHT	1	1	congruent	ON	chair_1_con.mp4	103	sub103	103	Video_IA	4695445	4691245	4200	48.28571429	8	2028	0.5882	139	782	2	1	0	.	1	2	0	0	0	0	782	782	[30000005, 30000004, 30000005, 30000004]	AUS	EN	20	14	#NULL!	#NULL!	F	N	N	R	subs	subs	1	7	1	1	42
AUS01	RIGHT	1	1	congruent	ON	chair_1_con.mp4	104	sub104	104	Sub_IA	4696646	4695526	1120	34.375	2	385	0.2178	256	385	1	0	0	.	0	0	1	1	1	1	1155	385	[30000004, 30000005, 30000004]	AUS	EN	20	14	#NULL!	#NULL!	F	N	N	R	subs	subs	1	7	1	1	42
AUS01	RIGHT	1	1	congruent	ON	chair_1_con.mp4	104	sub104	104	Video_IA	4696646	4695526	1120	123.4821429	3	1383	0.7822	613	613	2	0	0	256	1	1	0	0	0	0	613	613	[30000004, 30000005, 30000004]	AUS	EN	20	14	#NULL!	#NULL!	F	N	N	R	subs	subs	1	7	1	1	42
AUS01	RIGHT	1	1	congruent	ON	chair_1_con.mp4	105	sub105	105	Sub_IA	4698326	4697366	960	18.33333333	1	176	0.135	176	176	1	0	0	.	0	0	1	1	1	1	779	176	[30000004, 0, 30000005, 30000004]	AUS	EN	20	14	#NULL!	#NULL!	F	N	N	R	subs	subs	1	7	1	1	42
AUS01	RIGHT	1	1	congruent	ON	chair_1_con.mp4	105	sub105	105	Video_IA	4698326	4697366	960	101.6666667	2	976	0.7485	373	373	2	0	0	176	1	1	0	0	0	0	373	373	[30000004, 0, 30000005, 30000004]	AUS	EN	20	14	#NULL!	#NULL!	F	N	N	R	subs	subs	1	7	1	1	42
AUS01	RIGHT	1	1	congruent	ON	chair_1_con.mp4	106	sub106	106	Video_IA	4700205	4698405	1800	77.16666667	4	1389	0.7464	603	603	2	0	0	310	1	1	0	0	0	0	603	603	[30000004, 30000005, 30000004]	AUS	EN	20	14	#NULL!	#NULL!	F	N	N	R	subs	subs	1	7	1	1	42
AUS01	RIGHT	1	1	congruent	ON	chair_1_con.mp4	106	sub106	106	Sub_IA	4700205	4698405	1800	26.22222222	2	472	0.2536	310	472	1	0	0	.	0	0	1	1	1	1	1258	472	[30000004, 30000005, 30000004]	AUS	EN	20	14	#NULL!	#NULL!	F	N	N	R	subs	subs	1	7	1	1	42
AUS01	RIGHT	1	1	congruent	ON	chair_1_con.mp4	107	sub107	107	Video_IA	4702326	4700286	2040	53.82352941	3	1098	0.6239	429	1098	1	1	0	.	1	1	0	0	0	0	1098	1098	[30000005, 30000004]	AUS	EN	20	14	#NULL!	#NULL!	F	N	N	R	subs	subs	1	7	1	1	42
AUS01	RIGHT	1	1	congruent	ON	chair_1_con.mp4	107	sub107	107	Sub_IA	4702326	4700286	2040	32.45098039	3	662	0.3761	169	662	1	0	0	.	0	0	1	1	1	1	1760	662	[30000005, 30000004]	AUS	EN	20	14	#NULL!	#NULL!	F	N	N	R	subs	subs	1	7	1	1	42
AUS01	RIGHT	1	1	congruent	ON	chair_1_con.mp4	108	sub108	108	Video_IA	4705326	4703445	1881	86.39021797	5	1625	0.7865	283	283	2	0	0	340	1	1	0	0	0	0	283	283	[30000004, 30000005, 30000004]	AUS	EN	20	14	#NULL!	#NULL!	F	N	N	R	subs	subs	1	7	1	1	42
AUS01	RIGHT	1	1	congruent	ON	chair_1_con.mp4	108	sub108	108	Sub_IA	4705326	4703445	1881	23.44497608	2	441	0.2135	340	441	1	0	0	.	0	0	1	1	1	1	1783	441	[30000004, 30000005, 30000004]	AUS	EN	20	14	#NULL!	#NULL!	F	N	N	R	subs	subs	1	7	1	1	42
AUS01	RIGHT	1	1	congruent	ON	chair_1_con.mp4	109	sub109	109	Video_IA	4708446	4705926	2520	94.76190476	7	2388	0.9277	354	1151	2	0	0	186	1	1	0	0	0	0	1151	1151	[30000004, 30000005, 30000004]	AUS	EN	20	14	#NULL!	#NULL!	F	N	N	R	subs	subs	1	7	1	1	42
AUS01	RIGHT	1	1	congruent	ON	chair_1_con.mp4	109	sub109	109	Sub_IA	4708446	4705926	2520	7.380952381	1	186	0.0723	186	186	1	0	0	.	0	0	1	1	1	1	1423	186	[30000004, 30000005, 30000004]	AUS	EN	20	14	#NULL!	#NULL!	F	N	N	R	subs	subs	1	7	1	1	42
AUS01	RIGHT	1	1	congruent	ON	chair_1_con.mp4	110	sub110	110	Video_IA	4711245	4710165	1080	98.42592593	2	1063	0.7221	415	415	2	0	0	251	1	1	0	0	0	0	415	415	[30000004, 30000005, 30000004]	AUS	EN	20	14	#NULL!	#NULL!	F	N	N	R	subs	subs	1	7	1	1	42
AUS01	RIGHT	1	1	congruent	ON	chair_1_con.mp4	110	sub110	110	Sub_IA	4711245	4710165	1080	37.87037037	2	409	0.2779	251	409	1	0	0	.	0	0	1	1	1	1	1057	409	[30000004, 30000005, 30000004]	AUS	EN	20	14	#NULL!	#NULL!	F	N	N	R	subs	subs	1	7	1	1	42
AUS01	RIGHT	1	1	congruent	ON	chair_1_con.mp4	111	sub111	111	Video_IA	4713926	4712046	1880	52.55319149	3	988	0.499	272	272	2	0	0	175	1	1	0	0	0	0	272	272	[30000004, 30000005, 30000004]	AUS	EN	20	14	#NULL!	#NULL!	F	N	N	R	subs	subs	1	7	1	1	42
AUS01	RIGHT	1	1	congruent	ON	chair_1_con.mp4	111	sub111	111	Sub_IA	4713926	4712046	1880	52.76595745	4	992	0.501	175	992	1	0	0	.	0	0	1	1	1	1	1708	992	[30000004, 30000005, 30000004]	AUS	EN	20	14	#NULL!	#NULL!	F	N	N	R	subs	subs	1	7	1	1	42
AUS01	RIGHT	1	1	congruent	ON	chair_1_con.mp4	112	sub112	112	Sub_IA	4716125	4714085	2040	23.57843137	3	481	0.2224	164	164	2	0	0	.	0	0	1	2	1	2	1774	481	[30000004, 30000005, 30000004, 30000005, 30000004]	AUS	EN	20	14	#NULL!	#NULL!	F	N	N	R	subs	subs	1	7	1	1	42
AUS01	RIGHT	1	1	congruent	ON	chair_1_con.mp4	112	sub112	112	Video_IA	4716125	4714085	2040	82.45098039	5	1682	0.7776	246	389	3	0	0	164	1	2	0	0	0	0	389	389	[30000004, 30000005, 30000004, 30000005, 30000004]	AUS	EN	20	14	#NULL!	#NULL!	F	N	N	R	subs	subs	1	7	1	1	42
AUS01	RIGHT	1	1	congruent	ON	chair_1_con.mp4	113	sub113	113	Sub_IA	4724006	4719885	4121	72.91919437	13	3005	0.761	121	3005	1	0	0	.	0	0	1	1	1	1	3757	3005	[30000004, 30000005, 30000004]	AUS	EN	20	14	#NULL!	#NULL!	F	N	N	R	subs	subs	1	7	1	1	42
AUS01	RIGHT	1	1	congruent	ON	chair_1_con.mp4	113	sub113	113	Video_IA	4724006	4719885	4121	22.90706139	3	944	0.239	192	192	2	0	0	121	1	1	0	0	0	0	192	192	[30000004, 30000005, 30000004]	AUS	EN	20	14	#NULL!	#NULL!	F	N	N	R	subs	subs	1	7	1	1	42
AUS01	RIGHT	1	1	congruent	ON	chair_1_con.mp4	114	sub114	114	Sub_IA	4726285	4724165	2120	28.67924528	4	608	0.2884	129	608	1	0	0	.	0	0	1	1	1	1	1324	608	[30000004, 30000005, 30000004]	AUS	EN	20	14	#NULL!	#NULL!	F	N	N	R	subs	subs	1	7	1	1	42
AUS01	RIGHT	1	1	congruent	ON	chair_1_con.mp4	114	sub114	114	Video_IA	4726285	4724165	2120	70.75471698	4	1500	0.7116	390	784	2	0	0	129	1	1	0	0	0	0	784	784	[30000004, 30000005, 30000004]	AUS	EN	20	14	#NULL!	#NULL!	F	N	N	R	subs	subs	1	7	1	1	42
AUS01	RIGHT	1	1	congruent	ON	chair_1_con.mp4	115	sub115	115	Sub_IA	4727525	4726365	1160	65.68965517	3	762	0.5747	191	762	1	0	0	.	0	0	1	1	1	1	1326	762	[30000005, 30000004]	AUS	EN	20	14	#NULL!	#NULL!	F	N	N	R	subs	subs	1	7	1	1	42
AUS01	RIGHT	1	1	congruent	ON	chair_1_con.mp4	115	sub115	115	Video_IA	4727525	4726365	1160	48.62068966	1	564	0.4253	564	564	1	1	0	.	1	1	0	0	0	0	564	564	[30000005, 30000004]	AUS	EN	20	14	#NULL!	#NULL!	F	N	N	R	subs	subs	1	7	1	1	42
AUS01	RIGHT	1	1	congruent	ON	chair_1_con.mp4	116	sub116	116	Video_IA	4728686	4727686	1000	145.4	5	1454	1	564	1454	1	0	0	.	0	0	0	0	0	0	1454	1454	[30000004]	AUS	EN	20	14	#NULL!	#NULL!	F	N	N	R	subs	subs	1	7	1	1	42
AUS01	RIGHT	1	1	congruent	ON	chair_1_con.mp4	116	sub116	116	Sub_IA	4728686	4727686	1000	0	0	0	0	.	.	0	1	1	.	.	.	.	.	.	.	.	.	[30000004]	AUS	EN	20	14	#NULL!	#NULL!	F	N	N	R	subs	subs	1	7	1	1	42
AUS01	RIGHT	1	2	incongruent	ON	chair_2_incon.mp4	1	sub01	117	Video_IA	4903492	4898852	4640	30.79741379	6	1429	0.3255	277	399	3	0	0	129	1	2	0	0	0	0	399	399	[30000004, 30000005, 30000004, 30000005, 30000004]	AUS	EN	20	14	#NULL!	#NULL!	F	N	N	R	subs	subs	1	7	1	1	42
AUS01	RIGHT	1	2	incongruent	ON	chair_2_incon.mp4	1	sub01	117	Sub_IA	4903492	4898852	4640	63.81465517	10	2961	0.6745	129	2683	2	0	0	.	0	0	1	2	1	2	3991	2961	[30000004, 30000005, 30000004, 30000005, 30000004]	AUS	EN	20	14	#NULL!	#NULL!	F	N	N	R	subs	subs	1	7	1	1	42
AUS01	RIGHT	1	2	incongruent	ON	chair_2_incon.mp4	2	sub02	118	Video_IA	4905812	4903572	2240	33.66071429	3	754	0.4846	328	451	2	0	0	287	1	1	0	0	0	0	451	451	[30000004, 30000005, 30000004, 30000005]	AUS	EN	20	14	#NULL!	#NULL!	F	N	N	R	subs	subs	1	7	1	1	42
AUS01	RIGHT	1	2	incongruent	ON	chair_2_incon.mp4	2	sub02	118	Sub_IA	4905812	4903572	2240	35.80357143	2	802	0.5154	287	287	2	0	0	.	0	0	1	1	1	1	1105	802	[30000004, 30000005, 30000004, 30000005]	AUS	EN	20	14	#NULL!	#NULL!	F	N	N	R	subs	subs	1	7	1	1	42
AUS01	RIGHT	1	2	incongruent	ON	chair_2_incon.mp4	3	sub03	119	Video_IA	4907173	4905893	1280	32.5	1	416	0.2944	416	416	1	1	0	.	1	1	0	0	0	0	416	416	[30000005, 30000004]	AUS	EN	20	14	#NULL!	#NULL!	F	N	N	R	subs	subs	1	7	1	1	42
AUS01	RIGHT	1	2	incongruent	ON	chair_2_incon.mp4	3	sub03	119	Sub_IA	4907173	4905893	1280	77.890625	4	997	0.7056	515	997	1	0	0	.	0	0	1	1	1	1	1413	997	[30000005, 30000004]	AUS	EN	20	14	#NULL!	#NULL!	F	N	N	R	subs	subs	1	7	1	1	42
AUS01	RIGHT	1	2	incongruent	ON	chair_2_incon.mp4	4	sub04	120	Video_IA	4911612	4907332	4280	44.64953271	6	1911	0.4613	238	489	2	1	0	.	1	2	0	0	0	0	489	489	[30000005, 30000004, 30000005, 30000004, 30000005]	AUS	EN	20	14	#NULL!	#NULL!	F	N	N	R	subs	subs	1	7	1	1	42
AUS01	RIGHT	1	2	incongruent	ON	chair_2_incon.mp4	4	sub04	120	Sub_IA	4911612	4907332	4280	52.14953271	8	2232	0.5387	190	277	3	0	0	.	0	0	1	2	1	2	4143	2232	[30000005, 30000004, 30000005, 30000004, 30000005]	AUS	EN	20	14	#NULL!	#NULL!	F	N	N	R	subs	subs	1	7	1	1	42
AUS01	RIGHT	1	2	incongruent	ON	chair_2_incon.mp4	5	sub05	121	Sub_IA	4914572	4913372	1200	37.25	3	447	0.3004	157	447	1	0	0	.	0	0	1	1	1	1	1210	447	[30000004, 30000005, 30000004]	AUS	EN	20	14	#NULL!	#NULL!	F	N	N	R	subs	subs	1	7	1	1	42
AUS01	RIGHT	1	2	incongruent	ON	chair_2_incon.mp4	5	sub05	121	Video_IA	4914572	4913372	1200	86.75	3	1041	0.6996	278	278	2	0	0	157	1	1	0	0	0	0	278	278	[30000004, 30000005, 30000004]	AUS	EN	20	14	#NULL!	#NULL!	F	N	N	R	subs	subs	1	7	1	1	42
AUS01	RIGHT	1	2	incongruent	ON	chair_2_incon.mp4	6	sub06	122	Video_IA	4918332	4915772	2560	32.8125	2	840	0.344	443	443	2	0	0	174	1	1	0	0	0	0	443	443	[30000004, 30000005, 30000004]	AUS	EN	20	14	#NULL!	#NULL!	F	N	N	R	subs	subs	1	7	1	1	42
AUS01	RIGHT	1	2	incongruent	ON	chair_2_incon.mp4	6	sub06	122	Sub_IA	4918332	4915772	2560	62.578125	6	1602	0.656	174	1602	1	0	0	.	0	0	1	1	1	1	1999	1602	[30000004, 30000005, 30000004]	AUS	EN	20	14	#NULL!	#NULL!	F	N	N	R	subs	subs	1	7	1	1	42
AUS01	RIGHT	1	2	incongruent	ON	chair_2_incon.mp4	7	sub07	123	Sub_IA	4920453	4918492	1961	85.82355941	5	1683	0.7939	164	1683	1	0	0	.	0	0	0	0	0	0	1683	1683	[30000004, 30000005]	AUS	EN	20	14	#NULL!	#NULL!	F	N	N	R	subs	subs	1	7	1	1	42
AUS01	RIGHT	1	2	incongruent	ON	chair_2_incon.mp4	7	sub07	123	Video_IA	4920453	4918492	1961	22.2845487	2	437	0.2061	242	437	1	0	0	164	0	0	0	0	0	0	437	437	[30000004, 30000005]	AUS	EN	20	14	#NULL!	#NULL!	F	N	N	R	subs	subs	1	7	1	1	42
AUS01	RIGHT	1	2	incongruent	ON	chair_2_incon.mp4	8	sub08	124	Video_IA	4923932	4920612	3320	14.21686747	1	472	0.1381	472	472	1	1	0	.	1	1	0	0	0	0	472	472	[30000005, 30000004]	AUS	EN	20	14	#NULL!	#NULL!	F	N	N	R	subs	subs	1	7	1	1	42
AUS01	RIGHT	1	2	incongruent	ON	chair_2_incon.mp4	8	sub08	124	Sub_IA	4923932	4920612	3320	88.73493976	12	2946	0.8619	692	2946	1	0	0	.	0	0	1	1	1	1	3418	2946	[30000005, 30000004]	AUS	EN	20	14	#NULL!	#NULL!	F	N	N	R	subs	subs	1	7	1	1	42
AUS01	RIGHT	1	2	incongruent	ON	chair_2_incon.mp4	9	sub09	125	Video_IA	4929092	4925252	3840	11.84895833	2	455	0.1502	201	201	2	1	0	.	1	2	0	0	0	0	201	201	[30000005, 30000004, 30000005, 30000004, 30000005]	AUS	EN	20	14	#NULL!	#NULL!	F	N	N	R	subs	subs	1	7	1	1	42
AUS01	RIGHT	1	2	incongruent	ON	chair_2_incon.mp4	9	sub09	125	Sub_IA	4929092	4925252	3840	67.03125	11	2574	0.8498	378	1096	3	0	0	.	0	0	1	2	1	2	3029	2574	[30000005, 30000004, 30000005, 30000004, 30000005]	AUS	EN	20	14	#NULL!	#NULL!	F	N	N	R	subs	subs	1	7	1	1	42
AUS01	RIGHT	1	2	incongruent	ON	chair_2_incon.mp4	10	sub10	126	Video_IA	4934092	4930012	4080	27.27941176	4	1113	0.4477	493	585	2	0	0	123	1	1	0	0	0	0	585	585	[30000004, 30000005, 30000004]	AUS	EN	20	14	#NULL!	#NULL!	F	N	N	R	subs	subs	1	7	1	1	42
AUS01	RIGHT	1	2	incongruent	ON	chair_2_incon.mp4	10	sub10	126	Sub_IA	4934092	4930012	4080	33.65196078	6	1373	0.5523	123	1373	1	0	0	.	0	0	1	1	1	1	1901	1373	[30000004, 30000005, 30000004]	AUS	EN	20	14	#NULL!	#NULL!	F	N	N	R	subs	subs	1	7	1	1	42
AUS01	RIGHT	1	2	incongruent	ON	chair_2_incon.mp4	11	sub11	127	Sub_IA	4935812	4934173	1639	22.39170226	2	367	0.2088	192	367	1	0	0	.	0	0	1	1	1	1	1446	367	[30000004, 30000005, 30000004]	AUS	EN	20	14	#NULL!	#NULL!	F	N	N	R	subs	subs	1	7	1	1	42
AUS01	RIGHT	1	2	incongruent	ON	chair_2_incon.mp4	11	sub11	127	Video_IA	4935812	4934173	1639	84.86882245	3	1391	0.7912	312	312	2	0	0	192	1	1	0	0	0	0	312	312	[30000004, 30000005, 30000004]	AUS	EN	20	14	#NULL!	#NULL!	F	N	N	R	subs	subs	1	7	1	1	42
AUS01	RIGHT	1	2	incongruent	ON	chair_2_incon.mp4	12	sub12	128	Video_IA	4937692	4935972	1720	56.51162791	3	972	0.5229	224	734	2	0	0	150	1	1	0	0	0	0	734	734	[30000004, 30000005, 30000004, 30000005]	AUS	EN	20	14	#NULL!	#NULL!	F	N	N	R	subs	subs	1	7	1	1	42
AUS01	RIGHT	1	2	incongruent	ON	chair_2_incon.mp4	12	sub12	128	Sub_IA	4937692	4935972	1720	51.56976744	4	887	0.4771	150	439	2	0	0	.	0	0	1	1	1	1	1125	887	[30000004, 30000005, 30000004, 30000005]	AUS	EN	20	14	#NULL!	#NULL!	F	N	N	R	subs	subs	1	7	1	1	42
AUS01	RIGHT	1	2	incongruent	ON	chair_2_incon.mp4	13	sub13	129	Video_IA	4941212	4937852	3360	56.66666667	7	1904	0.662	150	150	2	1	0	.	1	2	0	0	0	0	150	150	[30000005, 30000004, 30000005, 30000004]	AUS	EN	20	14	#NULL!	#NULL!	F	N	N	R	subs	subs	1	7	1	1	42
AUS01	RIGHT	1	2	incongruent	ON	chair_2_incon.mp4	13	sub13	129	Sub_IA	4941212	4937852	3360	28.92857143	4	972	0.338	448	448	2	0	0	.	0	0	1	2	1	2	2876	972	[30000005, 30000004, 30000005, 30000004]	AUS	EN	20	14	#NULL!	#NULL!	F	N	N	R	subs	subs	1	7	1	1	42
AUS01	RIGHT	1	2	incongruent	ON	chair_2_incon.mp4	14	sub14	130	Sub_IA	4942413	4941292	1121	0	0	0	.	.	.	0	1	1	.	.	.	.	.	.	.	.	.	.	AUS	EN	20	14	#NULL!	#NULL!	F	N	N	R	subs	subs	1	7	1	1	42
AUS01	RIGHT	1	2	incongruent	ON	chair_2_incon.mp4	14	sub14	130	Video_IA	4942413	4941292	1121	0	0	0	.	.	.	0	1	1	.	.	.	.	.	.	.	.	.	.	AUS	EN	20	14	#NULL!	#NULL!	F	N	N	R	subs	subs	1	7	1	1	42
AUS01	RIGHT	1	2	incongruent	ON	chair_2_incon.mp4	15	sub15	131	Video_IA	4944692	4942572	2120	26.36792453	2	559	0.7605	186	186	2	0	0	176	1	1	0	0	0	0	186	186	[30000004, 30000005, 30000004]	AUS	EN	20	14	#NULL!	#NULL!	F	N	N	R	subs	subs	1	7	1	1	42
AUS01	RIGHT	1	2	incongruent	ON	chair_2_incon.mp4	15	sub15	131	Sub_IA	4944692	4942572	2120	8.301886792	1	176	0.2395	176	176	1	0	0	.	0	0	1	1	1	1	549	176	[30000004, 30000005, 30000004]	AUS	EN	20	14	#NULL!	#NULL!	F	N	N	R	subs	subs	1	7	1	1	42
AUS01	RIGHT	1	2	incongruent	ON	chair_2_incon.mp4	16	sub16	132	Sub_IA	4946132	4945132	1000	0	0	0	0	.	.	0	1	1	.	.	.	.	.	.	.	.	.	[30000004]	AUS	EN	20	14	#NULL!	#NULL!	F	N	N	R	subs	subs	1	7	1	1	42
AUS01	RIGHT	1	2	incongruent	ON	chair_2_incon.mp4	16	sub16	132	Video_IA	4946132	4945132	1000	65.2	2	652	1	276	652	1	0	0	.	0	0	0	0	0	0	652	652	[30000004]	AUS	EN	20	14	#NULL!	#NULL!	F	N	N	R	subs	subs	1	7	1	1	42
AUS01	RIGHT	1	2	incongruent	ON	chair_2_incon.mp4	17	sub17	133	Video_IA	4948212	4946852	1360	37.42647059	1	509	0.7771	509	509	1	1	0	.	1	1	0	0	0	0	509	509	[30000005, 30000004]	AUS	EN	20	14	#NULL!	#NULL!	F	N	N	R	subs	subs	1	7	1	1	42
AUS01	RIGHT	1	2	incongruent	ON	chair_2_incon.mp4	17	sub17	133	Sub_IA	4948212	4946852	1360	10.73529412	1	146	0.2229	146	146	1	0	0	.	0	0	1	1	1	1	655	146	[30000005, 30000004]	AUS	EN	20	14	#NULL!	#NULL!	F	N	N	R	subs	subs	1	7	1	1	42
AUS01	RIGHT	1	2	incongruent	ON	chair_2_incon.mp4	18	sub18	134	Sub_IA	4951492	4949372	2120	0	0	0	0	.	.	0	1	1	.	.	.	.	.	.	.	.	.	[30000004]	AUS	EN	20	14	#NULL!	#NULL!	F	N	N	R	subs	subs	1	7	1	1	42
AUS01	RIGHT	1	2	incongruent	ON	chair_2_incon.mp4	18	sub18	134	Video_IA	4951492	4949372	2120	116.3679245	5	2467	1	313	2467	1	0	0	.	0	0	0	0	0	0	2467	2467	[30000004]	AUS	EN	20	14	#NULL!	#NULL!	F	N	N	R	subs	subs	1	7	1	1	42
AUS01	RIGHT	1	2	incongruent	ON	chair_2_incon.mp4	19	sub19	135	Sub_IA	4953972	4951572	2400	0	0	0	0	.	.	0	1	1	.	.	.	.	.	.	.	.	.	[30000004]	AUS	EN	20	14	#NULL!	#NULL!	F	N	N	R	subs	subs	1	7	1	1	42
AUS01	RIGHT	1	2	incongruent	ON	chair_2_incon.mp4	19	sub19	135	Video_IA	4953972	4951572	2400	91.04166667	7	2185	1	552	2185	1	0	0	.	0	0	0	0	0	0	2185	2185	[30000004]	AUS	EN	20	14	#NULL!	#NULL!	F	N	N	R	subs	subs	1	7	1	1	42
AUS01	RIGHT	1	2	incongruent	ON	chair_2_incon.mp4	20	sub21	136	Video_IA	4958412	4956772	1640	27.19512195	3	446	0.6925	162	344	2	0	0	198	1	1	0	0	0	0	344	344	[30000004, 30000005, 30000004]	AUS	EN	20	14	#NULL!	#NULL!	F	N	N	R	subs	subs	1	7	1	1	42
AUS01	RIGHT	1	2	incongruent	ON	chair_2_incon.mp4	20	sub21	136	Sub_IA	4958412	4956772	1640	12.07317073	1	198	0.3075	198	198	1	0	0	.	0	0	1	1	1	1	300	198	[30000004, 30000005, 30000004]	AUS	EN	20	14	#NULL!	#NULL!	F	N	N	R	subs	subs	1	7	1	1	42
AUS01	RIGHT	1	2	incongruent	ON	chair_2_incon.mp4	21	sub20	137	Sub_IA	4956612	4954052	2560	0	0	0	0	.	.	0	1	1	.	.	.	.	.	.	.	.	.	[30000004]	AUS	EN	20	14	#NULL!	#NULL!	F	N	N	R	subs	subs	1	7	1	1	42
AUS01	RIGHT	1	2	incongruent	ON	chair_2_incon.mp4	21	sub20	137	Video_IA	4956612	4954052	2560	22.6171875	3	579	1	101	579	1	0	0	.	0	0	0	0	0	0	579	579	[30000004]	AUS	EN	20	14	#NULL!	#NULL!	F	N	N	R	subs	subs	1	7	1	1	42
AUS01	RIGHT	1	2	incongruent	ON	chair_2_incon.mp4	22	sub22	138	Video_IA	4961852	4958492	3360	35.11904762	4	1180	0.3952	232	232	2	0	0	169	1	1	0	0	0	0	232	232	[30000004, 30000005, 30000004, 30000005]	AUS	EN	20	14	#NULL!	#NULL!	F	N	N	R	subs	subs	1	7	1	1	42
AUS01	RIGHT	1	2	incongruent	ON	chair_2_incon.mp4	22	sub22	138	Sub_IA	4961852	4958492	3360	53.75	7	1806	0.6048	169	714	2	0	0	.	0	0	1	1	1	1	2754	1806	[30000004, 30000005, 30000004, 30000005]	AUS	EN	20	14	#NULL!	#NULL!	F	N	N	R	subs	subs	1	7	1	1	42
AUS01	RIGHT	1	2	incongruent	ON	chair_2_incon.mp4	23	sub23	139	Video_IA	4964372	4962652	1720	87.20930233	4	1500	0.8798	232	232	2	0	0	205	1	1	0	0	0	0	232	232	[30000004, 30000005, 30000004]	AUS	EN	20	14	#NULL!	#NULL!	F	N	N	R	subs	subs	1	7	1	1	42
AUS01	RIGHT	1	2	incongruent	ON	chair_2_incon.mp4	23	sub23	139	Sub_IA	4964372	4962652	1720	11.91860465	1	205	0.1202	205	205	1	0	0	.	0	0	1	1	1	1	1473	205	[30000004, 30000005, 30000004]	AUS	EN	20	14	#NULL!	#NULL!	F	N	N	R	subs	subs	1	7	1	1	42
AUS01	RIGHT	1	2	incongruent	ON	chair_2_incon.mp4	24	sub24	140	Sub_IA	4968052	4965012	3040	0	0	0	0	.	.	0	1	1	.	.	.	.	.	.	.	.	.	[30000004]	AUS	EN	20	14	#NULL!	#NULL!	F	N	N	R	subs	subs	1	7	1	1	42
AUS01	RIGHT	1	2	incongruent	ON	chair_2_incon.mp4	24	sub24	140	Video_IA	4968052	4965012	3040	99.50657895	9	3025	1	377	3025	1	0	0	.	0	0	0	0	0	0	3025	3025	[30000004]	AUS	EN	20	14	#NULL!	#NULL!	F	N	N	R	subs	subs	1	7	1	1	42
AUS01	RIGHT	1	2	incongruent	ON	chair_2_incon.mp4	25	sub25	141	Video_IA	4971092	4970092	1000	78.2	3	782	0.8373	252	252	2	0	0	152	1	1	0	0	0	0	252	252	[30000004, 30000005, 30000004]	AUS	EN	20	14	#NULL!	#NULL!	F	N	N	R	subs	subs	1	7	1	1	42
AUS01	RIGHT	1	2	incongruent	ON	chair_2_incon.mp4	25	sub25	141	Sub_IA	4971092	4970092	1000	15.2	1	152	0.1627	152	152	1	0	0	.	0	0	1	1	1	1	682	152	[30000004, 30000005, 30000004]	AUS	EN	20	14	#NULL!	#NULL!	F	N	N	R	subs	subs	1	7	1	1	42
AUS01	RIGHT	1	2	incongruent	ON	chair_2_incon.mp4	26	sub26	142	Video_IA	4974252	4972212	2040	58.23529412	3	1188	0.8684	113	525	2	0	0	180	1	1	0	0	0	0	525	525	[30000004, 30000005, 30000004]	AUS	EN	20	14	#NULL!	#NULL!	F	N	N	R	subs	subs	1	7	1	1	42
AUS01	RIGHT	1	2	incongruent	ON	chair_2_incon.mp4	26	sub26	142	Sub_IA	4974252	4972212	2040	8.823529412	1	180	0.1316	180	180	1	0	0	.	0	0	1	1	1	1	843	180	[30000004, 30000005, 30000004]	AUS	EN	20	14	#NULL!	#NULL!	F	N	N	R	subs	subs	1	7	1	1	42
AUS01	RIGHT	1	2	incongruent	ON	chair_2_incon.mp4	27	sub27	143	Video_IA	4978332	4974412	3920	38.49489796	3	1509	0.5981	663	663	2	0	0	147	1	1	0	0	0	0	663	663	[30000004, 30000005, 30000004, 30000005]	AUS	EN	20	14	#NULL!	#NULL!	F	N	N	R	subs	subs	1	7	1	1	42
AUS01	RIGHT	1	2	incongruent	ON	chair_2_incon.mp4	27	sub27	143	Sub_IA	4978332	4974412	3920	25.86734694	5	1014	0.4019	147	439	2	0	0	.	0	0	1	1	1	1	1860	1014	[30000004, 30000005, 30000004, 30000005]	AUS	EN	20	14	#NULL!	#NULL!	F	N	N	R	subs	subs	1	7	1	1	42
AUS01	RIGHT	1	2	incongruent	ON	chair_2_incon.mp4	28	sub28	144	Sub_IA	4981652	4978492	3160	32.12025316	6	1015	0.377	135	545	2	0	0	.	0	0	1	2	1	2	2692	1015	[30000005, 30000004, 30000005, 30000004]	AUS	EN	20	14	#NULL!	#NULL!	F	N	N	R	subs	subs	1	7	1	1	42
AUS01	RIGHT	1	2	incongruent	ON	chair_2_incon.mp4	28	sub28	144	Video_IA	4981652	4978492	3160	53.06962025	3	1677	0.623	606	606	2	1	0	.	1	2	0	0	0	0	606	606	[30000005, 30000004, 30000005, 30000004]	AUS	EN	20	14	#NULL!	#NULL!	F	N	N	R	subs	subs	1	7	1	1	42
AUS01	RIGHT	1	2	incongruent	ON	chair_2_incon.mp4	29	sub29	145	Video_IA	4983732	4981812	1920	113.1770833	5	2173	0.8884	553	770	2	0	0	273	1	1	0	0	0	0	770	770	[30000004, 30000005, 30000004]	AUS	EN	20	14	#NULL!	#NULL!	F	N	N	R	subs	subs	1	7	1	1	42
AUS01	RIGHT	1	2	incongruent	ON	chair_2_incon.mp4	29	sub29	145	Sub_IA	4983732	4981812	1920	14.21875	1	273	0.1116	273	273	1	0	0	.	0	0	1	1	1	1	1676	273	[30000004, 30000005, 30000004]	AUS	EN	20	14	#NULL!	#NULL!	F	N	N	R	subs	subs	1	7	1	1	42
AUS01	RIGHT	1	2	incongruent	ON	chair_2_incon.mp4	30	sub30	146	Sub_IA	4986092	4983892	2200	17.54545455	3	386	0.1431	127	303	2	0	0	.	0	0	1	2	1	2	1854	386	[30000004, 30000005, 30000004, 30000005, 30000004]	AUS	EN	20	14	#NULL!	#NULL!	F	N	N	R	subs	subs	1	7	1	1	42
AUS01	RIGHT	1	2	incongruent	ON	chair_2_incon.mp4	30	sub30	146	Video_IA	4986092	4983892	2200	105.0454545	6	2311	0.8569	723	843	3	0	0	127	1	2	0	0	0	0	843	843	[30000004, 30000005, 30000004, 30000005, 30000004]	AUS	EN	20	14	#NULL!	#NULL!	F	N	N	R	subs	subs	1	7	1	1	42
AUS01	RIGHT	1	2	incongruent	ON	chair_2_incon.mp4	31	sub31	147	Sub_IA	4987372	4986252	1120	17.94642857	1	201	0.1296	201	201	1	0	0	.	0	0	1	1	1	1	967	201	[30000004, 30000005, 30000004]	AUS	EN	20	14	#NULL!	#NULL!	F	N	N	R	subs	subs	1	7	1	1	42
AUS01	RIGHT	1	2	incongruent	ON	chair_2_incon.mp4	31	sub31	147	Video_IA	4987372	4986252	1120	120.5357143	4	1350	0.8704	464	584	2	0	0	201	1	1	0	0	0	0	584	584	[30000004, 30000005, 30000004]	AUS	EN	20	14	#NULL!	#NULL!	F	N	N	R	subs	subs	1	7	1	1	42
AUS01	RIGHT	1	2	incongruent	ON	chair_2_incon.mp4	32	sub32	148	Sub_IA	4988932	4987931	1001	14.88511489	1	149	0.2945	149	149	1	0	0	.	0	0	0	0	0	0	149	149	[30000004, 30000005]	AUS	EN	20	14	#NULL!	#NULL!	F	N	N	R	subs	subs	1	7	1	1	42
AUS01	RIGHT	1	2	incongruent	ON	chair_2_incon.mp4	32	sub32	148	Video_IA	4988932	4987931	1001	35.66433566	1	357	0.7055	357	357	1	0	0	149	0	0	0	0	0	0	357	357	[30000004, 30000005]	AUS	EN	20	14	#NULL!	#NULL!	F	N	N	R	subs	subs	1	7	1	1	42
AUS01	RIGHT	1	2	incongruent	ON	chair_2_incon.mp4	33	sub33	149	Video_IA	4991372	4989092	2280	64.69298246	4	1475	0.6807	143	143	3	0	0	465	1	2	0	0	0	0	143	143	[30000004, 30000005, 30000004, 30000005, 30000004]	AUS	EN	20	14	#NULL!	#NULL!	F	N	N	R	subs	subs	1	7	1	1	42
AUS01	RIGHT	1	2	incongruent	ON	chair_2_incon.mp4	33	sub33	149	Sub_IA	4991372	4989092	2280	30.35087719	2	692	0.3193	465	465	2	0	0	.	0	0	1	2	1	2	2024	692	[30000004, 30000005, 30000004, 30000005, 30000004]	AUS	EN	20	14	#NULL!	#NULL!	F	N	N	R	subs	subs	1	7	1	1	42
AUS01	RIGHT	1	2	incongruent	ON	chair_2_incon.mp4	34	sub34	150	Video_IA	4997572	4996052	1520	47.76315789	2	726	0.4099	392	392	2	0	0	168	1	1	0	0	0	0	392	392	[30000004, 30000005, 30000004, 30000005]	AUS	EN	20	14	#NULL!	#NULL!	F	N	N	R	subs	subs	1	7	1	1	42
AUS01	RIGHT	1	2	incongruent	ON	chair_2_incon.mp4	34	sub34	150	Sub_IA	4997572	4996052	1520	68.75	5	1045	0.5901	168	759	2	0	0	.	0	0	1	1	1	1	1379	1045	[30000004, 30000005, 30000004, 30000005]	AUS	EN	20	14	#NULL!	#NULL!	F	N	N	R	subs	subs	1	7	1	1	42
AUS01	RIGHT	1	2	incongruent	ON	chair_2_incon.mp4	35	sub35	151	Sub_IA	5000532	4998572	1960	81.63265306	6	1600	0.7111	121	1600	1	0	0	.	0	0	0	0	0	0	1600	1600	[30000004, 30000005]	AUS	EN	20	14	#NULL!	#NULL!	F	N	N	R	subs	subs	1	7	1	1	42
AUS01	RIGHT	1	2	incongruent	ON	chair_2_incon.mp4	35	sub35	151	Video_IA	5000532	4998572	1960	33.16326531	1	650	0.2889	650	650	1	0	0	121	0	0	0	0	0	0	650	650	[30000004, 30000005]	AUS	EN	20	14	#NULL!	#NULL!	F	N	N	R	subs	subs	1	7	1	1	42
AUS01	RIGHT	1	2	incongruent	ON	chair_2_incon.mp4	36	sub36	152	Sub_IA	5001971	5000691	1280	62.109375	5	795	0.65	136	136	3	0	0	.	0	0	1	2	1	2	1223	795	[30000005, 30000004, 30000005, 30000004, 30000005]	AUS	EN	20	14	#NULL!	#NULL!	F	N	N	R	subs	subs	1	7	1	1	42
AUS01	RIGHT	1	2	incongruent	ON	chair_2_incon.mp4	36	sub36	152	Video_IA	5001971	5000691	1280	33.4375	2	428	0.35	106	106	2	1	0	.	1	2	0	0	0	0	106	106	[30000005, 30000004, 30000005, 30000004, 30000005]	AUS	EN	20	14	#NULL!	#NULL!	F	N	N	R	subs	subs	1	7	1	1	42
AUS01	RIGHT	1	2	incongruent	ON	chair_2_incon.mp4	37	sub37	153	Sub_IA	5005412	5003132	2280	51.57894737	6	1176	0.473	198	818	2	0	0	.	0	0	1	2	1	2	1902	1176	[30000004, 30000005, 30000004, 30000005, 30000004]	AUS	EN	20	14	#NULL!	#NULL!	F	N	N	R	subs	subs	1	7	1	1	42
AUS01	RIGHT	1	2	incongruent	ON	chair_2_incon.mp4	37	sub37	153	Video_IA	5005412	5003132	2280	57.45614035	6	1310	0.527	381	584	3	0	0	198	1	2	0	0	0	0	584	584	[30000004, 30000005, 30000004, 30000005, 30000004]	AUS	EN	20	14	#NULL!	#NULL!	F	N	N	R	subs	subs	1	7	1	1	42
AUS01	RIGHT	1	2	incongruent	ON	chair_2_incon.mp4	38	sub38	154	Sub_IA	5008371	5005491	2880	29.23611111	4	842	0.5701	244	842	1	0	0	.	0	0	1	1	1	1	1185	842	[30000004, 30000005, 30000004]	AUS	EN	20	14	#NULL!	#NULL!	F	N	N	R	subs	subs	1	7	1	1	42
AUS01	RIGHT	1	2	incongruent	ON	chair_2_incon.mp4	38	sub38	154	Video_IA	5008371	5005491	2880	22.04861111	2	635	0.4299	292	292	2	0	0	244	1	1	0	0	0	0	292	292	[30000004, 30000005, 30000004]	AUS	EN	20	14	#NULL!	#NULL!	F	N	N	R	subs	subs	1	7	1	1	42
AUS01	RIGHT	1	2	incongruent	ON	chair_2_incon.mp4	39	sub39	155	Video_IA	5010612	5008532	2080	65.625	5	1365	0.6199	311	311	2	0	0	186	1	1	0	0	0	0	311	311	[30000004, 30000005, 30000004]	AUS	EN	20	14	#NULL!	#NULL!	F	N	N	R	subs	subs	1	7	1	1	42
AUS01	RIGHT	1	2	incongruent	ON	chair_2_incon.mp4	39	sub39	155	Sub_IA	5010612	5008532	2080	40.24038462	4	837	0.3801	186	837	1	0	0	.	0	0	1	1	1	1	1891	837	[30000004, 30000005, 30000004]	AUS	EN	20	14	#NULL!	#NULL!	F	N	N	R	subs	subs	1	7	1	1	42
AUS01	RIGHT	1	2	incongruent	ON	chair_2_incon.mp4	40	sub40	156	Video_IA	5014092	5010772	3320	55.84337349	6	1854	0.5869	235	351	2	0	0	178	1	1	0	0	0	0	351	351	[30000004, 30000005, 30000004]	AUS	EN	20	14	#NULL!	#NULL!	F	N	N	R	subs	subs	1	7	1	1	42
AUS01	RIGHT	1	2	incongruent	ON	chair_2_incon.mp4	40	sub40	156	Sub_IA	5014092	5010772	3320	39.30722892	6	1305	0.4131	178	1305	1	0	0	.	0	0	1	1	1	1	2808	1305	[30000004, 30000005, 30000004]	AUS	EN	20	14	#NULL!	#NULL!	F	N	N	R	subs	subs	1	7	1	1	42
AUS01	RIGHT	1	2	incongruent	ON	chair_2_incon.mp4	41	sub41	157	Sub_IA	5016532	5014172	2360	74.91525424	7	1768	0.6634	304	1768	1	0	0	.	0	0	1	1	1	1	2402	1768	[30000004, 30000005, 30000004]	AUS	EN	20	14	#NULL!	#NULL!	F	N	N	R	subs	subs	1	7	1	1	42
AUS01	RIGHT	1	2	incongruent	ON	chair_2_incon.mp4	41	sub41	157	Video_IA	5016532	5014172	2360	38.00847458	3	897	0.3366	263	263	2	0	0	304	1	1	0	0	0	0	263	263	[30000004, 30000005, 30000004]	AUS	EN	20	14	#NULL!	#NULL!	F	N	N	R	subs	subs	1	7	1	1	42
AUS01	RIGHT	1	2	incongruent	ON	chair_2_incon.mp4	42	sub42	158	Sub_IA	5020132	5016612	3520	55.79545455	9	1964	0.5711	187	1272	2	0	0	.	0	0	1	1	1	1	3069	1964	[30000004, 30000005, 30000004, 30000005]	AUS	EN	20	14	#NULL!	#NULL!	F	N	N	R	subs	subs	1	7	1	1	42
AUS01	RIGHT	1	2	incongruent	ON	chair_2_incon.mp4	42	sub42	158	Video_IA	5020132	5016612	3520	41.90340909	5	1475	0.4289	370	370	2	0	0	187	1	1	0	0	0	0	370	370	[30000004, 30000005, 30000004, 30000005]	AUS	EN	20	14	#NULL!	#NULL!	F	N	N	R	subs	subs	1	7	1	1	42
AUS01	RIGHT	1	2	incongruent	ON	chair_2_incon.mp4	43	sub43	159	Video_IA	5024531	5022051	2480	42.58064516	3	1056	0.4146	505	505	3	0	0	150	1	2	0	0	0	0	505	505	[30000004, 30000005, 30000004, 30000005, 30000004]	AUS	EN	20	14	#NULL!	#NULL!	F	N	N	R	subs	subs	1	7	1	1	42
AUS01	RIGHT	1	2	incongruent	ON	chair_2_incon.mp4	43	sub43	159	Sub_IA	5024531	5022051	2480	60.12096774	7	1491	0.5854	150	832	2	0	0	.	0	0	1	2	1	2	2042	1491	[30000004, 30000005, 30000004, 30000005, 30000004]	AUS	EN	20	14	#NULL!	#NULL!	F	N	N	R	subs	subs	1	7	1	1	42
AUS01	RIGHT	1	2	incongruent	ON	chair_2_incon.mp4	44	sub44	160	Video_IA	5025892	5024612	1280	72.34375	2	926	0.6595	395	395	2	0	0	306	1	1	0	0	0	0	395	395	[30000004, 30000005, 30000004]	AUS	EN	20	14	#NULL!	#NULL!	F	N	N	R	subs	subs	1	7	1	1	42
AUS01	RIGHT	1	2	incongruent	ON	chair_2_incon.mp4	44	sub44	160	Sub_IA	5025892	5024612	1280	37.34375	2	478	0.3405	306	478	1	0	0	.	0	0	1	1	1	1	1009	478	[30000004, 30000005, 30000004]	AUS	EN	20	14	#NULL!	#NULL!	F	N	N	R	subs	subs	1	7	1	1	42
AUS01	RIGHT	1	2	incongruent	ON	chair_2_incon.mp4	45	sub45	161	Video_IA	5027771	5025971	1800	37.27777778	3	671	0.4129	123	242	2	1	0	.	1	2	0	0	0	0	242	242	[30000005, 30000004, 30000005, 30000004]	AUS	EN	20	14	#NULL!	#NULL!	F	N	N	R	subs	subs	1	7	1	1	42
AUS01	RIGHT	1	2	incongruent	ON	chair_2_incon.mp4	45	sub45	161	Sub_IA	5027771	5025971	1800	53	5	954	0.5871	233	530	2	0	0	.	0	0	1	2	1	2	1625	954	[30000005, 30000004, 30000005, 30000004]	AUS	EN	20	14	#NULL!	#NULL!	F	N	N	R	subs	subs	1	7	1	1	42
AUS01	RIGHT	1	2	incongruent	ON	chair_2_incon.mp4	46	sub46	162	Sub_IA	5031252	5027932	3320	39.45783133	5	1310	0.6521	157	1310	1	0	0	.	0	0	1	1	1	1	1829	1310	[30000004, 30000005, 30000004]	AUS	EN	20	14	#NULL!	#NULL!	F	N	N	R	subs	subs	1	7	1	1	42
AUS01	RIGHT	1	2	incongruent	ON	chair_2_incon.mp4	46	sub46	162	Video_IA	5031252	5027932	3320	21.05421687	3	699	0.3479	180	180	2	0	0	157	1	1	0	0	0	0	180	180	[30000004, 30000005, 30000004]	AUS	EN	20	14	#NULL!	#NULL!	F	N	N	R	subs	subs	1	7	1	1	42
AUS01	RIGHT	1	2	incongruent	ON	chair_2_incon.mp4	47	sub47	163	Video_IA	5034131	5031331	2800	48.21428571	3	1350	1	624	1350	1	0	0	.	0	0	0	0	0	0	1350	1350	[30000004]	AUS	EN	20	14	#NULL!	#NULL!	F	N	N	R	subs	subs	1	7	1	1	42
AUS01	RIGHT	1	2	incongruent	ON	chair_2_incon.mp4	47	sub47	163	Sub_IA	5034131	5031331	2800	0	0	0	0	.	.	0	1	1	.	.	.	.	.	.	.	.	.	[30000004]	AUS	EN	20	14	#NULL!	#NULL!	F	N	N	R	subs	subs	1	7	1	1	42
AUS01	RIGHT	1	2	incongruent	ON	chair_2_incon.mp4	48	sub48	164	Video_IA	5036011	5034291	1720	37.73255814	2	649	0.8092	484	649	1	0	0	153	0	0	0	0	0	0	649	649	[30000004, 30000005]	AUS	EN	20	14	#NULL!	#NULL!	F	N	N	R	subs	subs	1	7	1	1	42
AUS01	RIGHT	1	2	incongruent	ON	chair_2_incon.mp4	48	sub48	164	Sub_IA	5036011	5034291	1720	8.895348837	1	153	0.1908	153	153	1	0	0	.	0	0	0	0	0	0	153	153	[30000004, 30000005]	AUS	EN	20	14	#NULL!	#NULL!	F	N	N	R	subs	subs	1	7	1	1	42
AUS01	RIGHT	1	2	incongruent	ON	chair_2_incon.mp4	49	sub49	165	Sub_IA	5039011	5036171	2840	16.37323944	3	465	0.2468	166	166	2	0	0	.	0	0	1	2	1	2	1247	465	[30000004, 30000005, 30000004, 30000005, 30000004]	AUS	EN	20	14	#NULL!	#NULL!	F	N	N	R	subs	subs	1	7	1	1	42
AUS01	RIGHT	1	2	incongruent	ON	chair_2_incon.mp4	49	sub49	165	Video_IA	5039011	5036171	2840	49.96478873	5	1419	0.7532	508	637	3	0	0	166	1	2	0	0	0	0	637	637	[30000004, 30000005, 30000004, 30000005, 30000004]	AUS	EN	20	14	#NULL!	#NULL!	F	N	N	R	subs	subs	1	7	1	1	42
AUS01	RIGHT	1	2	incongruent	ON	chair_2_incon.mp4	50	sub50	166	Sub_IA	5040571	5039171	1400	59.07142857	4	827	0.6686	248	549	2	0	0	.	0	0	1	1	1	1	1237	827	[30000005, 30000004, 30000005]	AUS	EN	20	14	#NULL!	#NULL!	F	N	N	R	subs	subs	1	7	1	1	42
AUS01	RIGHT	1	2	incongruent	ON	chair_2_incon.mp4	50	sub50	166	Video_IA	5040571	5039171	1400	29.28571429	2	410	0.3314	229	410	1	1	0	.	1	1	0	0	0	0	410	410	[30000005, 30000004, 30000005]	AUS	EN	20	14	#NULL!	#NULL!	F	N	N	R	subs	subs	1	7	1	1	42
AUS01	RIGHT	1	2	incongruent	ON	chair_2_incon.mp4	51	sub51	167	Sub_IA	5042891	5040731	2160	28.24074074	3	610	0.2586	278	278	3	0	0	.	0	0	1	3	1	3	2359	610	[30000005, 30000004, 30000005, 30000004, 30000005, 30000004]	AUS	EN	20	14	#NULL!	#NULL!	F	N	N	R	subs	subs	1	7	1	1	42
AUS01	RIGHT	1	2	incongruent	ON	chair_2_incon.mp4	51	sub51	167	Video_IA	5042891	5040731	2160	80.97222222	6	1749	0.7414	252	645	3	1	0	.	1	3	0	0	0	0	645	645	[30000005, 30000004, 30000005, 30000004, 30000005, 30000004]	AUS	EN	20	14	#NULL!	#NULL!	F	N	N	R	subs	subs	1	7	1	1	42
AUS01	RIGHT	1	2	incongruent	ON	chair_2_incon.mp4	52	sub52	168	Sub_IA	5044331	5043051	1280	0	0	0	0	.	.	0	1	1	.	.	.	.	.	.	.	.	.	[30000004]	AUS	EN	20	14	#NULL!	#NULL!	F	N	N	R	subs	subs	1	7	1	1	42
AUS01	RIGHT	1	2	incongruent	ON	chair_2_incon.mp4	52	sub52	168	Video_IA	5044331	5043051	1280	70.3125	2	900	1	762	900	1	0	0	.	0	0	0	0	0	0	900	900	[30000004]	AUS	EN	20	14	#NULL!	#NULL!	F	N	N	R	subs	subs	1	7	1	1	42
AUS01	RIGHT	1	2	incongruent	ON	chair_2_incon.mp4	53	sub53	169	Video_IA	5047331	5044411	2920	60.47945205	6	1766	0.9165	255	1766	1	0	0	161	0	0	0	0	0	0	1766	1766	[30000004, 30000005]	AUS	EN	20	14	#NULL!	#NULL!	F	N	N	R	subs	subs	1	7	1	1	42
AUS01	RIGHT	1	2	incongruent	ON	chair_2_incon.mp4	53	sub53	169	Sub_IA	5047331	5044411	2920	5.51369863	1	161	0.0835	161	161	1	0	0	.	0	0	0	0	0	0	161	161	[30000004, 30000005]	AUS	EN	20	14	#NULL!	#NULL!	F	N	N	R	subs	subs	1	7	1	1	42
AUS01	RIGHT	1	2	incongruent	ON	chair_2_incon.mp4	54	sub54	170	Sub_IA	5049331	5047411	1920	17.5	2	336	0.1888	162	336	1	0	0	.	0	0	1	1	1	1	1780	336	[30000005, 30000004]	AUS	EN	20	14	#NULL!	#NULL!	F	N	N	R	subs	subs	1	7	1	1	42
AUS01	RIGHT	1	2	incongruent	ON	chair_2_incon.mp4	54	sub54	170	Video_IA	5049331	5047411	1920	75.20833333	4	1444	0.8112	447	1444	1	1	0	.	1	1	0	0	0	0	1444	1444	[30000005, 30000004]	AUS	EN	20	14	#NULL!	#NULL!	F	N	N	R	subs	subs	1	7	1	1	42
AUS01	RIGHT	1	2	incongruent	ON	chair_2_incon.mp4	55	sub55	171	Video_IA	5051052	5049492	1560	53.52564103	3	835	1	449	835	1	0	0	.	0	0	0	0	0	0	835	835	[30000004]	AUS	EN	20	14	#NULL!	#NULL!	F	N	N	R	subs	subs	1	7	1	1	42
AUS01	RIGHT	1	2	incongruent	ON	chair_2_incon.mp4	55	sub55	171	Sub_IA	5051052	5049492	1560	0	0	0	0	.	.	0	1	1	.	.	.	.	.	.	.	.	.	[30000004]	AUS	EN	20	14	#NULL!	#NULL!	F	N	N	R	subs	subs	1	7	1	1	42
AUS01	RIGHT	1	2	incongruent	ON	chair_2_incon.mp4	56	sub56	172	Video_IA	5054931	5051211	3720	18.11827957	3	674	0.4952	178	319	2	0	0	360	1	1	0	0	0	0	319	319	[30000004, 0, 30000005, 30000004]	AUS	EN	20	14	#NULL!	#NULL!	F	N	N	R	subs	subs	1	7	1	1	42
AUS01	RIGHT	1	2	incongruent	ON	chair_2_incon.mp4	56	sub56	172	Sub_IA	5054931	5051211	3720	13.44086022	2	500	0.3674	360	500	1	0	0	.	0	0	1	1	1	1	855	500	[30000004, 0, 30000005, 30000004]	AUS	EN	20	14	#NULL!	#NULL!	F	N	N	R	subs	subs	1	7	1	1	42
AUS01	RIGHT	1	2	incongruent	ON	chair_2_incon.mp4	57	sub57	173	Video_IA	5056131	5055011	1120	35.71428571	1	400	0.7143	400	400	1	1	0	.	1	1	0	0	0	0	400	400	[30000005, 30000004]	AUS	EN	20	14	#NULL!	#NULL!	F	N	N	R	subs	subs	1	7	1	1	42
AUS01	RIGHT	1	2	incongruent	ON	chair_2_incon.mp4	57	sub57	173	Sub_IA	5056131	5055011	1120	14.28571429	1	160	0.2857	160	160	1	0	0	.	0	0	1	1	1	1	560	160	[30000005, 30000004]	AUS	EN	20	14	#NULL!	#NULL!	F	N	N	R	subs	subs	1	7	1	1	42
AUS01	RIGHT	1	2	incongruent	ON	chair_2_incon.mp4	58	sub58	174	Sub_IA	5059531	5057371	2160	12.22222222	1	264	0.1348	264	264	1	0	0	.	0	0	1	1	1	1	876	264	[30000004, 30000005, 30000004]	AUS	EN	20	14	#NULL!	#NULL!	F	N	N	R	subs	subs	1	7	1	1	42
AUS01	RIGHT	1	2	incongruent	ON	chair_2_incon.mp4	58	sub58	174	Video_IA	5059531	5057371	2160	78.47222222	4	1695	0.8652	710	1083	2	0	0	264	1	1	0	0	0	0	1083	1083	[30000004, 30000005, 30000004]	AUS	EN	20	14	#NULL!	#NULL!	F	N	N	R	subs	subs	1	7	1	1	42
AUS01	RIGHT	1	2	incongruent	ON	chair_2_incon.mp4	59	sub59	175	Video_IA	5062931	5061531	1400	73.28571429	3	1026	0.8104	439	439	2	0	0	240	1	1	0	0	0	0	439	439	[30000004, 30000005, 30000004]	AUS	EN	20	14	#NULL!	#NULL!	F	N	N	R	subs	subs	1	7	1	1	42
AUS01	RIGHT	1	2	incongruent	ON	chair_2_incon.mp4	59	sub59	175	Sub_IA	5062931	5061531	1400	17.14285714	1	240	0.1896	240	240	1	0	0	.	0	0	1	1	1	1	827	240	[30000004, 30000005, 30000004]	AUS	EN	20	14	#NULL!	#NULL!	F	N	N	R	subs	subs	1	7	1	1	42
AUS01	RIGHT	1	2	incongruent	ON	chair_2_incon.mp4	60	sub60	176	Video_IA	5065731	5064731	1000	125.7	3	1257	0.9236	223	223	2	0	0	104	1	1	0	0	0	0	223	223	[30000004, 30000005, 30000004]	AUS	EN	20	14	#NULL!	#NULL!	F	N	N	R	subs	subs	1	7	1	1	42
AUS01	RIGHT	1	2	incongruent	ON	chair_2_incon.mp4	60	sub60	176	Sub_IA	5065731	5064731	1000	10.4	1	104	0.0764	104	104	1	0	0	.	0	0	1	1	1	1	1138	104	[30000004, 30000005, 30000004]	AUS	EN	20	14	#NULL!	#NULL!	F	N	N	R	subs	subs	1	7	1	1	42
AUS01	RIGHT	1	2	incongruent	ON	chair_2_incon.mp4	61	sub61	177	Video_IA	5083611	5082611	1000	50	2	500	0.7886	366	366	2	0	0	134	1	1	0	0	0	0	366	366	[30000004, 30000005, 30000004]	AUS	EN	20	14	#NULL!	#NULL!	F	N	N	R	subs	subs	1	7	1	1	42
AUS01	RIGHT	1	2	incongruent	ON	chair_2_incon.mp4	61	sub61	177	Sub_IA	5083611	5082611	1000	13.4	1	134	0.2114	134	134	1	0	0	.	0	0	1	1	1	1	268	134	[30000004, 30000005, 30000004]	AUS	EN	20	14	#NULL!	#NULL!	F	N	N	R	subs	subs	1	7	1	1	42
AUS01	RIGHT	1	2	incongruent	ON	chair_2_incon.mp4	62	sub62	178	Sub_IA	5088611	5087611	1000	95.5	3	955	0.6114	219	955	1	0	0	.	0	0	0	0	0	0	955	955	[30000004, 30000005]	AUS	EN	20	14	#NULL!	#NULL!	F	N	N	R	subs	subs	1	7	1	1	42
AUS01	RIGHT	1	2	incongruent	ON	chair_2_incon.mp4	62	sub62	178	Video_IA	5088611	5087611	1000	60.7	1	607	0.3886	607	607	1	0	0	219	0	0	0	0	0	0	607	607	[30000004, 30000005]	AUS	EN	20	14	#NULL!	#NULL!	F	N	N	R	subs	subs	1	7	1	1	42
AUS01	RIGHT	1	2	incongruent	ON	chair_2_incon.mp4	63	sub63	179	Video_IA	5095731	5094731	1000	101.6	3	1016	0.8744	370	370	2	0	0	146	1	1	0	0	0	0	370	370	[30000004, 30000005, 30000004]	AUS	EN	20	14	#NULL!	#NULL!	F	N	N	R	subs	subs	1	7	1	1	42
AUS01	RIGHT	1	2	incongruent	ON	chair_2_incon.mp4	63	sub63	179	Sub_IA	5095731	5094731	1000	14.6	1	146	0.1256	146	146	1	0	0	.	0	0	1	1	1	1	792	146	[30000004, 30000005, 30000004]	AUS	EN	20	14	#NULL!	#NULL!	F	N	N	R	subs	subs	1	7	1	1	42
AUS01	RIGHT	1	2	incongruent	ON	chair_2_incon.mp4	64	sub64	180	Video_IA	5101691	5100691	1000	59.6	3	596	1	208	596	1	0	0	.	0	0	0	0	0	0	596	596	[30000004]	AUS	EN	20	14	#NULL!	#NULL!	F	N	N	R	subs	subs	1	7	1	1	42
AUS01	RIGHT	1	2	incongruent	ON	chair_2_incon.mp4	64	sub64	180	Sub_IA	5101691	5100691	1000	0	0	0	0	.	.	0	1	1	.	.	.	.	.	.	.	.	.	[30000004]	AUS	EN	20	14	#NULL!	#NULL!	F	N	N	R	subs	subs	1	7	1	1	42
AUS01	RIGHT	1	2	incongruent	ON	chair_2_incon.mp4	65	sub65	181	Video_IA	5104851	5103651	1200	114.1666667	3	1370	1	606	1370	1	0	0	.	0	0	0	0	0	0	1370	1370	[30000004]	AUS	EN	20	14	#NULL!	#NULL!	F	N	N	R	subs	subs	1	7	1	1	42
AUS01	RIGHT	1	2	incongruent	ON	chair_2_incon.mp4	65	sub65	181	Sub_IA	5104851	5103651	1200	0	0	0	0	.	.	0	1	1	.	.	.	.	.	.	.	.	.	[30000004]	AUS	EN	20	14	#NULL!	#NULL!	F	N	N	R	subs	subs	1	7	1	1	42
AUS01	RIGHT	1	2	incongruent	ON	chair_2_incon.mp4	66	sub66	182	Video_IA	5114810	5113810	1000	108.9	3	1089	0.8609	637	1089	1	0	0	176	0	0	0	0	0	0	1089	1089	[30000004, 30000005]	AUS	EN	20	14	#NULL!	#NULL!	F	N	N	R	subs	subs	1	7	1	1	42
AUS01	RIGHT	1	2	incongruent	ON	chair_2_incon.mp4	66	sub66	182	Sub_IA	5114810	5113810	1000	17.6	1	176	0.1391	176	176	1	0	0	.	0	0	0	0	0	0	176	176	[30000004, 30000005]	AUS	EN	20	14	#NULL!	#NULL!	F	N	N	R	subs	subs	1	7	1	1	42
AUS01	RIGHT	1	2	incongruent	ON	chair_2_incon.mp4	67	sub67	183	Video_IA	5119171	5117931	1240	0	0	0	.	.	.	0	1	1	.	.	.	.	.	.	.	.	.	.	AUS	EN	20	14	#NULL!	#NULL!	F	N	N	R	subs	subs	1	7	1	1	42
AUS01	RIGHT	1	2	incongruent	ON	chair_2_incon.mp4	67	sub67	183	Sub_IA	5119171	5117931	1240	0	0	0	.	.	.	0	1	1	.	.	.	.	.	.	.	.	.	.	AUS	EN	20	14	#NULL!	#NULL!	F	N	N	R	subs	subs	1	7	1	1	42
AUS01	RIGHT	1	2	incongruent	ON	chair_2_incon.mp4	68	sub68	184	Sub_IA	5120491	5119251	1240	0	0	0	.	.	.	0	1	1	.	.	.	.	.	.	.	.	.	.	AUS	EN	20	14	#NULL!	#NULL!	F	N	N	R	subs	subs	1	7	1	1	42
AUS01	RIGHT	1	2	incongruent	ON	chair_2_incon.mp4	68	sub68	184	Video_IA	5120491	5119251	1240	0	0	0	.	.	.	0	1	1	.	.	.	.	.	.	.	.	.	.	AUS	EN	20	14	#NULL!	#NULL!	F	N	N	R	subs	subs	1	7	1	1	42
AUS01	RIGHT	1	2	incongruent	ON	chair_2_incon.mp4	69	sub69	185	Sub_IA	5125210	5123930	1280	33.4375	3	428	0.4147	145	428	1	0	0	.	0	0	1	1	1	1	711	428	[30000004, 30000005, 30000004]	AUS	EN	20	14	#NULL!	#NULL!	F	N	N	R	subs	subs	1	7	1	1	42
AUS01	RIGHT	1	2	incongruent	ON	chair_2_incon.mp4	69	sub69	185	Video_IA	5125210	5123930	1280	47.1875	2	604	0.5853	321	321	2	0	0	145	1	1	0	0	0	0	321	321	[30000004, 30000005, 30000004]	AUS	EN	20	14	#NULL!	#NULL!	F	N	N	R	subs	subs	1	7	1	1	42
AUS01	RIGHT	1	2	incongruent	ON	chair_2_incon.mp4	70	sub70	186	Video_IA	5128050	5126650	1400	66.14285714	3	926	0.6512	215	215	2	0	0	118	1	1	0	0	0	0	215	215	[30000004, 30000005, 30000004]	AUS	EN	20	14	#NULL!	#NULL!	F	N	N	R	subs	subs	1	7	1	1	42
AUS01	RIGHT	1	2	incongruent	ON	chair_2_incon.mp4	70	sub70	186	Sub_IA	5128050	5126650	1400	35.42857143	3	496	0.3488	118	496	1	0	0	.	0	0	1	1	1	1	1207	496	[30000004, 30000005, 30000004]	AUS	EN	20	14	#NULL!	#NULL!	F	N	N	R	subs	subs	1	7	1	1	42
AUS01	RIGHT	1	2	incongruent	ON	chair_2_incon.mp4	71	sub71	187	Sub_IA	5132331	5128891	3440	57.06395349	10	1963	0.6092	246	1963	1	0	0	.	0	0	1	1	1	1	3011	1963	[30000004, 30000005, 30000004]	AUS	EN	20	14	#NULL!	#NULL!	F	N	N	R	subs	subs	1	7	1	1	42
AUS01	RIGHT	1	2	incongruent	ON	chair_2_incon.mp4	71	sub71	187	Video_IA	5132331	5128891	3440	36.59883721	4	1259	0.3908	211	211	2	0	0	246	1	1	0	0	0	0	211	211	[30000004, 30000005, 30000004]	AUS	EN	20	14	#NULL!	#NULL!	F	N	N	R	subs	subs	1	7	1	1	42
AUS01	RIGHT	1	2	incongruent	ON	chair_2_incon.mp4	72	sub72	188	Sub_IA	5134170	5132490	1680	19.22619048	2	323	0.334	166	323	1	0	0	.	0	0	0	0	0	0	323	323	[30000004, 30000005]	AUS	EN	20	14	#NULL!	#NULL!	F	N	N	R	subs	subs	1	7	1	1	42
AUS01	RIGHT	1	2	incongruent	ON	chair_2_incon.mp4	72	sub72	188	Video_IA	5134170	5132490	1680	38.33333333	2	644	0.666	200	644	1	0	0	166	0	0	0	0	0	0	644	644	[30000004, 30000005]	AUS	EN	20	14	#NULL!	#NULL!	F	N	N	R	subs	subs	1	7	1	1	42
AUS01	RIGHT	1	2	incongruent	ON	chair_2_incon.mp4	73	sub73	189	Sub_IA	5137651	5135011	2640	9.053030303	2	239	0.168	138	239	1	0	0	.	0	0	0	0	0	0	239	239	[30000004, 30000005]	AUS	EN	20	14	#NULL!	#NULL!	F	N	N	R	subs	subs	1	7	1	1	42
AUS01	RIGHT	1	2	incongruent	ON	chair_2_incon.mp4	73	sub73	189	Video_IA	5137651	5135011	2640	44.84848485	4	1184	0.832	169	1184	1	0	0	138	0	0	0	0	0	0	1184	1184	[30000004, 30000005]	AUS	EN	20	14	#NULL!	#NULL!	F	N	N	R	subs	subs	1	7	1	1	42
AUS01	RIGHT	1	2	incongruent	ON	chair_2_incon.mp4	74	sub74	190	Sub_IA	5144731	5143730	1001	0	0	0	0	.	.	0	1	1	.	.	.	.	.	.	.	.	.	[30000004]	AUS	EN	20	14	#NULL!	#NULL!	F	N	N	R	subs	subs	1	7	1	1	42
AUS01	RIGHT	1	2	incongruent	ON	chair_2_incon.mp4	74	sub74	190	Video_IA	5144731	5143730	1001	82.21778222	2	823	1	293	823	1	0	0	.	0	0	0	0	0	0	823	823	[30000004]	AUS	EN	20	14	#NULL!	#NULL!	F	N	N	R	subs	subs	1	7	1	1	42
AUS01	RIGHT	1	2	incongruent	ON	chair_2_incon.mp4	75	sub75	191	Video_IA	5148530	5147170	1360	128.1617647	6	1743	1	488	1743	1	0	0	.	0	0	0	0	0	0	1743	1743	[30000004]	AUS	EN	20	14	#NULL!	#NULL!	F	N	N	R	subs	subs	1	7	1	1	42
AUS01	RIGHT	1	2	incongruent	ON	chair_2_incon.mp4	75	sub75	191	Sub_IA	5148530	5147170	1360	0	0	0	0	.	.	0	1	1	.	.	.	.	.	.	.	.	.	[30000004]	AUS	EN	20	14	#NULL!	#NULL!	F	N	N	R	subs	subs	1	7	1	1	42
AUS01	RIGHT	1	2	incongruent	ON	chair_2_incon.mp4	76	sub76	192	Video_IA	5152970	5150170	2800	65.85714286	4	1844	0.6425	350	350	2	0	0	149	1	1	0	0	0	0	350	350	[30000004, 30000005, 30000004]	AUS	EN	20	14	#NULL!	#NULL!	F	N	N	R	subs	subs	1	7	1	1	42
AUS01	RIGHT	1	2	incongruent	ON	chair_2_incon.mp4	76	sub76	192	Sub_IA	5152970	5150170	2800	36.64285714	5	1026	0.3575	149	1026	1	0	0	.	0	0	1	1	1	1	2520	1026	[30000004, 30000005, 30000004]	AUS	EN	20	14	#NULL!	#NULL!	F	N	N	R	subs	subs	1	7	1	1	42
AUS01	RIGHT	1	2	incongruent	ON	chair_2_incon.mp4	77	sub77	193	Video_IA	5156570	5155570	1000	69.8	1	698	0.6172	698	698	1	0	0	433	0	0	0	0	0	0	698	698	[30000004, 30000005]	AUS	EN	20	14	#NULL!	#NULL!	F	N	N	R	subs	subs	1	7	1	1	42
AUS01	RIGHT	1	2	incongruent	ON	chair_2_incon.mp4	77	sub77	193	Sub_IA	5156570	5155570	1000	43.3	1	433	0.3828	433	433	1	0	0	.	0	0	0	0	0	0	433	433	[30000004, 30000005]	AUS	EN	20	14	#NULL!	#NULL!	F	N	N	R	subs	subs	1	7	1	1	42
AUS01	RIGHT	1	2	incongruent	ON	chair_2_incon.mp4	78	sub78	194	Sub_IA	5158010	5156730	1280	95.859375	5	1227	0.7256	433	433	2	0	0	.	0	0	1	1	1	1	1691	1227	[30000005, 30000004, 30000005]	AUS	EN	20	14	#NULL!	#NULL!	F	N	N	R	subs	subs	1	7	1	1	42
AUS01	RIGHT	1	2	incongruent	ON	chair_2_incon.mp4	78	sub78	194	Video_IA	5158010	5156730	1280	36.25	2	464	0.2744	283	464	1	1	0	.	1	1	0	0	0	0	464	464	[30000005, 30000004, 30000005]	AUS	EN	20	14	#NULL!	#NULL!	F	N	N	R	subs	subs	1	7	1	1	42
AUS01	RIGHT	1	2	incongruent	ON	chair_2_incon.mp4	79	sub79	195	Sub_IA	5160890	5158170	2720	64.04411765	9	1742	0.6376	342	817	2	0	0	.	0	0	1	2	1	2	2570	1742	[30000005, 30000004, 0, 30000005, 30000004]	AUS	EN	20	14	#NULL!	#NULL!	F	N	N	R	subs	subs	1	7	1	1	42
AUS01	RIGHT	1	2	incongruent	ON	chair_2_incon.mp4	79	sub79	195	Video_IA	5160890	5158170	2720	30.44117647	3	828	0.3031	217	347	2	1	0	.	1	2	0	0	0	0	347	347	[30000005, 30000004, 0, 30000005, 30000004]	AUS	EN	20	14	#NULL!	#NULL!	F	N	N	R	subs	subs	1	7	1	1	42
AUS01	RIGHT	1	2	incongruent	ON	chair_2_incon.mp4	80	sub80	196	Sub_IA	5165050	5161690	3360	72.97619048	11	2452	0.8092	245	1287	2	0	0	.	0	0	1	2	1	2	3030	2452	[30000005, 30000004, 30000005, 30000004]	AUS	EN	20	14	#NULL!	#NULL!	F	N	N	R	subs	subs	1	7	1	1	42
AUS01	RIGHT	1	2	incongruent	ON	chair_2_incon.mp4	80	sub80	196	Video_IA	5165050	5161690	3360	17.20238095	3	578	0.1908	144	144	2	1	0	.	1	2	0	0	0	0	144	144	[30000005, 30000004, 30000005, 30000004]	AUS	EN	20	14	#NULL!	#NULL!	F	N	N	R	subs	subs	1	7	1	1	42
AUS01	RIGHT	1	2	incongruent	ON	chair_2_incon.mp4	81	sub81	197	Video_IA	5166690	5165210	1480	81.95945946	3	1213	0.7465	597	1213	1	1	0	.	1	1	0	0	0	0	1213	1213	[30000005, 30000004]	AUS	EN	20	14	#NULL!	#NULL!	F	N	N	R	subs	subs	1	7	1	1	42
AUS01	RIGHT	1	2	incongruent	ON	chair_2_incon.mp4	81	sub81	197	Sub_IA	5166690	5165210	1480	27.83783784	2	412	0.2535	191	412	1	0	0	.	0	0	1	1	1	1	1625	412	[30000005, 30000004]	AUS	EN	20	14	#NULL!	#NULL!	F	N	N	R	subs	subs	1	7	1	1	42
AUS01	RIGHT	1	2	incongruent	ON	chair_2_incon.mp4	82	sub82	198	Sub_IA	5170890	5167530	3360	38.75	7	1302	0.8821	157	1302	1	0	0	.	0	0	0	0	0	0	1302	1302	[30000004, 30000005]	AUS	EN	20	14	#NULL!	#NULL!	F	N	N	R	subs	subs	1	7	1	1	42
AUS01	RIGHT	1	2	incongruent	ON	chair_2_incon.mp4	82	sub82	198	Video_IA	5170890	5167530	3360	5.178571429	1	174	0.1179	174	174	1	0	0	157	0	0	0	0	0	0	174	174	[30000004, 30000005]	AUS	EN	20	14	#NULL!	#NULL!	F	N	N	R	subs	subs	1	7	1	1	42
AUS01	RIGHT	1	2	incongruent	ON	chair_2_incon.mp4	83	sub83	199	Video_IA	5172810	5171810	1000	84.7	3	847	0.8304	309	309	2	0	0	173	1	1	0	0	0	0	309	309	[30000004, 30000005, 30000004]	AUS	EN	20	14	#NULL!	#NULL!	F	N	N	R	subs	subs	1	7	1	1	42
AUS01	RIGHT	1	2	incongruent	ON	chair_2_incon.mp4	83	sub83	199	Sub_IA	5172810	5171810	1000	17.3	1	173	0.1696	173	173	1	0	0	.	0	0	1	1	1	1	711	173	[30000004, 30000005, 30000004]	AUS	EN	20	14	#NULL!	#NULL!	F	N	N	R	subs	subs	1	7	1	1	42
AUS01	RIGHT	1	2	incongruent	ON	chair_2_incon.mp4	84	sub84	200	Sub_IA	5174930	5172970	1960	27.80612245	3	545	0.3191	127	338	2	0	0	.	0	0	1	2	1	2	1539	545	[30000004, 30000005, 30000004, 30000005, 30000004]	AUS	EN	20	14	#NULL!	#NULL!	F	N	N	R	subs	subs	1	7	1	1	42
AUS01	RIGHT	1	2	incongruent	ON	chair_2_incon.mp4	84	sub84	200	Video_IA	5174930	5172970	1960	59.33673469	5	1163	0.6809	169	169	3	0	0	127	1	2	0	0	0	0	169	169	[30000004, 30000005, 30000004, 30000005, 30000004]	AUS	EN	20	14	#NULL!	#NULL!	F	N	N	R	subs	subs	1	7	1	1	42
AUS01	RIGHT	1	2	incongruent	ON	chair_2_incon.mp4	85	sub85	201	Video_IA	5177050	5175010	2040	47.30392157	3	965	0.4368	238	238	2	0	0	153	1	1	0	0	0	0	238	238	[30000004, 30000005, 30000004, 30000005]	AUS	EN	20	14	#NULL!	#NULL!	F	N	N	R	subs	subs	1	7	1	1	42
AUS01	RIGHT	1	2	incongruent	ON	chair_2_incon.mp4	85	sub85	201	Sub_IA	5177050	5175010	2040	60.98039216	6	1244	0.5632	153	875	2	0	0	.	0	0	1	1	1	1	1971	1244	[30000004, 30000005, 30000004, 30000005]	AUS	EN	20	14	#NULL!	#NULL!	F	N	N	R	subs	subs	1	7	1	1	42
AUS01	RIGHT	1	2	incongruent	ON	chair_2_incon.mp4	86	sub86	202	Sub_IA	5179210	5177130	2080	56.29807692	4	1171	0.7849	369	1171	1	0	0	.	0	0	1	1	1	1	1492	1171	[30000005, 30000004]	AUS	EN	20	14	#NULL!	#NULL!	F	N	N	R	subs	subs	1	7	1	1	42
AUS01	RIGHT	1	2	incongruent	ON	chair_2_incon.mp4	86	sub86	202	Video_IA	5179210	5177130	2080	15.43269231	1	321	0.2151	321	321	1	1	0	.	1	1	0	0	0	0	321	321	[30000005, 30000004]	AUS	EN	20	14	#NULL!	#NULL!	F	N	N	R	subs	subs	1	7	1	1	42
AUS01	RIGHT	1	2	incongruent	ON	chair_2_incon.mp4	87	sub87	203	Sub_IA	5183010	5180209	2801	28.13280971	5	788	0.501	93	479	2	0	0	.	0	0	1	1	1	1	1045	788	[30000004, 30000005, 30000004, 30000005]	AUS	EN	20	14	#NULL!	#NULL!	F	N	N	R	subs	subs	1	7	1	1	42
AUS01	RIGHT	1	2	incongruent	ON	chair_2_incon.mp4	87	sub87	203	Video_IA	5183010	5180209	2801	28.02570511	2	785	0.499	528	528	2	0	0	93	1	1	0	0	0	0	528	528	[30000004, 30000005, 30000004, 30000005]	AUS	EN	20	14	#NULL!	#NULL!	F	N	N	R	subs	subs	1	7	1	1	42
AUS01	RIGHT	1	2	incongruent	ON	chair_2_incon.mp4	88	sub88	204	Sub_IA	5186210	5184730	1480	12.90540541	1	191	0.4935	191	191	1	0	0	.	0	0	1	1	1	1	387	191	[30000005, 30000004]	AUS	EN	20	14	#NULL!	#NULL!	F	N	N	R	subs	subs	1	7	1	1	42
AUS01	RIGHT	1	2	incongruent	ON	chair_2_incon.mp4	88	sub88	204	Video_IA	5186210	5184730	1480	13.24324324	1	196	0.5065	196	196	1	1	0	.	1	1	0	0	0	0	196	196	[30000005, 30000004]	AUS	EN	20	14	#NULL!	#NULL!	F	N	N	R	subs	subs	1	7	1	1	42
AUS01	RIGHT	1	2	incongruent	ON	chair_2_incon.mp4	89	sub89	205	Sub_IA	5189769	5186289	3480	4.396551724	1	153	0.0847	153	153	1	0	0	.	0	0	1	1	1	1	1806	153	[30000005, 30000004]	AUS	EN	20	14	#NULL!	#NULL!	F	N	N	R	subs	subs	1	7	1	1	42
AUS01	RIGHT	1	2	incongruent	ON	chair_2_incon.mp4	89	sub89	205	Video_IA	5189769	5186289	3480	47.5	5	1653	0.9153	264	1653	1	1	0	.	1	1	0	0	0	0	1653	1653	[30000005, 30000004]	AUS	EN	20	14	#NULL!	#NULL!	F	N	N	R	subs	subs	1	7	1	1	42
AUS01	RIGHT	1	2	incongruent	ON	chair_2_incon.mp4	90	sub90	206	Sub_IA	5192770	5189850	2920	29.65753425	4	866	0.2814	273	866	1	0	0	.	0	0	1	1	1	1	2727	866	[30000004, 30000005, 30000004]	AUS	EN	20	14	#NULL!	#NULL!	F	N	N	R	subs	subs	1	7	1	1	42
AUS01	RIGHT	1	2	incongruent	ON	chair_2_incon.mp4	90	sub90	206	Video_IA	5192770	5189850	2920	75.75342466	5	2212	0.7186	173	351	2	0	0	273	1	1	0	0	0	0	351	351	[30000004, 30000005, 30000004]	AUS	EN	20	14	#NULL!	#NULL!	F	N	N	R	subs	subs	1	7	1	1	42
AUS01	RIGHT	1	2	incongruent	ON	chair_2_incon.mp4	91	sub91	207	Sub_IA	5197850	5196410	1440	11.875	1	171	0.1022	171	171	1	0	0	.	0	0	1	1	1	1	1130	171	[30000004, 30000005, 30000004]	AUS	EN	20	14	#NULL!	#NULL!	F	N	N	R	subs	subs	1	7	1	1	42
AUS01	RIGHT	1	2	incongruent	ON	chair_2_incon.mp4	91	sub91	207	Video_IA	5197850	5196410	1440	104.3055556	5	1502	0.8978	420	543	2	0	0	171	1	1	0	0	0	0	543	543	[30000004, 30000005, 30000004]	AUS	EN	20	14	#NULL!	#NULL!	F	N	N	R	subs	subs	1	7	1	1	42
AUS01	RIGHT	1	2	incongruent	ON	chair_2_incon.mp4	92	sub92	208	Sub_IA	5200530	5197930	2600	20.15384615	3	524	0.2876	228	524	1	0	0	.	0	0	1	1	1	1	924	524	[30000004, 30000005, 30000004]	AUS	EN	20	14	#NULL!	#NULL!	F	N	N	R	subs	subs	1	7	1	1	42
AUS01	RIGHT	1	2	incongruent	ON	chair_2_incon.mp4	92	sub92	208	Video_IA	5200530	5197930	2600	49.92307692	4	1298	0.7124	413	898	2	0	0	228	1	1	0	0	0	0	898	898	[30000004, 30000005, 30000004]	AUS	EN	20	14	#NULL!	#NULL!	F	N	N	R	subs	subs	1	7	1	1	42
AUS01	RIGHT	1	2	incongruent	ON	chair_2_incon.mp4	93	sub93	209	Video_IA	5203650	5201370	2280	29.64912281	3	676	0.3248	319	319	2	0	0	139	1	1	0	0	0	0	319	319	[30000004, 30000005, 30000004]	AUS	EN	20	14	#NULL!	#NULL!	F	N	N	R	subs	subs	1	7	1	1	42
AUS01	RIGHT	1	2	incongruent	ON	chair_2_incon.mp4	93	sub93	209	Sub_IA	5203650	5201370	2280	61.62280702	7	1405	0.6752	139	1405	1	0	0	.	0	0	1	1	1	1	1762	1405	[30000004, 30000005, 30000004]	AUS	EN	20	14	#NULL!	#NULL!	F	N	N	R	subs	subs	1	7	1	1	42
AUS01	RIGHT	1	2	incongruent	ON	chair_2_incon.mp4	94	sub94	210	Video_IA	5208490	5206170	2320	25.64655172	2	595	0.2282	244	244	2	1	0	.	1	2	0	0	0	0	244	244	[30000005, 30000004, 30000005, 30000004]	AUS	EN	20	14	#NULL!	#NULL!	F	N	N	R	subs	subs	1	7	1	1	42
AUS01	RIGHT	1	2	incongruent	ON	chair_2_incon.mp4	94	sub94	210	Sub_IA	5208490	5206170	2320	86.72413793	8	2012	0.7718	534	1526	2	0	0	.	0	0	1	2	1	2	2607	2012	[30000005, 30000004, 30000005, 30000004]	AUS	EN	20	14	#NULL!	#NULL!	F	N	N	R	subs	subs	1	7	1	1	42
AUS01	RIGHT	1	2	incongruent	ON	chair_2_incon.mp4	95	sub95	211	Sub_IA	5210330	5208650	1680	17.44047619	1	293	0.1666	293	293	1	0	0	.	0	0	1	1	1	1	1134	293	[30000004, 0, 30000005, 30000004]	AUS	EN	20	14	#NULL!	#NULL!	F	N	N	R	subs	subs	1	7	1	1	42
AUS01	RIGHT	1	2	incongruent	ON	chair_2_incon.mp4	95	sub95	211	Video_IA	5210330	5208650	1680	78.69047619	4	1322	0.7516	351	481	2	0	0	293	1	1	0	0	0	0	481	481	[30000004, 0, 30000005, 30000004]	AUS	EN	20	14	#NULL!	#NULL!	F	N	N	R	subs	subs	1	7	1	1	42
AUS01	RIGHT	1	2	incongruent	ON	chair_2_incon.mp4	96	sub96	212	Sub_IA	5213409	5211129	2280	40.87719298	5	932	0.4202	128	932	1	0	0	.	0	0	1	1	1	1	1772	932	[30000004, 30000005, 30000004]	AUS	EN	20	14	#NULL!	#NULL!	F	N	N	R	subs	subs	1	7	1	1	42
AUS01	RIGHT	1	2	incongruent	ON	chair_2_incon.mp4	96	sub96	212	Video_IA	5213409	5211129	2280	56.40350877	4	1286	0.5798	303	446	2	0	0	128	1	1	0	0	0	0	446	446	[30000004, 30000005, 30000004]	AUS	EN	20	14	#NULL!	#NULL!	F	N	N	R	subs	subs	1	7	1	1	42
AUS01	RIGHT	1	2	incongruent	ON	chair_2_incon.mp4	97	sub97	213	Video_IA	5216489	5213489	3000	28.43333333	2	853	0.2993	542	853	1	1	0	.	1	1	0	0	0	0	853	853	[0, 30000005, 30000004]	AUS	EN	20	14	#NULL!	#NULL!	F	N	N	R	subs	subs	1	7	1	1	42
AUS01	RIGHT	1	2	incongruent	ON	chair_2_incon.mp4	97	sub97	213	Sub_IA	5216489	5213489	3000	61.83333333	7	1855	0.6509	176	1855	1	0	0	.	0	0	1	1	1	1	2708	1855	[0, 30000005, 30000004]	AUS	EN	20	14	#NULL!	#NULL!	F	N	N	R	subs	subs	1	7	1	1	42
AUS01	RIGHT	1	2	incongruent	ON	chair_2_incon.mp4	98	sub98	214	Sub_IA	5222210	5219290	2920	60.75342466	8	1774	0.6181	315	1205	2	0	0	.	0	0	1	2	1	2	2870	1774	[30000005, 30000004, 30000005, 30000004]	AUS	EN	20	14	#NULL!	#NULL!	F	N	N	R	subs	subs	1	7	1	1	42
AUS01	RIGHT	1	2	incongruent	ON	chair_2_incon.mp4	98	sub98	214	Video_IA	5222210	5219290	2920	37.53424658	3	1096	0.3819	331	331	2	1	0	.	1	2	0	0	0	0	331	331	[30000005, 30000004, 30000005, 30000004]	AUS	EN	20	14	#NULL!	#NULL!	F	N	N	R	subs	subs	1	7	1	1	42
AUS01	RIGHT	1	2	incongruent	ON	chair_2_incon.mp4	99	sub99	215	Sub_IA	5225250	5223489	1761	43.15729699	4	760	0.5405	191	760	1	0	0	.	0	0	1	1	1	1	1406	760	[30000005, 30000004]	AUS	EN	20	14	#NULL!	#NULL!	F	N	N	R	subs	subs	1	7	1	1	42
AUS01	RIGHT	1	2	incongruent	ON	chair_2_incon.mp4	99	sub99	215	Video_IA	5225250	5223489	1761	36.68370244	1	646	0.4595	646	646	1	1	0	.	1	1	0	0	0	0	646	646	[30000005, 30000004]	AUS	EN	20	14	#NULL!	#NULL!	F	N	N	R	subs	subs	1	7	1	1	42
AUS01	RIGHT	1	2	incongruent	ON	chair_2_incon.mp4	100	sub100	216	Video_IA	5227130	5225410	1720	26.62790698	2	458	0.5258	268	458	1	1	0	.	1	1	0	0	0	0	458	458	[30000005, 30000004]	AUS	EN	20	14	#NULL!	#NULL!	F	N	N	R	subs	subs	1	7	1	1	42
AUS01	RIGHT	1	2	incongruent	ON	chair_2_incon.mp4	100	sub100	216	Sub_IA	5227130	5225410	1720	24.01162791	2	413	0.4742	231	413	1	0	0	.	0	0	1	1	1	1	871	413	[30000005, 30000004]	AUS	EN	20	14	#NULL!	#NULL!	F	N	N	R	subs	subs	1	7	1	1	42
AUS01	RIGHT	1	2	incongruent	ON	chair_2_incon.mp4	101	sub101	217	Sub_IA	5229889	5228529	1360	10.80882353	1	147	0.1193	147	147	1	0	0	.	0	0	1	1	1	1	975	147	[30000004, 30000005, 30000004]	AUS	EN	20	14	#NULL!	#NULL!	F	N	N	R	subs	subs	1	7	1	1	42
AUS01	RIGHT	1	2	incongruent	ON	chair_2_incon.mp4	101	sub101	217	Video_IA	5229889	5228529	1360	79.77941176	3	1085	0.8807	257	257	2	0	0	147	1	1	0	0	0	0	257	257	[30000004, 30000005, 30000004]	AUS	EN	20	14	#NULL!	#NULL!	F	N	N	R	subs	subs	1	7	1	1	42
AUS01	RIGHT	1	2	incongruent	ON	chair_2_incon.mp4	102	sub102	218	Video_IA	5232930	5229970	2960	73.71621622	7	2182	0.7394	252	252	3	0	0	224	1	2	0	0	0	0	252	252	[30000004, 30000005, 30000004, 30000005, 30000004]	AUS	EN	20	14	#NULL!	#NULL!	F	N	N	R	subs	subs	1	7	1	1	42
AUS01	RIGHT	1	2	incongruent	ON	chair_2_incon.mp4	102	sub102	218	Sub_IA	5232930	5229970	2960	25.97972973	4	769	0.2606	224	224	2	0	0	.	0	0	1	2	1	2	2699	769	[30000004, 30000005, 30000004, 30000005, 30000004]	AUS	EN	20	14	#NULL!	#NULL!	F	N	N	R	subs	subs	1	7	1	1	42
AUS01	RIGHT	1	2	incongruent	ON	chair_2_incon.mp4	103	sub103	219	Video_IA	5236170	5233010	3160	34.84177215	3	1101	0.642	247	247	2	0	0	144	1	1	0	0	0	0	247	247	[30000004, 30000005, 30000004]	AUS	EN	20	14	#NULL!	#NULL!	F	N	N	R	subs	subs	1	7	1	1	42
AUS01	RIGHT	1	2	incongruent	ON	chair_2_incon.mp4	103	sub103	219	Sub_IA	5236170	5233010	3160	19.43037975	3	614	0.358	144	614	1	0	0	.	0	0	1	1	1	1	1468	614	[30000004, 30000005, 30000004]	AUS	EN	20	14	#NULL!	#NULL!	F	N	N	R	subs	subs	1	7	1	1	42
AUS01	RIGHT	1	2	incongruent	ON	chair_2_incon.mp4	104	sub104	220	Video_IA	5237249	5236249	1000	79.9	2	799	0.8455	575	799	1	1	0	.	1	1	0	0	0	0	799	799	[30000005, 30000004]	AUS	EN	20	14	#NULL!	#NULL!	F	N	N	R	subs	subs	1	7	1	1	42
AUS01	RIGHT	1	2	incongruent	ON	chair_2_incon.mp4	104	sub104	220	Sub_IA	5237249	5236249	1000	14.6	1	146	0.1545	146	146	1	0	0	.	0	0	1	1	1	1	945	146	[30000005, 30000004]	AUS	EN	20	14	#NULL!	#NULL!	F	N	N	R	subs	subs	1	7	1	1	42
AUS01	RIGHT	1	2	incongruent	ON	chair_2_incon.mp4	105	sub105	221	Sub_IA	5243529	5242249	1280	58.828125	4	753	0.4498	188	753	1	0	0	.	0	0	1	1	1	1	1226	753	[30000004, 30000005, 30000004]	AUS	EN	20	14	#NULL!	#NULL!	F	N	N	R	subs	subs	1	7	1	1	42
AUS01	RIGHT	1	2	incongruent	ON	chair_2_incon.mp4	105	sub105	221	Video_IA	5243529	5242249	1280	71.953125	2	921	0.5502	448	448	2	0	0	188	1	1	0	0	0	0	448	448	[30000004, 30000005, 30000004]	AUS	EN	20	14	#NULL!	#NULL!	F	N	N	R	subs	subs	1	7	1	1	42
AUS01	RIGHT	1	2	incongruent	ON	chair_2_incon.mp4	106	sub106	222	Video_IA	5247730	5245610	2120	68.30188679	6	1448	0.6615	159	278	2	0	0	248	1	1	0	0	0	0	278	278	[30000004, 30000005, 30000004]	AUS	EN	20	14	#NULL!	#NULL!	F	N	N	R	subs	subs	1	7	1	1	42
AUS01	RIGHT	1	2	incongruent	ON	chair_2_incon.mp4	106	sub106	222	Sub_IA	5247730	5245610	2120	34.95283019	2	741	0.3385	248	741	1	0	0	.	0	0	1	1	1	1	1911	741	[30000004, 30000005, 30000004]	AUS	EN	20	14	#NULL!	#NULL!	F	N	N	R	subs	subs	1	7	1	1	42
AUS01	RIGHT	1	2	incongruent	ON	chair_2_incon.mp4	107	sub107	223	Sub_IA	5249450	5247809	1641	32.29737965	3	530	0.3164	140	348	2	0	0	.	0	0	1	2	1	2	1102	530	[30000004, 30000005, 30000004, 30000005, 30000004]	AUS	EN	20	14	#NULL!	#NULL!	F	N	N	R	subs	subs	1	7	1	1	42
AUS01	RIGHT	1	2	incongruent	ON	chair_2_incon.mp4	107	sub107	223	Video_IA	5249450	5247809	1641	69.77452773	5	1145	0.6836	459	573	3	0	0	140	1	2	0	0	0	0	573	573	[30000004, 30000005, 30000004, 30000005, 30000004]	AUS	EN	20	14	#NULL!	#NULL!	F	N	N	R	subs	subs	1	7	1	1	42
AUS01	RIGHT	1	2	incongruent	ON	chair_2_incon.mp4	108	sub108	224	Video_IA	5251249	5250249	1000	133.7	3	1337	1	774	1337	1	0	0	.	0	0	0	0	0	0	1337	1337	[30000004]	AUS	EN	20	14	#NULL!	#NULL!	F	N	N	R	subs	subs	1	7	1	1	42
AUS01	RIGHT	1	2	incongruent	ON	chair_2_incon.mp4	108	sub108	224	Sub_IA	5251249	5250249	1000	0	0	0	0	.	.	0	1	1	.	.	.	.	.	.	.	.	.	[30000004]	AUS	EN	20	14	#NULL!	#NULL!	F	N	N	R	subs	subs	1	7	1	1	42
AUS01	RIGHT	1	2	incongruent	ON	chair_2_incon.mp4	109	sub109	225	Video_IA	5254209	5251809	2400	44.95833333	3	1079	0.4806	283	283	2	0	0	206	1	1	0	0	0	0	283	283	[30000004, 30000005, 30000004, 0, 30000005]	AUS	EN	20	14	#NULL!	#NULL!	F	N	N	R	subs	subs	1	7	1	1	42
AUS01	RIGHT	1	2	incongruent	ON	chair_2_incon.mp4	109	sub109	225	Sub_IA	5254209	5251809	2400	42.375	5	1017	0.453	206	746	2	0	0	.	0	0	1	1	1	1	1813	1017	[30000004, 30000005, 30000004, 0, 30000005]	AUS	EN	20	14	#NULL!	#NULL!	F	N	N	R	subs	subs	1	7	1	1	42
AUS01	RIGHT	1	2	incongruent	ON	chair_2_incon.mp4	110	sub110	226	Video_IA	5257650	5254290	3360	20.32738095	2	683	0.2925	294	683	1	1	0	.	1	1	0	0	0	0	683	683	[30000005, 30000004]	AUS	EN	20	14	#NULL!	#NULL!	F	N	N	R	subs	subs	1	7	1	1	42
AUS01	RIGHT	1	2	incongruent	ON	chair_2_incon.mp4	110	sub110	226	Sub_IA	5257650	5254290	3360	49.16666667	8	1652	0.7075	271	1652	1	0	0	.	0	0	1	1	1	1	2335	1652	[30000005, 30000004]	AUS	EN	20	14	#NULL!	#NULL!	F	N	N	R	subs	subs	1	7	1	1	42
AUS01	RIGHT	1	2	incongruent	ON	chair_2_incon.mp4	111	sub111	227	Video_IA	5260890	5259809	1081	24.79185939	1	268	0.254	268	268	1	0	0	205	0	0	0	0	0	0	268	268	[30000004, 30000005]	AUS	EN	20	14	#NULL!	#NULL!	F	N	N	R	subs	subs	1	7	1	1	42
AUS01	RIGHT	1	2	incongruent	ON	chair_2_incon.mp4	111	sub111	227	Sub_IA	5260890	5259809	1081	72.80296022	4	787	0.746	205	787	1	0	0	.	0	0	0	0	0	0	787	787	[30000004, 30000005]	AUS	EN	20	14	#NULL!	#NULL!	F	N	N	R	subs	subs	1	7	1	1	42
AUS01	RIGHT	1	2	incongruent	ON	chair_2_incon.mp4	112	sub112	228	Video_IA	5271649	5269329	2320	53.06034483	5	1231	0.5793	260	386	3	0	0	140	1	2	0	0	0	0	386	386	[30000004, 30000005, 30000004, 30000005, 30000004, 30000005]	AUS	EN	20	14	#NULL!	#NULL!	F	N	N	R	subs	subs	1	7	1	1	42
AUS01	RIGHT	1	2	incongruent	ON	chair_2_incon.mp4	112	sub112	228	Sub_IA	5271649	5269329	2320	38.53448276	4	894	0.4207	140	140	3	0	0	.	0	0	1	2	1	2	1739	894	[30000004, 30000005, 30000004, 30000005, 30000004, 30000005]	AUS	EN	20	14	#NULL!	#NULL!	F	N	N	R	subs	subs	1	7	1	1	42
AUS01	RIGHT	1	2	incongruent	ON	chair_2_incon.mp4	113	sub113	229	Sub_IA	5273129	5271809	1320	53.10606061	2	701	0.576	267	267	2	0	0	.	0	0	1	1	1	1	1217	701	[30000005, 30000004, 30000005]	AUS	EN	20	14	#NULL!	#NULL!	F	N	N	R	subs	subs	1	7	1	1	42
AUS01	RIGHT	1	2	incongruent	ON	chair_2_incon.mp4	113	sub113	229	Video_IA	5273129	5271809	1320	39.09090909	3	516	0.424	123	516	1	1	0	.	1	1	0	0	0	0	516	516	[30000005, 30000004, 30000005]	AUS	EN	20	14	#NULL!	#NULL!	F	N	N	R	subs	subs	1	7	1	1	42
AUS01	RIGHT	1	2	incongruent	ON	chair_2_incon.mp4	114	sub114	230	Video_IA	5275969	5274009	1960	25.20408163	1	494	0.2524	494	494	1	0	0	195	0	0	0	0	0	0	494	494	[30000004, 30000005]	AUS	EN	20	14	#NULL!	#NULL!	F	N	N	R	subs	subs	1	7	1	1	42
AUS01	RIGHT	1	2	incongruent	ON	chair_2_incon.mp4	114	sub114	230	Sub_IA	5275969	5274009	1960	74.64285714	6	1463	0.7476	195	1463	1	0	0	.	0	0	0	0	0	0	1463	1463	[30000004, 30000005]	AUS	EN	20	14	#NULL!	#NULL!	F	N	N	R	subs	subs	1	7	1	1	42
AUS01	RIGHT	1	2	incongruent	ON	chair_2_incon.mp4	115	sub115	231	Sub_IA	5279569	5276049	3520	71.70454545	9	2524	0.6926	454	2524	1	0	0	.	0	0	1	1	1	1	3644	2524	[30000005, 30000004]	AUS	EN	20	14	#NULL!	#NULL!	F	N	N	R	subs	subs	1	7	1	1	42
AUS01	RIGHT	1	2	incongruent	ON	chair_2_incon.mp4	115	sub115	231	Video_IA	5279569	5276049	3520	31.81818182	3	1120	0.3074	167	1120	1	1	0	.	1	1	0	0	0	0	1120	1120	[30000005, 30000004]	AUS	EN	20	14	#NULL!	#NULL!	F	N	N	R	subs	subs	1	7	1	1	42
AUS01	RIGHT	1	2	incongruent	ON	chair_2_incon.mp4	116	sub116	232	Sub_IA	5281009	5279729	1280	41.796875	3	535	0.3373	228	336	2	0	0	.	0	0	1	2	1	2	1586	535	[30000005, 30000004, 30000005, 30000004]	AUS	EN	20	14	#NULL!	#NULL!	F	N	N	R	subs	subs	1	7	1	1	42
AUS01	RIGHT	1	2	incongruent	ON	chair_2_incon.mp4	116	sub116	232	Video_IA	5281009	5279729	1280	82.109375	3	1051	0.6627	143	504	2	1	0	.	1	2	0	0	0	0	504	504	[30000005, 30000004, 30000005, 30000004]	AUS	EN	20	14	#NULL!	#NULL!	F	N	N	R	subs	subs	1	7	1	1	42
AUS01	RIGHT	1	2	incongruent	ON	chair_2_incon.mp4	117	sub117	233	Video_IA	5287409	5283009	4400	0	0	0	0	.	.	0	1	1	.	.	.	.	.	.	.	.	.	[30000005, 0, 30000005]	AUS	EN	20	14	#NULL!	#NULL!	F	N	N	R	subs	subs	1	7	1	1	42
AUS01	RIGHT	1	2	incongruent	ON	chair_2_incon.mp4	117	sub117	233	Sub_IA	5287409	5283009	4400	78.18181818	15	3440	0.9477	393	2930	2	0	0	.	0	0	0	0	0	0	3440	3440	[30000005, 0, 30000005]	AUS	EN	20	14	#NULL!	#NULL!	F	N	N	R	subs	subs	1	7	1	1	42
AUS01	RIGHT	1	2	incongruent	ON	chair_2_incon.mp4	118	sub118	234	Video_IA	5290329	5287489	2840	77.42957746	6	2199	0.7689	237	2199	1	1	0	.	1	1	0	0	0	0	2199	2199	[30000005, 30000004]	AUS	EN	20	14	#NULL!	#NULL!	F	N	N	R	subs	subs	1	7	1	1	42
AUS01	RIGHT	1	2	incongruent	ON	chair_2_incon.mp4	118	sub118	234	Sub_IA	5290329	5287489	2840	23.27464789	2	661	0.2311	510	661	1	0	0	.	0	0	1	1	1	1	2860	661	[30000005, 30000004]	AUS	EN	20	14	#NULL!	#NULL!	F	N	N	R	subs	subs	1	7	1	1	42
AUS01	RIGHT	1	2	incongruent	ON	chair_2_incon.mp4	119	sub119	235	Video_IA	5292849	5290489	2360	58.26271186	3	1375	0.5386	260	1375	1	1	0	.	1	1	0	0	0	0	1375	1375	[30000005, 30000004]	AUS	EN	20	14	#NULL!	#NULL!	F	N	N	R	subs	subs	1	7	1	1	42
AUS01	RIGHT	1	2	incongruent	ON	chair_2_incon.mp4	119	sub119	235	Sub_IA	5292849	5290489	2360	49.91525424	5	1178	0.4614	299	1178	1	0	0	.	0	0	1	1	1	1	2553	1178	[30000005, 30000004]	AUS	EN	20	14	#NULL!	#NULL!	F	N	N	R	subs	subs	1	7	1	1	42
AUS01	RIGHT	1	2	incongruent	ON	chair_2_incon.mp4	120	sub120	236	Video_IA	5297009	5293489	3520	44.71590909	4	1574	0.5435	506	1574	1	1	0	.	0	0	0	0	0	0	1574	1574	[30000005, 0, 30000004, 30000005]	AUS	EN	20	14	#NULL!	#NULL!	F	N	N	R	subs	subs	1	7	1	1	42
AUS01	RIGHT	1	2	incongruent	ON	chair_2_incon.mp4	120	sub120	236	Sub_IA	5297009	5293489	3520	34.03409091	7	1198	0.4137	66	916	2	0	0	.	0	0	0	0	0	0	2772	1198	[30000005, 0, 30000004, 30000005]	AUS	EN	20	14	#NULL!	#NULL!	F	N	N	R	subs	subs	1	7	1	1	42
AUS01	RIGHT	1	2	incongruent	ON	chair_2_incon.mp4	121	sub121	237	Video_IA	5299049	5297929	1120	15.53571429	1	174	0.1699	174	174	1	0	0	138	0	0	0	0	0	0	174	174	[30000004, 0, 30000005]	AUS	EN	20	14	#NULL!	#NULL!	F	N	N	R	subs	subs	1	7	1	1	42
AUS01	RIGHT	1	2	incongruent	ON	chair_2_incon.mp4	121	sub121	237	Sub_IA	5299049	5297929	1120	64.46428571	2	722	0.7051	138	722	1	0	0	.	0	0	0	0	0	0	722	722	[30000004, 0, 30000005]	AUS	EN	20	14	#NULL!	#NULL!	F	N	N	R	subs	subs	1	7	1	1	42
AUS01	RIGHT	1	2	incongruent	ON	chair_2_incon.mp4	122	sub122	238	Video_IA	5301729	5299129	2600	24.53846154	1	638	0.2379	638	638	1	1	0	.	1	1	0	0	0	0	638	638	[30000005, 30000004]	AUS	EN	20	14	#NULL!	#NULL!	F	N	N	R	subs	subs	1	7	1	1	42
AUS01	RIGHT	1	2	incongruent	ON	chair_2_incon.mp4	122	sub122	238	Sub_IA	5301729	5299129	2600	78.61538462	10	2044	0.7621	203	2044	1	0	0	.	0	0	1	1	1	1	2682	2044	[30000005, 30000004]	AUS	EN	20	14	#NULL!	#NULL!	F	N	N	R	subs	subs	1	7	1	1	42
AUS01	RIGHT	1	2	incongruent	ON	chair_2_incon.mp4	123	sub123	239	Video_IA	5305369	5301809	3560	32.44382022	2	1155	0.336	638	638	2	0	0	282	1	1	0	0	0	0	638	638	[30000004, 30000005, 30000004, 30000005]	AUS	EN	20	14	#NULL!	#NULL!	F	N	N	R	subs	subs	1	7	1	1	42
AUS01	RIGHT	1	2	incongruent	ON	chair_2_incon.mp4	123	sub123	239	Sub_IA	5305369	5301809	3560	64.1011236	7	2282	0.664	282	1820	2	0	0	.	0	0	1	1	1	1	2799	2282	[30000004, 30000005, 30000004, 30000005]	AUS	EN	20	14	#NULL!	#NULL!	F	N	N	R	subs	subs	1	7	1	1	42
AUS01	RIGHT	1	2	incongruent	ON	chair_2_incon.mp4	124	sub124	240	Video_IA	5306849	5305449	1400	89.71428571	4	1256	0.882	188	188	2	0	0	168	1	1	0	0	0	0	188	188	[30000004, 30000005, 30000004]	AUS	EN	20	14	#NULL!	#NULL!	F	N	N	R	subs	subs	1	7	1	1	42
AUS01	RIGHT	1	2	incongruent	ON	chair_2_incon.mp4	124	sub124	240	Sub_IA	5306849	5305449	1400	12	1	168	0.118	168	168	1	0	0	.	0	0	1	1	1	1	1236	168	[30000004, 30000005, 30000004]	AUS	EN	20	14	#NULL!	#NULL!	F	N	N	R	subs	subs	1	7	1	1	42
AUS01	RIGHT	1	2	incongruent	ON	chair_2_incon.mp4	125	sub125	241	Video_IA	5311848	5307808	4040	55.64356436	7	2248	0.6602	169	169	3	0	0	132	1	2	0	0	0	0	169	169	[30000004, 30000005, 30000004, 30000005, 30000004]	AUS	EN	20	14	#NULL!	#NULL!	F	N	N	R	subs	subs	1	7	1	1	42
AUS01	RIGHT	1	2	incongruent	ON	chair_2_incon.mp4	125	sub125	241	Sub_IA	5311848	5307808	4040	28.63861386	6	1157	0.3398	132	1007	2	0	0	.	0	0	1	2	1	2	3236	1157	[30000004, 30000005, 30000004, 30000005, 30000004]	AUS	EN	20	14	#NULL!	#NULL!	F	N	N	R	subs	subs	1	7	1	1	42
AUS01	RIGHT	1	2	incongruent	ON	chair_2_incon.mp4	126	sub126	242	Sub_IA	5313008	5311928	1080	34.53703704	2	373	0.3394	201	373	1	0	0	.	0	0	1	1	1	1	813	373	[30000004, 30000005, 30000004]	AUS	EN	20	14	#NULL!	#NULL!	F	N	N	R	subs	subs	1	7	1	1	42
AUS01	RIGHT	1	2	incongruent	ON	chair_2_incon.mp4	126	sub126	242	Video_IA	5313008	5311928	1080	67.22222222	3	726	0.6606	135	286	2	0	0	201	1	1	0	0	0	0	286	286	[30000004, 30000005, 30000004]	AUS	EN	20	14	#NULL!	#NULL!	F	N	N	R	subs	subs	1	7	1	1	42
AUS01	RIGHT	1	2	incongruent	ON	chair_2_incon.mp4	127	sub127	243	Video_IA	5315489	5313089	2400	58.75	6	1410	0.5295	440	537	2	0	0	153	1	1	0	0	0	0	537	537	[30000004, 30000005, 30000004, 30000005]	AUS	EN	20	14	#NULL!	#NULL!	F	N	N	R	subs	subs	1	7	1	1	42
AUS01	RIGHT	1	2	incongruent	ON	chair_2_incon.mp4	127	sub127	243	Sub_IA	5315489	5313089	2400	52.20833333	5	1253	0.4705	153	798	2	0	0	.	0	0	1	1	1	1	2126	1253	[30000004, 30000005, 30000004, 30000005]	AUS	EN	20	14	#NULL!	#NULL!	F	N	N	R	subs	subs	1	7	1	1	42
AUS01	RIGHT	1	2	incongruent	ON	chair_2_incon.mp4	128	sub128	244	Sub_IA	5318568	5315568	3000	77.56666667	10	2327	0.7567	455	2037	2	0	0	.	0	0	1	1	1	1	3075	2327	[30000005, 30000004, 30000005]	AUS	EN	20	14	#NULL!	#NULL!	F	N	N	R	subs	subs	1	7	1	1	42
AUS01	RIGHT	1	2	incongruent	ON	chair_2_incon.mp4	128	sub128	244	Video_IA	5318568	5315568	3000	24.93333333	3	748	0.2433	175	748	1	1	0	.	1	1	0	0	0	0	748	748	[30000005, 30000004, 30000005]	AUS	EN	20	14	#NULL!	#NULL!	F	N	N	R	subs	subs	1	7	1	1	42
AUS01	RIGHT	1	2	incongruent	ON	chair_2_incon.mp4	129	sub129	245	Video_IA	5320369	5318649	1720	53.13953488	2	914	0.5317	424	914	1	1	0	.	1	1	0	0	0	0	914	914	[30000005, 30000004]	AUS	EN	20	14	#NULL!	#NULL!	F	N	N	R	subs	subs	1	7	1	1	42
AUS01	RIGHT	1	2	incongruent	ON	chair_2_incon.mp4	129	sub129	245	Sub_IA	5320369	5318649	1720	46.80232558	4	805	0.4683	290	805	1	0	0	.	0	0	1	1	1	1	1719	805	[30000005, 30000004]	AUS	EN	20	14	#NULL!	#NULL!	F	N	N	R	subs	subs	1	7	1	1	42
AUS01	RIGHT	1	2	incongruent	ON	chair_2_incon.mp4	130	sub130	246	Video_IA	5323249	5320449	2800	26.64285714	3	746	0.2845	125	125	2	0	0	171	1	1	0	0	0	0	125	125	[30000004, 30000005, 30000004, 30000005]	AUS	EN	20	14	#NULL!	#NULL!	F	N	N	R	subs	subs	1	7	1	1	42
AUS01	RIGHT	1	2	incongruent	ON	chair_2_incon.mp4	130	sub130	246	Sub_IA	5323249	5320449	2800	67	8	1876	0.7155	171	1512	2	0	0	.	0	0	1	1	1	1	2497	1876	[30000004, 30000005, 30000004, 30000005]	AUS	EN	20	14	#NULL!	#NULL!	F	N	N	R	subs	subs	1	7	1	1	42
AUS01	RIGHT	1	2	incongruent	ON	chair_2_incon.mp4	131	sub131	247	Sub_IA	5326249	5323329	2920	81.36986301	11	2376	0.88	364	2376	1	0	0	.	0	0	1	1	1	1	2700	2376	[30000005, 30000004]	AUS	EN	20	14	#NULL!	#NULL!	F	N	N	R	subs	subs	1	7	1	1	42
AUS01	RIGHT	1	2	incongruent	ON	chair_2_incon.mp4	131	sub131	247	Video_IA	5326249	5323329	2920	11.09589041	2	324	0.12	120	324	1	1	0	.	1	1	0	0	0	0	324	324	[30000005, 30000004]	AUS	EN	20	14	#NULL!	#NULL!	F	N	N	R	subs	subs	1	7	1	1	42
AUS01	RIGHT	1	2	incongruent	ON	chair_2_incon.mp4	132	sub132	248	Video_IA	5331049	5327649	3400	22.88235294	2	778	0.3259	381	778	1	1	0	.	1	1	0	0	0	0	778	778	[30000005, 30000004]	AUS	EN	20	14	#NULL!	#NULL!	F	N	N	R	subs	subs	1	7	1	1	42
AUS01	RIGHT	1	2	incongruent	ON	chair_2_incon.mp4	132	sub132	248	Sub_IA	5331049	5327649	3400	47.32352941	7	1609	0.6741	179	1609	1	0	0	.	0	0	1	1	1	1	2387	1609	[30000005, 30000004]	AUS	EN	20	14	#NULL!	#NULL!	F	N	N	R	subs	subs	1	7	1	1	42
AUS01	RIGHT	1	2	incongruent	ON	chair_2_incon.mp4	133	sub133	249	Video_IA	5337769	5336529	1240	67.41935484	3	836	0.6737	165	165	2	0	0	110	1	1	0	0	0	0	165	165	[30000004, 30000005, 30000004]	AUS	EN	20	14	#NULL!	#NULL!	F	N	N	R	subs	subs	1	7	1	1	42
AUS01	RIGHT	1	2	incongruent	ON	chair_2_incon.mp4	133	sub133	249	Sub_IA	5337769	5336529	1240	32.66129032	3	405	0.3263	110	405	1	0	0	.	0	0	1	1	1	1	1076	405	[30000004, 30000005, 30000004]	AUS	EN	20	14	#NULL!	#NULL!	F	N	N	R	subs	subs	1	7	1	1	42
AUS01	RIGHT	1	2	incongruent	ON	chair_2_incon.mp4	134	sub134	250	Video_IA	5345089	5343369	1720	76.51162791	4	1316	0.7439	442	568	2	0	0	141	1	1	0	0	0	0	568	568	[30000004, 30000005, 30000004]	AUS	EN	20	14	#NULL!	#NULL!	F	N	N	R	subs	subs	1	7	1	1	42
AUS01	RIGHT	1	2	incongruent	ON	chair_2_incon.mp4	134	sub134	250	Sub_IA	5345089	5343369	1720	26.3372093	3	453	0.2561	141	453	1	0	0	.	0	0	1	1	1	1	1201	453	[30000004, 30000005, 30000004]	AUS	EN	20	14	#NULL!	#NULL!	F	N	N	R	subs	subs	1	7	1	1	42
AUS01	RIGHT	1	3	congruent	OFF	TheChair3_congr_captions.mp4	1	sub01	251	Sub_IA	5528136	5525536	2600	51.15384615	6	1330	0.4963	138	647	3	0	0	.	0	0	1	3	1	3	2241	1330	[30000004, 30000005, 30000004, 30000005, 30000004, 30000005, 30000004]	AUS	EN	20	14	#NULL!	#NULL!	F	N	N	R	subs	subs	1	7	1	1	42
AUS01	RIGHT	1	3	congruent	OFF	TheChair3_congr_captions.mp4	1	sub01	251	Video_IA	5528136	5525536	2600	51.92307692	4	1350	0.5037	439	439	4	0	0	138	1	3	0	0	0	0	439	439	[30000004, 30000005, 30000004, 30000005, 30000004, 30000005, 30000004]	AUS	EN	20	14	#NULL!	#NULL!	F	N	N	R	subs	subs	1	7	1	1	42
AUS01	RIGHT	1	3	congruent	OFF	TheChair3_congr_captions.mp4	2	sub02	252	Video_IA	5530216	5528216	2000	40.2	2	804	0.3766	314	314	2	0	0	138	1	1	0	0	0	0	314	314	[30000004, 30000005, 30000004, 30000005]	AUS	EN	20	14	#NULL!	#NULL!	F	N	N	R	subs	subs	1	7	1	1	42
AUS01	RIGHT	1	3	congruent	OFF	TheChair3_congr_captions.mp4	2	sub02	252	Sub_IA	5530216	5528216	2000	66.55	6	1331	0.6234	138	863	2	0	0	.	0	0	1	1	1	1	1821	1331	[30000004, 30000005, 30000004, 30000005]	AUS	EN	20	14	#NULL!	#NULL!	F	N	N	R	subs	subs	1	7	1	1	42
AUS01	RIGHT	1	3	congruent	OFF	TheChair3_congr_captions.mp4	3	sub03	253	Sub_IA	5534216	5531816	2400	50.16666667	8	1204	0.4926	203	878	2	0	0	.	0	0	1	1	1	1	1969	1204	[30000004, 30000005, 30000004, 30000005]	AUS	EN	20	14	#NULL!	#NULL!	F	N	N	R	subs	subs	1	7	1	1	42
AUS01	RIGHT	1	3	congruent	OFF	TheChair3_congr_captions.mp4	3	sub03	253	Video_IA	5534216	5531816	2400	51.66666667	2	1240	0.5074	475	475	2	0	0	203	1	1	0	0	0	0	475	475	[30000004, 30000005, 30000004, 30000005]	AUS	EN	20	14	#NULL!	#NULL!	F	N	N	R	subs	subs	1	7	1	1	42
AUS01	RIGHT	1	3	congruent	OFF	TheChair3_congr_captions.mp4	4	sub04	254	Video_IA	5536336	5534376	1960	20.56122449	2	403	0.2779	111	403	1	1	0	.	1	1	0	0	0	0	403	403	[30000005, 30000004, 30000005]	AUS	EN	20	14	#NULL!	#NULL!	F	N	N	R	subs	subs	1	7	1	1	42
AUS01	RIGHT	1	3	congruent	OFF	TheChair3_congr_captions.mp4	4	sub04	254	Sub_IA	5536336	5534376	1960	53.41836735	6	1047	0.7221	209	209	2	0	0	.	0	0	1	1	1	1	1450	1047	[30000005, 30000004, 30000005]	AUS	EN	20	14	#NULL!	#NULL!	F	N	N	R	subs	subs	1	7	1	1	42
AUS01	RIGHT	1	3	congruent	OFF	TheChair3_congr_captions.mp4	5	sub05	255	Sub_IA	5539576	5538016	1560	28.65384615	3	447	0.2531	112	239	2	0	0	.	0	0	1	2	1	2	1390	447	[30000004, 30000005, 30000004, 0, 30000005, 30000004]	AUS	EN	20	14	#NULL!	#NULL!	F	N	N	R	subs	subs	1	7	1	1	42
AUS01	RIGHT	1	3	congruent	OFF	TheChair3_congr_captions.mp4	5	sub05	255	Video_IA	5539576	5538016	1560	73.65384615	4	1149	0.6506	206	206	3	0	0	112	1	2	0	0	0	0	206	206	[30000004, 30000005, 30000004, 0, 30000005, 30000004]	AUS	EN	20	14	#NULL!	#NULL!	F	N	N	R	subs	subs	1	7	1	1	42
AUS01	RIGHT	1	3	congruent	OFF	TheChair3_congr_captions.mp4	6	sub06	256	Sub_IA	5543656	5540656	3000	11.06666667	2	332	0.2277	195	332	1	0	0	.	0	0	1	1	1	1	1168	332	[30000004, 30000005, 30000004]	AUS	EN	20	14	#NULL!	#NULL!	F	N	N	R	subs	subs	1	7	1	1	42
AUS01	RIGHT	1	3	congruent	OFF	TheChair3_congr_captions.mp4	6	sub06	256	Video_IA	5543656	5540656	3000	37.53333333	4	1126	0.7723	181	290	2	0	0	195	1	1	0	0	0	0	290	290	[30000004, 30000005, 30000004]	AUS	EN	20	14	#NULL!	#NULL!	F	N	N	R	subs	subs	1	7	1	1	42
AUS01	RIGHT	1	3	congruent	OFF	TheChair3_congr_captions.mp4	7	sub07	257	Sub_IA	5547736	5545696	2040	81.2254902	9	1657	1	179	1657	1	0	0	.	0	0	0	0	0	0	1657	1657	[30000005]	AUS	EN	20	14	#NULL!	#NULL!	F	N	N	R	subs	subs	1	7	1	1	42
AUS01	RIGHT	1	3	congruent	OFF	TheChair3_congr_captions.mp4	7	sub07	257	Video_IA	5547736	5545696	2040	0	0	0	0	.	.	0	1	1	.	.	.	.	.	.	.	.	.	[30000005]	AUS	EN	20	14	#NULL!	#NULL!	F	N	N	R	subs	subs	1	7	1	1	42
AUS01	RIGHT	1	3	congruent	OFF	TheChair3_congr_captions.mp4	8	sub08	258	Video_IA	5549176	5547896	1280	75	2	960	0.7085	171	171	2	1	0	.	1	2	0	0	0	0	171	171	[30000005, 30000004, 30000005, 30000004]	AUS	EN	20	14	#NULL!	#NULL!	F	N	N	R	subs	subs	1	7	1	1	42
AUS01	RIGHT	1	3	congruent	OFF	TheChair3_congr_captions.mp4	8	sub08	258	Sub_IA	5549176	5547896	1280	30.859375	2	395	0.2915	201	201	2	0	0	.	0	0	1	2	1	2	1355	395	[30000005, 30000004, 30000005, 30000004]	AUS	EN	20	14	#NULL!	#NULL!	F	N	N	R	subs	subs	1	7	1	1	42
AUS01	RIGHT	1	3	congruent	OFF	TheChair3_congr_captions.mp4	9	sub09	259	Sub_IA	5552896	5551896	1000	47.8	3	478	0.5037	221	478	1	0	0	.	0	0	1	1	1	1	825	478	[30000004, 30000005, 30000004]	AUS	EN	20	14	#NULL!	#NULL!	F	N	N	R	subs	subs	1	7	1	1	42
AUS01	RIGHT	1	3	congruent	OFF	TheChair3_congr_captions.mp4	9	sub09	259	Video_IA	5552896	5551896	1000	47.1	2	471	0.4963	124	124	2	0	0	221	1	1	0	0	0	0	124	124	[30000004, 30000005, 30000004]	AUS	EN	20	14	#NULL!	#NULL!	F	N	N	R	subs	subs	1	7	1	1	42
AUS01	RIGHT	1	3	congruent	OFF	TheChair3_congr_captions.mp4	10	sub10	260	Video_IA	5566536	5563176	3360	42.26190476	6	1420	0.4677	355	487	3	0	0	144	1	2	0	0	0	0	487	487	[30000004, 30000005, 30000004, 30000005, 30000004, 30000005]	AUS	EN	20	14	#NULL!	#NULL!	F	N	N	R	subs	subs	1	7	1	1	42
AUS01	RIGHT	1	3	congruent	OFF	TheChair3_congr_captions.mp4	10	sub10	260	Sub_IA	5566536	5563176	3360	48.0952381	10	1616	0.5323	144	933	3	0	0	.	0	0	1	2	1	2	2549	1616	[30000004, 30000005, 30000004, 30000005, 30000004, 30000005]	AUS	EN	20	14	#NULL!	#NULL!	F	N	N	R	subs	subs	1	7	1	1	42
AUS01	RIGHT	1	3	congruent	OFF	TheChair3_congr_captions.mp4	11	sub11	261	Video_IA	5570056	5566696	3360	20.71428571	2	696	0.2316	126	126	2	1	0	.	1	2	0	0	0	0	126	126	[30000005, 30000004, 30000005, 30000004, 0, 30000005]	AUS	EN	20	14	#NULL!	#NULL!	F	N	N	R	subs	subs	1	7	1	1	42
AUS01	RIGHT	1	3	congruent	OFF	TheChair3_congr_captions.mp4	11	sub11	261	Sub_IA	5570056	5566696	3360	64.375	11	2163	0.7198	177	177	3	0	0	.	0	0	1	2	1	2	2859	2163	[30000005, 30000004, 30000005, 30000004, 0, 30000005]	AUS	EN	20	14	#NULL!	#NULL!	F	N	N	R	subs	subs	1	7	1	1	42
AUS01	RIGHT	1	3	congruent	OFF	TheChair3_congr_captions.mp4	12	sub12	262	Video_IA	5574176	5572736	1440	64.44444444	2	928	0.5855	373	928	1	1	0	.	1	1	0	0	0	0	928	928	[30000005, 30000004]	AUS	EN	20	14	#NULL!	#NULL!	F	N	N	R	subs	subs	1	7	1	1	42
AUS01	RIGHT	1	3	congruent	OFF	TheChair3_congr_captions.mp4	12	sub12	262	Sub_IA	5574176	5572736	1440	45.625	4	657	0.4145	252	657	1	0	0	.	0	0	1	1	1	1	1585	657	[30000005, 30000004]	AUS	EN	20	14	#NULL!	#NULL!	F	N	N	R	subs	subs	1	7	1	1	42
AUS01	RIGHT	1	3	congruent	OFF	TheChair3_congr_captions.mp4	13	sub13	263	Sub_IA	5579656	5577496	2160	62.03703704	7	1340	0.5791	176	1340	1	0	0	.	0	0	1	1	1	1	1815	1340	[30000004, 30000005, 30000004]	AUS	EN	20	14	#NULL!	#NULL!	F	N	N	R	subs	subs	1	7	1	1	42
AUS01	RIGHT	1	3	congruent	OFF	TheChair3_congr_captions.mp4	13	sub13	263	Video_IA	5579656	5577496	2160	45.09259259	3	974	0.4209	499	499	2	0	0	176	1	1	0	0	0	0	499	499	[30000004, 30000005, 30000004]	AUS	EN	20	14	#NULL!	#NULL!	F	N	N	R	subs	subs	1	7	1	1	42
AUS01	RIGHT	1	3	congruent	OFF	TheChair3_congr_captions.mp4	14	sub14	264	Video_IA	5582495	5580695	1800	34.77777778	2	626	0.3451	513	626	1	0	0	172	0	0	0	0	0	0	626	626	[30000004, 30000005]	AUS	EN	20	14	#NULL!	#NULL!	F	N	N	R	subs	subs	1	7	1	1	42
AUS01	RIGHT	1	3	congruent	OFF	TheChair3_congr_captions.mp4	14	sub14	264	Sub_IA	5582495	5580695	1800	66	8	1188	0.6549	172	1188	1	0	0	.	0	0	0	0	0	0	1188	1188	[30000004, 30000005]	AUS	EN	20	14	#NULL!	#NULL!	F	N	N	R	subs	subs	1	7	1	1	42
AUS01	RIGHT	1	3	congruent	OFF	TheChair3_congr_captions.mp4	15	sub15	265	Video_IA	5584096	5582576	1520	41.44736842	2	630	0.3985	226	226	2	0	0	267	1	1	0	0	0	0	226	226	[30000004, 30000005, 30000004]	AUS	EN	20	14	#NULL!	#NULL!	F	N	N	R	subs	subs	1	7	1	1	42
AUS01	RIGHT	1	3	congruent	OFF	TheChair3_congr_captions.mp4	15	sub15	265	Sub_IA	5584096	5582576	1520	62.56578947	4	951	0.6015	267	951	1	0	0	.	0	0	1	1	1	1	1355	951	[30000004, 30000005, 30000004]	AUS	EN	20	14	#NULL!	#NULL!	F	N	N	R	subs	subs	1	7	1	1	42
AUS01	RIGHT	1	3	congruent	OFF	TheChair3_congr_captions.mp4	16	sub16	266	Video_IA	5585376	5584176	1200	64.16666667	3	770	0.5477	404	404	2	0	0	260	1	1	0	0	0	0	404	404	[30000004, 30000005, 30000004]	AUS	EN	20	14	#NULL!	#NULL!	F	N	N	R	subs	subs	1	7	1	1	42
AUS01	RIGHT	1	3	congruent	OFF	TheChair3_congr_captions.mp4	16	sub16	266	Sub_IA	5585376	5584176	1200	53	3	636	0.4523	260	636	1	0	0	.	0	0	1	1	1	1	1002	636	[30000004, 30000005, 30000004]	AUS	EN	20	14	#NULL!	#NULL!	F	N	N	R	subs	subs	1	7	1	1	42
AUS01	RIGHT	1	3	congruent	OFF	TheChair3_congr_captions.mp4	17	sub17	267	Sub_IA	5589616	5586216	3400	60.08823529	12	2043	0.6747	122	2043	1	0	0	.	0	0	1	1	1	1	2790	2043	[30000004, 30000005, 30000004]	AUS	EN	20	14	#NULL!	#NULL!	F	N	N	R	subs	subs	1	7	1	1	42
AUS01	RIGHT	1	3	congruent	OFF	TheChair3_congr_captions.mp4	17	sub17	267	Video_IA	5589616	5586216	3400	28.97058824	3	985	0.3253	238	238	2	0	0	122	1	1	0	0	0	0	238	238	[30000004, 30000005, 30000004]	AUS	EN	20	14	#NULL!	#NULL!	F	N	N	R	subs	subs	1	7	1	1	42
AUS01	RIGHT	1	3	congruent	OFF	TheChair3_congr_captions.mp4	18	sub18	268	Sub_IA	5592936	5590616	2320	96.29310345	8	2234	0.821	204	2234	1	0	0	.	0	0	0	0	0	0	2234	2234	[30000004, 30000005]	AUS	EN	20	14	#NULL!	#NULL!	F	N	N	R	subs	subs	1	7	1	1	42
AUS01	RIGHT	1	3	congruent	OFF	TheChair3_congr_captions.mp4	18	sub18	268	Video_IA	5592936	5590616	2320	20.99137931	1	487	0.179	487	487	1	0	0	204	0	0	0	0	0	0	487	487	[30000004, 30000005]	AUS	EN	20	14	#NULL!	#NULL!	F	N	N	R	subs	subs	1	7	1	1	42
AUS01	RIGHT	1	3	congruent	OFF	TheChair3_congr_captions.mp4	19	sub19	269	Video_IA	5595615	5593615	2000	74.5	3	1490	0.6652	358	358	2	0	0	121	1	1	0	0	0	0	358	358	[30000004, 30000005, 30000004]	AUS	EN	20	14	#NULL!	#NULL!	F	N	N	R	subs	subs	1	7	1	1	42
AUS01	RIGHT	1	3	congruent	OFF	TheChair3_congr_captions.mp4	19	sub19	269	Sub_IA	5595615	5593615	2000	37.5	4	750	0.3348	121	750	1	0	0	.	0	0	1	1	1	1	1882	750	[30000004, 30000005, 30000004]	AUS	EN	20	14	#NULL!	#NULL!	F	N	N	R	subs	subs	1	7	1	1	42
AUS01	RIGHT	1	3	congruent	OFF	TheChair3_congr_captions.mp4	20	sub21	270	Video_IA	5602296	5601295	1001	108.991009	3	1091	0.8728	315	315	2	0	0	159	1	1	0	0	0	0	315	315	[30000004, 30000005, 30000004]	AUS	EN	20	14	#NULL!	#NULL!	F	N	N	R	subs	subs	1	7	1	1	42
AUS01	RIGHT	1	3	congruent	OFF	TheChair3_congr_captions.mp4	20	sub21	270	Sub_IA	5602296	5601295	1001	15.88411588	1	159	0.1272	159	159	1	0	0	.	0	0	1	1	1	1	935	159	[30000004, 30000005, 30000004]	AUS	EN	20	14	#NULL!	#NULL!	F	N	N	R	subs	subs	1	7	1	1	42
AUS01	RIGHT	1	3	congruent	OFF	TheChair3_congr_captions.mp4	21	sub20	271	Video_IA	5600455	5595775	4680	15.61965812	3	731	0.1836	131	131	3	0	0	161	1	2	0	0	0	0	131	131	[30000004, 30000005, 30000004, 30000005, 30000004, 30000005]	AUS	EN	20	14	#NULL!	#NULL!	F	N	N	R	subs	subs	1	7	1	1	42
AUS01	RIGHT	1	3	congruent	OFF	TheChair3_congr_captions.mp4	21	sub20	271	Sub_IA	5600455	5595775	4680	69.46581197	19	3251	0.8164	161	1860	3	0	0	.	0	0	1	2	1	2	3851	3251	[30000004, 30000005, 30000004, 30000005, 30000004, 30000005]	AUS	EN	20	14	#NULL!	#NULL!	F	N	N	R	subs	subs	1	7	1	1	42
AUS01	RIGHT	1	3	congruent	OFF	TheChair3_congr_captions.mp4	22	sub22	272	Sub_IA	5606775	5605775	1000	17.2	1	172	0.1568	172	172	1	0	0	.	0	0	1	1	1	1	798	172	[30000004, 30000005, 30000004]	AUS	EN	20	14	#NULL!	#NULL!	F	N	N	R	subs	subs	1	7	1	1	42
AUS01	RIGHT	1	3	congruent	OFF	TheChair3_congr_captions.mp4	22	sub22	272	Video_IA	5606775	5605775	1000	92.5	3	925	0.8432	299	299	2	0	0	172	1	1	0	0	0	0	299	299	[30000004, 30000005, 30000004]	AUS	EN	20	14	#NULL!	#NULL!	F	N	N	R	subs	subs	1	7	1	1	42
AUS01	RIGHT	1	3	congruent	OFF	TheChair3_congr_captions.mp4	23	sub23	273	Sub_IA	5610415	5607935	2480	84.43548387	9	2094	0.8038	134	2094	1	0	0	.	0	0	0	0	0	0	2094	2094	[30000004, 30000005]	AUS	EN	20	14	#NULL!	#NULL!	F	N	N	R	subs	subs	1	7	1	1	42
AUS01	RIGHT	1	3	congruent	OFF	TheChair3_congr_captions.mp4	23	sub23	273	Video_IA	5610415	5607935	2480	20.60483871	1	511	0.1962	511	511	1	0	0	134	0	0	0	0	0	0	511	511	[30000004, 30000005]	AUS	EN	20	14	#NULL!	#NULL!	F	N	N	R	subs	subs	1	7	1	1	42
AUS01	RIGHT	1	3	congruent	OFF	TheChair3_congr_captions.mp4	24	sub24	274	Video_IA	5613095	5610495	2600	0	0	0	0	.	.	0	1	1	.	.	.	.	.	.	.	.	.	[30000005]	AUS	EN	20	14	#NULL!	#NULL!	F	N	N	R	subs	subs	1	7	1	1	42
AUS01	RIGHT	1	3	congruent	OFF	TheChair3_congr_captions.mp4	24	sub24	274	Sub_IA	5613095	5610495	2600	94.76923077	7	2464	1	204	2464	1	0	0	.	0	0	0	0	0	0	2464	2464	[30000005]	AUS	EN	20	14	#NULL!	#NULL!	F	N	N	R	subs	subs	1	7	1	1	42
AUS01	RIGHT	1	3	congruent	OFF	TheChair3_congr_captions.mp4	25	sub25	275	Sub_IA	5617496	5614216	3280	71.43292683	10	2343	0.744	191	1031	3	0	0	.	0	0	1	2	1	2	3149	2343	[30000005, 30000004, 30000005, 30000004, 30000005]	AUS	EN	20	14	#NULL!	#NULL!	F	N	N	R	subs	subs	1	7	1	1	42
AUS01	RIGHT	1	3	congruent	OFF	TheChair3_congr_captions.mp4	25	sub25	275	Video_IA	5617496	5614216	3280	24.57317073	3	806	0.256	267	267	2	1	0	.	1	2	0	0	0	0	267	267	[30000005, 30000004, 30000005, 30000004, 30000005]	AUS	EN	20	14	#NULL!	#NULL!	F	N	N	R	subs	subs	1	7	1	1	42
AUS01	RIGHT	1	3	congruent	OFF	TheChair3_congr_captions.mp4	26	sub26	276	Sub_IA	5618695	5617655	1040	111.8269231	4	1163	0.7408	539	1163	1	0	0	.	0	0	1	1	1	1	1570	1163	[30000005, 30000004]	AUS	EN	20	14	#NULL!	#NULL!	F	N	N	R	subs	subs	1	7	1	1	42
AUS01	RIGHT	1	3	congruent	OFF	TheChair3_congr_captions.mp4	26	sub26	276	Video_IA	5618695	5617655	1040	39.13461538	1	407	0.2592	407	407	1	1	0	.	1	1	0	0	0	0	407	407	[30000005, 30000004]	AUS	EN	20	14	#NULL!	#NULL!	F	N	N	R	subs	subs	1	7	1	1	42
AUS01	RIGHT	1	3	congruent	OFF	TheChair3_congr_captions.mp4	27	sub27	277	Sub_IA	5620775	5619775	1000	13.8	1	138	0.3165	138	138	1	0	0	.	0	0	0	0	0	0	138	138	[30000004, 30000005]	AUS	EN	20	14	#NULL!	#NULL!	F	N	N	R	subs	subs	1	7	1	1	42
AUS01	RIGHT	1	3	congruent	OFF	TheChair3_congr_captions.mp4	27	sub27	277	Video_IA	5620775	5619775	1000	29.8	1	298	0.6835	298	298	1	0	0	138	0	0	0	0	0	0	298	298	[30000004, 30000005]	AUS	EN	20	14	#NULL!	#NULL!	F	N	N	R	subs	subs	1	7	1	1	42
AUS01	RIGHT	1	3	congruent	OFF	TheChair3_congr_captions.mp4	28	sub28	278	Sub_IA	5623896	5622176	1720	47.38372093	4	815	0.4214	130	815	1	0	0	.	0	0	1	1	1	1	1145	815	[30000004, 30000005, 30000004]	AUS	EN	20	14	#NULL!	#NULL!	F	N	N	R	subs	subs	1	7	1	1	42
AUS01	RIGHT	1	3	congruent	OFF	TheChair3_congr_captions.mp4	28	sub28	278	Video_IA	5623896	5622176	1720	65.05813953	3	1119	0.5786	693	789	2	0	0	130	1	1	0	0	0	0	789	789	[30000004, 30000005, 30000004]	AUS	EN	20	14	#NULL!	#NULL!	F	N	N	R	subs	subs	1	7	1	1	42
AUS01	RIGHT	1	3	congruent	OFF	TheChair3_congr_captions.mp4	29	sub29	279	Sub_IA	5626495	5624455	2040	47.79411765	4	975	0.5722	319	436	2	0	0	.	0	0	1	2	1	2	1704	975	[30000005, 30000004, 30000005, 30000004]	AUS	EN	20	14	#NULL!	#NULL!	F	N	N	R	subs	subs	1	7	1	1	42
AUS01	RIGHT	1	3	congruent	OFF	TheChair3_congr_captions.mp4	29	sub29	279	Video_IA	5626495	5624455	2040	35.73529412	3	729	0.4278	181	487	2	1	0	.	1	2	0	0	0	0	487	487	[30000005, 30000004, 30000005, 30000004]	AUS	EN	20	14	#NULL!	#NULL!	F	N	N	R	subs	subs	1	7	1	1	42
AUS01	RIGHT	1	3	congruent	OFF	TheChair3_congr_captions.mp4	30	sub30	280	Sub_IA	5629855	5626576	3279	85.60536749	14	2807	0.8877	131	2807	1	0	0	.	0	0	0	0	0	0	2807	2807	[30000004, 30000005]	AUS	EN	20	14	#NULL!	#NULL!	F	N	N	R	subs	subs	1	7	1	1	42
AUS01	RIGHT	1	3	congruent	OFF	TheChair3_congr_captions.mp4	30	sub30	280	Video_IA	5629855	5626576	3279	10.82647149	2	355	0.1123	242	355	1	0	0	131	0	0	0	0	0	0	355	355	[30000004, 30000005]	AUS	EN	20	14	#NULL!	#NULL!	F	N	N	R	subs	subs	1	7	1	1	42
AUS01	RIGHT	1	3	congruent	OFF	TheChair3_congr_captions.mp4	31	sub31	281	Sub_IA	5632376	5630016	2360	101.8644068	9	2404	1	239	2404	1	0	0	.	0	0	0	0	0	0	2404	2404	[30000005]	AUS	EN	20	14	#NULL!	#NULL!	F	N	N	R	subs	subs	1	7	1	1	42
AUS01	RIGHT	1	3	congruent	OFF	TheChair3_congr_captions.mp4	31	sub31	281	Video_IA	5632376	5630016	2360	0	0	0	0	.	.	0	1	1	.	.	.	.	.	.	.	.	.	[30000005]	AUS	EN	20	14	#NULL!	#NULL!	F	N	N	R	subs	subs	1	7	1	1	42
AUS01	RIGHT	1	3	congruent	OFF	TheChair3_congr_captions.mp4	32	sub32	282	Video_IA	5634975	5632455	2520	5.674603175	1	143	0.0605	143	143	1	1	0	.	1	1	0	0	0	0	143	143	[30000005, 30000004, 30000005]	AUS	EN	20	14	#NULL!	#NULL!	F	N	N	R	subs	subs	1	7	1	1	42
AUS01	RIGHT	1	3	congruent	OFF	TheChair3_congr_captions.mp4	32	sub32	282	Sub_IA	5634975	5632455	2520	88.0952381	9	2220	0.9395	335	1680	2	0	0	.	0	0	1	1	1	1	2363	2220	[30000005, 30000004, 30000005]	AUS	EN	20	14	#NULL!	#NULL!	F	N	N	R	subs	subs	1	7	1	1	42
AUS01	RIGHT	1	3	congruent	OFF	TheChair3_congr_captions.mp4	33	sub33	283	Sub_IA	5637215	5635055	2160	83.88888889	7	1812	0.9006	295	1812	1	0	0	.	0	0	1	1	1	1	2012	1812	[30000005, 30000004]	AUS	EN	20	14	#NULL!	#NULL!	F	N	N	R	subs	subs	1	7	1	1	42
AUS01	RIGHT	1	3	congruent	OFF	TheChair3_congr_captions.mp4	33	sub33	283	Video_IA	5637215	5635055	2160	9.259259259	1	200	0.0994	200	200	1	1	0	.	1	1	0	0	0	0	200	200	[30000005, 30000004]	AUS	EN	20	14	#NULL!	#NULL!	F	N	N	R	subs	subs	1	7	1	1	42
AUS01	RIGHT	1	3	congruent	OFF	TheChair3_congr_captions.mp4	34	sub34	284	Sub_IA	5638775	5637295	1480	35.27027027	3	522	0.3697	124	522	1	0	0	.	0	0	1	1	1	1	1205	522	[30000004, 30000005, 30000004]	AUS	EN	20	14	#NULL!	#NULL!	F	N	N	R	subs	subs	1	7	1	1	42
AUS01	RIGHT	1	3	congruent	OFF	TheChair3_congr_captions.mp4	34	sub34	284	Video_IA	5638775	5637295	1480	60.13513514	2	890	0.6303	207	207	2	0	0	124	1	1	0	0	0	0	207	207	[30000004, 30000005, 30000004]	AUS	EN	20	14	#NULL!	#NULL!	F	N	N	R	subs	subs	1	7	1	1	42
AUS01	RIGHT	1	3	congruent	OFF	TheChair3_congr_captions.mp4	35	sub35	285	Sub_IA	5642495	5638855	3640	80.54945055	10	2932	0.8406	171	2210	2	0	0	.	0	0	1	1	1	1	3488	2932	[30000005, 30000004, 30000005]	AUS	EN	20	14	#NULL!	#NULL!	F	N	N	R	subs	subs	1	7	1	1	42
AUS01	RIGHT	1	3	congruent	OFF	TheChair3_congr_captions.mp4	35	sub35	285	Video_IA	5642495	5638855	3640	15.27472527	3	556	0.1594	96	556	1	1	0	.	1	1	0	0	0	0	556	556	[30000005, 30000004, 30000005]	AUS	EN	20	14	#NULL!	#NULL!	F	N	N	R	subs	subs	1	7	1	1	42
AUS01	RIGHT	1	3	congruent	OFF	TheChair3_congr_captions.mp4	36	sub36	286	Video_IA	5645495	5642575	2920	0	0	0	0	.	.	0	1	1	.	.	.	.	.	.	.	.	.	[30000005]	AUS	EN	20	14	#NULL!	#NULL!	F	N	N	R	subs	subs	1	7	1	1	42
AUS01	RIGHT	1	3	congruent	OFF	TheChair3_congr_captions.mp4	36	sub36	286	Sub_IA	5645495	5642575	2920	115.1712329	12	3363	1	722	3363	1	0	0	.	0	0	0	0	0	0	3363	3363	[30000005]	AUS	EN	20	14	#NULL!	#NULL!	F	N	N	R	subs	subs	1	7	1	1	42
AUS01	RIGHT	1	3	congruent	OFF	TheChair3_congr_captions.mp4	37	sub37	287	Sub_IA	5646576	5645575	1001	60.93906094	3	610	0.5075	278	610	1	0	0	.	0	0	1	1	1	1	1202	610	[30000005, 30000004]	AUS	EN	20	14	#NULL!	#NULL!	F	N	N	R	subs	subs	1	7	1	1	42
AUS01	RIGHT	1	3	congruent	OFF	TheChair3_congr_captions.mp4	37	sub37	287	Video_IA	5646576	5645575	1001	59.14085914	2	592	0.4925	217	592	1	1	0	.	1	1	0	0	0	0	592	592	[30000005, 30000004]	AUS	EN	20	14	#NULL!	#NULL!	F	N	N	R	subs	subs	1	7	1	1	42
AUS01	RIGHT	1	3	congruent	OFF	TheChair3_congr_captions.mp4	38	sub38	288	Sub_IA	5648935	5646655	2280	82.71929825	8	1886	0.7599	203	689	2	0	0	.	0	0	0	0	0	0	1886	1886	[30000004, 30000005, 0, 30000005]	AUS	EN	20	14	#NULL!	#NULL!	F	N	N	R	subs	subs	1	7	1	1	42
AUS01	RIGHT	1	3	congruent	OFF	TheChair3_congr_captions.mp4	38	sub38	288	Video_IA	5648935	5646655	2280	16.44736842	1	375	0.1511	375	375	1	0	0	203	0	0	0	0	0	0	375	375	[30000004, 30000005, 0, 30000005]	AUS	EN	20	14	#NULL!	#NULL!	F	N	N	R	subs	subs	1	7	1	1	42
AUS01	RIGHT	1	3	congruent	OFF	TheChair3_congr_captions.mp4	39	sub39	289	Sub_IA	5650775	5649015	1760	126.7613636	7	2231	1	587	2231	1	0	0	.	0	0	0	0	0	0	2231	2231	[30000005]	AUS	EN	20	14	#NULL!	#NULL!	F	N	N	R	subs	subs	1	7	1	1	42
AUS01	RIGHT	1	3	congruent	OFF	TheChair3_congr_captions.mp4	39	sub39	289	Video_IA	5650775	5649015	1760	0	0	0	0	.	.	0	1	1	.	.	.	.	.	.	.	.	.	[30000005]	AUS	EN	20	14	#NULL!	#NULL!	F	N	N	R	subs	subs	1	7	1	1	42
AUS01	RIGHT	1	3	congruent	OFF	TheChair3_congr_captions.mp4	40	sub40	290	Video_IA	5654695	5650935	3760	8.936170213	2	336	0.0953	151	151	2	1	0	.	1	2	0	0	0	0	151	151	[30000005, 30000004, 30000005, 30000004]	AUS	EN	20	14	#NULL!	#NULL!	F	N	N	R	subs	subs	1	7	1	1	42
AUS01	RIGHT	1	3	congruent	OFF	TheChair3_congr_captions.mp4	40	sub40	290	Sub_IA	5654695	5650935	3760	84.86702128	14	3191	0.9047	318	318	2	0	0	.	0	0	1	2	1	2	3527	3191	[30000005, 30000004, 30000005, 30000004]	AUS	EN	20	14	#NULL!	#NULL!	F	N	N	R	subs	subs	1	7	1	1	42
AUS01	RIGHT	1	3	congruent	OFF	TheChair3_congr_captions.mp4	41	sub41	291	Sub_IA	5657935	5655255	2680	69.55223881	8	1864	0.6783	128	795	2	0	0	.	0	0	1	1	1	1	2367	1864	[30000004, 30000005, 30000004, 30000005]	AUS	EN	20	14	#NULL!	#NULL!	F	N	N	R	subs	subs	1	7	1	1	42
AUS01	RIGHT	1	3	congruent	OFF	TheChair3_congr_captions.mp4	41	sub41	291	Video_IA	5657935	5655255	2680	32.98507463	3	884	0.3217	381	381	2	0	0	128	1	1	0	0	0	0	381	381	[30000004, 30000005, 30000004, 30000005]	AUS	EN	20	14	#NULL!	#NULL!	F	N	N	R	subs	subs	1	7	1	1	42
AUS01	RIGHT	1	3	congruent	OFF	TheChair3_congr_captions.mp4	42	sub42	292	Sub_IA	5659974	5658014	1960	81.07142857	6	1589	0.7457	320	1157	2	0	0	.	0	0	1	1	1	1	2131	1589	[30000005, 30000004, 30000005]	AUS	EN	20	14	#NULL!	#NULL!	F	N	N	R	subs	subs	1	7	1	1	42
AUS01	RIGHT	1	3	congruent	OFF	TheChair3_congr_captions.mp4	42	sub42	292	Video_IA	5659974	5658014	1960	27.65306122	2	542	0.2543	180	542	1	1	0	.	1	1	0	0	0	0	542	542	[30000005, 30000004, 30000005]	AUS	EN	20	14	#NULL!	#NULL!	F	N	N	R	subs	subs	1	7	1	1	42
AUS01	RIGHT	1	3	congruent	OFF	TheChair3_congr_captions.mp4	43	sub43	293	Sub_IA	5662734	5660054	2680	104.2164179	11	2793	1	432	2793	1	0	0	.	0	0	0	0	0	0	2793	2793	[30000005]	AUS	EN	20	14	#NULL!	#NULL!	F	N	N	R	subs	subs	1	7	1	1	42
AUS01	RIGHT	1	3	congruent	OFF	TheChair3_congr_captions.mp4	43	sub43	293	Video_IA	5662734	5660054	2680	0	0	0	0	.	.	0	1	1	.	.	.	.	.	.	.	.	.	[30000005]	AUS	EN	20	14	#NULL!	#NULL!	F	N	N	R	subs	subs	1	7	1	1	42
AUS01	RIGHT	1	3	congruent	OFF	TheChair3_congr_captions.mp4	44	sub44	294	Video_IA	5664215	5662815	1400	0	0	0	0	.	.	0	1	1	.	.	.	.	.	.	.	.	.	[30000005]	AUS	EN	20	14	#NULL!	#NULL!	F	N	N	R	subs	subs	1	7	1	1	42
AUS01	RIGHT	1	3	congruent	OFF	TheChair3_congr_captions.mp4	44	sub44	294	Sub_IA	5664215	5662815	1400	115.5714286	7	1618	1	449	1618	1	0	0	.	0	0	0	0	0	0	1618	1618	[30000005]	AUS	EN	20	14	#NULL!	#NULL!	F	N	N	R	subs	subs	1	7	1	1	42
AUS01	RIGHT	1	3	congruent	OFF	TheChair3_congr_captions.mp4	45	sub45	295	Video_IA	5666974	5664974	2000	19.2	1	384	0.1908	384	384	1	0	0	123	0	0	0	0	0	0	384	384	[30000004, 30000005]	AUS	EN	20	14	#NULL!	#NULL!	F	N	N	R	subs	subs	1	7	1	1	42
AUS01	RIGHT	1	3	congruent	OFF	TheChair3_congr_captions.mp4	45	sub45	295	Sub_IA	5666974	5664974	2000	81.45	8	1629	0.8092	123	1629	1	0	0	.	0	0	0	0	0	0	1629	1629	[30000004, 30000005]	AUS	EN	20	14	#NULL!	#NULL!	F	N	N	R	subs	subs	1	7	1	1	42
AUS01	RIGHT	1	3	congruent	OFF	TheChair3_congr_captions.mp4	46	sub46	296	Sub_IA	5670815	5667535	3280	67.22560976	10	2205	0.7357	228	1419	3	0	0	.	0	0	1	2	1	2	2783	2205	[30000004, 30000005, 30000004, 30000005, 30000004, 30000005]	AUS	EN	20	14	#NULL!	#NULL!	F	N	N	R	subs	subs	1	7	1	1	42
AUS01	RIGHT	1	3	congruent	OFF	TheChair3_congr_captions.mp4	46	sub46	296	Video_IA	5670815	5667535	3280	24.14634146	4	792	0.2643	214	214	3	0	0	228	1	2	0	0	0	0	214	214	[30000004, 30000005, 30000004, 30000005, 30000004, 30000005]	AUS	EN	20	14	#NULL!	#NULL!	F	N	N	R	subs	subs	1	7	1	1	42
AUS01	RIGHT	1	3	congruent	OFF	TheChair3_congr_captions.mp4	47	sub47	297	Sub_IA	5675894	5673694	2200	57.72727273	7	1270	0.6799	130	470	3	0	0	.	0	0	1	2	1	2	1603	1270	[30000004, 30000005, 30000004, 30000005, 30000004, 30000005]	AUS	EN	20	14	#NULL!	#NULL!	F	N	N	R	subs	subs	1	7	1	1	42
AUS01	RIGHT	1	3	congruent	OFF	TheChair3_congr_captions.mp4	47	sub47	297	Video_IA	5675894	5673694	2200	27.18181818	3	598	0.3201	265	265	3	0	0	130	1	2	0	0	0	0	265	265	[30000004, 30000005, 30000004, 30000005, 30000004, 30000005]	AUS	EN	20	14	#NULL!	#NULL!	F	N	N	R	subs	subs	1	7	1	1	42
AUS01	RIGHT	1	3	congruent	OFF	TheChair3_congr_captions.mp4	48	sub48	298	Sub_IA	5679535	5676455	3080	62.62987013	10	1929	0.6259	121	1929	1	0	0	.	0	0	1	1	1	1	2843	1929	[30000004, 30000005, 30000004]	AUS	EN	20	14	#NULL!	#NULL!	F	N	N	R	subs	subs	1	7	1	1	42
AUS01	RIGHT	1	3	congruent	OFF	TheChair3_congr_captions.mp4	48	sub48	298	Video_IA	5679535	5676455	3080	37.43506494	3	1153	0.3741	239	239	2	0	0	121	1	1	0	0	0	0	239	239	[30000004, 30000005, 30000004]	AUS	EN	20	14	#NULL!	#NULL!	F	N	N	R	subs	subs	1	7	1	1	42
AUS01	RIGHT	1	3	congruent	OFF	TheChair3_congr_captions.mp4	49	sub49	299	Video_IA	5682134	5679614	2520	31.11111111	1	784	0.365	784	784	1	0	0	130	0	0	0	0	0	0	784	784	[30000004, 30000005]	AUS	EN	20	14	#NULL!	#NULL!	F	N	N	R	subs	subs	1	7	1	1	42
AUS01	RIGHT	1	3	congruent	OFF	TheChair3_congr_captions.mp4	49	sub49	299	Sub_IA	5682134	5679614	2520	54.12698413	7	1364	0.635	130	1364	1	0	0	.	0	0	0	0	0	0	1364	1364	[30000004, 30000005]	AUS	EN	20	14	#NULL!	#NULL!	F	N	N	R	subs	subs	1	7	1	1	42
AUS01	RIGHT	1	3	congruent	OFF	TheChair3_congr_captions.mp4	50	sub50	300	Sub_IA	5684015	5682215	1800	53	3	954	0.5806	417	954	1	0	0	.	0	0	1	1	1	1	1643	954	[30000005, 30000004]	AUS	EN	20	14	#NULL!	#NULL!	F	N	N	R	subs	subs	1	7	1	1	42
AUS01	RIGHT	1	3	congruent	OFF	TheChair3_congr_captions.mp4	50	sub50	300	Video_IA	5684015	5682215	1800	38.27777778	1	689	0.4194	689	689	1	1	0	.	1	1	0	0	0	0	689	689	[30000005, 30000004]	AUS	EN	20	14	#NULL!	#NULL!	F	N	N	R	subs	subs	1	7	1	1	42
AUS01	RIGHT	1	3	congruent	OFF	TheChair3_congr_captions.mp4	51	sub51	301	Sub_IA	5687374	5685974	1400	91.92857143	7	1287	1	274	1287	1	0	0	.	0	0	0	0	0	0	1287	1287	[30000005]	AUS	EN	20	14	#NULL!	#NULL!	F	N	N	R	subs	subs	1	7	1	1	42
AUS01	RIGHT	1	3	congruent	OFF	TheChair3_congr_captions.mp4	51	sub51	301	Video_IA	5687374	5685974	1400	0	0	0	0	.	.	0	1	1	.	.	.	.	.	.	.	.	.	[30000005]	AUS	EN	20	14	#NULL!	#NULL!	F	N	N	R	subs	subs	1	7	1	1	42
AUS01	RIGHT	1	3	congruent	OFF	TheChair3_congr_captions.mp4	52	sub52	302	Sub_IA	5691214	5688614	2600	41.76923077	6	1086	0.4506	115	806	2	0	0	.	0	0	1	1	1	1	2090	1086	[30000004, 30000005, 30000004, 30000005]	AUS	EN	20	14	#NULL!	#NULL!	F	N	N	R	subs	subs	1	7	1	1	42
AUS01	RIGHT	1	3	congruent	OFF	TheChair3_congr_captions.mp4	52	sub52	302	Video_IA	5691214	5688614	2600	50.92307692	5	1324	0.5494	320	320	2	0	0	115	1	1	0	0	0	0	320	320	[30000004, 30000005, 30000004, 30000005]	AUS	EN	20	14	#NULL!	#NULL!	F	N	N	R	subs	subs	1	7	1	1	42
AUS01	RIGHT	1	3	congruent	OFF	TheChair3_congr_captions.mp4	53	sub53	303	Sub_IA	5693015	5692015	1000	24.8	2	248	0.1981	136	248	1	0	0	.	0	0	1	1	1	1	758	248	[30000004, 30000005, 30000004]	AUS	EN	20	14	#NULL!	#NULL!	F	N	N	R	subs	subs	1	7	1	1	42
AUS01	RIGHT	1	3	congruent	OFF	TheChair3_congr_captions.mp4	53	sub53	303	Video_IA	5693015	5692015	1000	100.4	3	1004	0.8019	310	494	2	0	0	136	1	1	0	0	0	0	494	494	[30000004, 30000005, 30000004]	AUS	EN	20	14	#NULL!	#NULL!	F	N	N	R	subs	subs	1	7	1	1	42
AUS01	RIGHT	1	3	congruent	OFF	TheChair3_congr_captions.mp4	54	sub54	304	Sub_IA	5694335	5693095	1240	46.61290323	2	578	0.3555	348	348	2	0	0	.	0	0	1	2	1	2	1116	578	[30000004, 30000005, 30000004, 30000005, 30000004]	AUS	EN	20	14	#NULL!	#NULL!	F	N	N	R	subs	subs	1	7	1	1	42
AUS01	RIGHT	1	3	congruent	OFF	TheChair3_congr_captions.mp4	54	sub54	304	Video_IA	5694335	5693095	1240	84.51612903	3	1048	0.6445	510	510	3	0	0	348	1	2	0	0	0	0	510	510	[30000004, 30000005, 30000004, 30000005, 30000004]	AUS	EN	20	14	#NULL!	#NULL!	F	N	N	R	subs	subs	1	7	1	1	42
AUS01	RIGHT	1	3	congruent	OFF	TheChair3_congr_captions.mp4	55	sub55	305	Video_IA	5696134	5694414	1720	49.88372093	3	858	0.4772	264	413	2	0	0	119	1	1	0	0	0	0	413	413	[30000004, 30000005, 30000004]	AUS	EN	20	14	#NULL!	#NULL!	F	N	N	R	subs	subs	1	7	1	1	42
AUS01	RIGHT	1	3	congruent	OFF	TheChair3_congr_captions.mp4	55	sub55	305	Sub_IA	5696134	5694414	1720	54.65116279	5	940	0.5228	119	940	1	0	0	.	0	0	1	1	1	1	1385	940	[30000004, 30000005, 30000004]	AUS	EN	20	14	#NULL!	#NULL!	F	N	N	R	subs	subs	1	7	1	1	42
AUS01	RIGHT	1	3	congruent	OFF	TheChair3_congr_captions.mp4	56	sub56	306	Video_IA	5697415	5696214	1201	101.0824313	3	1214	0.6767	445	672	2	0	0	580	1	1	0	0	0	0	672	672	[30000004, 30000005, 30000004]	AUS	EN	20	14	#NULL!	#NULL!	F	N	N	R	subs	subs	1	7	1	1	42
AUS01	RIGHT	1	3	congruent	OFF	TheChair3_congr_captions.mp4	56	sub56	306	Sub_IA	5697415	5696214	1201	48.29308909	1	580	0.3233	580	580	1	0	0	.	0	0	1	1	1	1	1122	580	[30000004, 30000005, 30000004]	AUS	EN	20	14	#NULL!	#NULL!	F	N	N	R	subs	subs	1	7	1	1	42
AUS01	RIGHT	1	3	congruent	OFF	TheChair3_congr_captions.mp4	57	sub57	307	Sub_IA	5702335	5698495	3840	36.5625	7	1404	0.453	161	1404	1	0	0	.	0	0	1	1	1	1	2601	1404	[30000004, 30000005, 30000004]	AUS	EN	20	14	#NULL!	#NULL!	F	N	N	R	subs	subs	1	7	1	1	42
AUS01	RIGHT	1	3	congruent	OFF	TheChair3_congr_captions.mp4	57	sub57	307	Video_IA	5702335	5698495	3840	44.140625	6	1695	0.547	191	498	2	0	0	161	1	1	0	0	0	0	498	498	[30000004, 30000005, 30000004]	AUS	EN	20	14	#NULL!	#NULL!	F	N	N	R	subs	subs	1	7	1	1	42
AUS01	RIGHT	1	3	congruent	OFF	TheChair3_congr_captions.mp4	58	sub58	308	Video_IA	5704654	5702894	1760	96.53409091	5	1699	0.8817	434	434	2	0	0	120	1	1	0	0	0	0	434	434	[30000004, 30000005, 30000004]	AUS	EN	20	14	#NULL!	#NULL!	F	N	N	R	subs	subs	1	7	1	1	42
AUS01	RIGHT	1	3	congruent	OFF	TheChair3_congr_captions.mp4	58	sub58	308	Sub_IA	5704654	5702894	1760	12.95454545	2	228	0.1183	120	228	1	0	0	.	0	0	1	1	1	1	1493	228	[30000004, 30000005, 30000004]	AUS	EN	20	14	#NULL!	#NULL!	F	N	N	R	subs	subs	1	7	1	1	42
AUS01	RIGHT	1	3	congruent	OFF	TheChair3_congr_captions.mp4	59	sub59	309	Video_IA	5711334	5706494	4840	23.40909091	3	1133	0.2512	304	304	3	0	0	128	1	2	0	0	0	0	304	304	[30000004, 30000005, 30000004, 30000005, 30000004]	AUS	EN	20	14	#NULL!	#NULL!	F	N	N	R	subs	subs	1	7	1	1	42
AUS01	RIGHT	1	3	congruent	OFF	TheChair3_congr_captions.mp4	59	sub59	309	Sub_IA	5711334	5706494	4840	69.77272727	19	3377	0.7488	128	3046	2	0	0	.	0	0	1	2	1	2	4206	3377	[30000004, 30000005, 30000004, 30000005, 30000004]	AUS	EN	20	14	#NULL!	#NULL!	F	N	N	R	subs	subs	1	7	1	1	42
AUS01	RIGHT	1	3	congruent	OFF	TheChair3_congr_captions.mp4	60	sub60	310	Video_IA	5713374	5711414	1960	44.74489796	3	877	0.7351	410	664	2	0	0	129	1	1	0	0	0	0	664	664	[30000004, 30000005, 30000004]	AUS	EN	20	14	#NULL!	#NULL!	F	N	N	R	subs	subs	1	7	1	1	42
AUS01	RIGHT	1	3	congruent	OFF	TheChair3_congr_captions.mp4	60	sub60	310	Sub_IA	5713374	5711414	1960	16.12244898	2	316	0.2649	129	316	1	0	0	.	0	0	1	1	1	1	529	316	[30000004, 30000005, 30000004]	AUS	EN	20	14	#NULL!	#NULL!	F	N	N	R	subs	subs	1	7	1	1	42
AUS01	RIGHT	1	3	congruent	OFF	TheChair3_congr_captions.mp4	61	sub61	311	Sub_IA	5716414	5713454	2960	44.25675676	8	1310	0.5693	115	219	4	0	0	.	0	0	1	3	1	3	2301	1310	[30000005, 30000004, 30000005, 30000004, 30000005, 30000004, 30000005]	AUS	EN	20	14	#NULL!	#NULL!	F	N	N	R	subs	subs	1	7	1	1	42
AUS01	RIGHT	1	3	congruent	OFF	TheChair3_congr_captions.mp4	61	sub61	311	Video_IA	5716414	5713454	2960	33.47972973	5	991	0.4307	277	277	3	1	0	.	1	3	0	0	0	0	277	277	[30000005, 30000004, 30000005, 30000004, 30000005, 30000004, 30000005]	AUS	EN	20	14	#NULL!	#NULL!	F	N	N	R	subs	subs	1	7	1	1	42
AUS01	RIGHT	1	3	congruent	OFF	TheChair3_congr_captions.mp4	62	sub62	312	Sub_IA	5719534	5717175	2359	85.29037728	10	2012	0.7994	130	2012	1	0	0	.	0	0	0	0	0	0	2012	2012	[30000004, 30000005]	AUS	EN	20	14	#NULL!	#NULL!	F	N	N	R	subs	subs	1	7	1	1	42
AUS01	RIGHT	1	3	congruent	OFF	TheChair3_congr_captions.mp4	62	sub62	312	Video_IA	5719534	5717175	2359	21.40737601	1	505	0.2006	505	505	1	0	0	130	0	0	0	0	0	0	505	505	[30000004, 30000005]	AUS	EN	20	14	#NULL!	#NULL!	F	N	N	R	subs	subs	1	7	1	1	42
AUS01	RIGHT	1	3	congruent	OFF	TheChair3_congr_captions.mp4	63	sub63	313	Video_IA	5721214	5719614	1600	26.125	1	418	0.2761	418	418	1	1	0	.	1	1	0	0	0	0	418	418	[30000005, 30000004]	AUS	EN	20	14	#NULL!	#NULL!	F	N	N	R	subs	subs	1	7	1	1	42
AUS01	RIGHT	1	3	congruent	OFF	TheChair3_congr_captions.mp4	63	sub63	313	Sub_IA	5721214	5719614	1600	68.5	6	1096	0.7239	139	1096	1	0	0	.	0	0	1	1	1	1	1514	1096	[30000005, 30000004]	AUS	EN	20	14	#NULL!	#NULL!	F	N	N	R	subs	subs	1	7	1	1	42
AUS01	RIGHT	1	3	congruent	OFF	TheChair3_congr_captions.mp4	64	sub64	314	Video_IA	5722615	5721295	1320	20.07575758	1	265	0.3272	265	265	1	0	0	296	0	0	0	0	0	0	265	265	[30000004, 30000005]	AUS	EN	20	14	#NULL!	#NULL!	F	N	N	R	subs	subs	1	7	1	1	42
AUS01	RIGHT	1	3	congruent	OFF	TheChair3_congr_captions.mp4	64	sub64	314	Sub_IA	5722615	5721295	1320	41.28787879	2	545	0.6728	296	545	1	0	0	.	0	0	0	0	0	0	545	545	[30000004, 30000005]	AUS	EN	20	14	#NULL!	#NULL!	F	N	N	R	subs	subs	1	7	1	1	42
AUS01	RIGHT	1	3	congruent	OFF	TheChair3_congr_captions.mp4	65	sub65	315	Video_IA	5724414	5723414	1000	64.4	2	644	0.6301	160	160	2	0	0	185	1	1	0	0	0	0	160	160	[30000004, 30000005, 30000004]	AUS	EN	20	14	#NULL!	#NULL!	F	N	N	R	subs	subs	1	7	1	1	42
AUS01	RIGHT	1	3	congruent	OFF	TheChair3_congr_captions.mp4	65	sub65	315	Sub_IA	5724414	5723414	1000	37.8	2	378	0.3699	185	378	1	0	0	.	0	0	1	1	1	1	862	378	[30000004, 30000005, 30000004]	AUS	EN	20	14	#NULL!	#NULL!	F	N	N	R	subs	subs	1	7	1	1	42
AUS01	RIGHT	1	3	congruent	OFF	TheChair3_congr_captions.mp4	66	sub66	316	Sub_IA	5726254	5724494	1760	94.375	7	1661	0.7744	274	1661	1	0	0	.	0	0	0	0	0	0	1661	1661	[30000004, 30000005]	AUS	EN	20	14	#NULL!	#NULL!	F	N	N	R	subs	subs	1	7	1	1	42
AUS01	RIGHT	1	3	congruent	OFF	TheChair3_congr_captions.mp4	66	sub66	316	Video_IA	5726254	5724494	1760	27.5	1	484	0.2256	484	484	1	0	0	274	0	0	0	0	0	0	484	484	[30000004, 30000005]	AUS	EN	20	14	#NULL!	#NULL!	F	N	N	R	subs	subs	1	7	1	1	42
AUS01	RIGHT	1	3	congruent	OFF	TheChair3_congr_captions.mp4	67	sub67	317	Video_IA	5727774	5726334	1440	52.84722222	4	761	0.5	191	761	1	1	0	.	1	1	0	0	0	0	761	761	[30000005, 30000004]	AUS	EN	20	14	#NULL!	#NULL!	F	N	N	R	subs	subs	1	7	1	1	42
AUS01	RIGHT	1	3	congruent	OFF	TheChair3_congr_captions.mp4	67	sub67	317	Sub_IA	5727774	5726334	1440	52.84722222	3	761	0.5	446	761	1	0	0	.	0	0	1	1	1	1	1522	761	[30000005, 30000004]	AUS	EN	20	14	#NULL!	#NULL!	F	N	N	R	subs	subs	1	7	1	1	42
AUS01	RIGHT	1	3	congruent	OFF	TheChair3_congr_captions.mp4	68	sub68	318	Sub_IA	5730414	5727854	2560	72.1484375	10	1847	0.8647	157	1462	2	0	0	.	0	0	1	1	1	1	2136	1847	[30000005, 30000004, 30000005]	AUS	EN	20	14	#NULL!	#NULL!	F	N	N	R	subs	subs	1	7	1	1	42
AUS01	RIGHT	1	3	congruent	OFF	TheChair3_congr_captions.mp4	68	sub68	318	Video_IA	5730414	5727854	2560	11.2890625	2	289	0.1353	134	289	1	1	0	.	1	1	0	0	0	0	289	289	[30000005, 30000004, 30000005]	AUS	EN	20	14	#NULL!	#NULL!	F	N	N	R	subs	subs	1	7	1	1	42
AUS01	RIGHT	1	3	congruent	OFF	TheChair3_congr_captions.mp4	69	sub69	319	Video_IA	5732735	5731335	1400	61.71428571	3	864	0.618	426	426	2	0	0	261	1	1	0	0	0	0	426	426	[30000004, 0, 30000005, 30000004]	AUS	EN	20	14	#NULL!	#NULL!	F	N	N	R	subs	subs	1	7	1	1	42
AUS01	RIGHT	1	3	congruent	OFF	TheChair3_congr_captions.mp4	69	sub69	319	Sub_IA	5732735	5731335	1400	27.07142857	2	379	0.2711	261	379	1	0	0	.	0	0	1	1	1	1	817	379	[30000004, 0, 30000005, 30000004]	AUS	EN	20	14	#NULL!	#NULL!	F	N	N	R	subs	subs	1	7	1	1	42
AUS01	RIGHT	1	3	congruent	OFF	TheChair3_congr_captions.mp4	70	sub70	320	Sub_IA	5735334	5732814	2520	76.98412698	7	1940	0.7217	173	1269	2	0	0	.	0	0	0	0	0	0	1940	1940	[0, 30000005, 0, 30000005]	AUS	EN	20	14	#NULL!	#NULL!	F	N	N	R	subs	subs	1	7	1	1	42
AUS01	RIGHT	1	3	congruent	OFF	TheChair3_congr_captions.mp4	70	sub70	320	Video_IA	5735334	5732814	2520	0	0	0	0	.	.	0	1	1	.	.	.	.	.	.	.	.	.	[0, 30000005, 0, 30000005]	AUS	EN	20	14	#NULL!	#NULL!	F	N	N	R	subs	subs	1	7	1	1	42
AUS01	RIGHT	1	3	congruent	OFF	TheChair3_congr_captions.mp4	71	sub71	321	Video_IA	5737854	5736134	1720	14.41860465	1	248	0.1378	248	248	1	0	0	106	0	0	0	0	0	0	248	248	[30000004, 30000005]	AUS	EN	20	14	#NULL!	#NULL!	F	N	N	R	subs	subs	1	7	1	1	42
AUS01	RIGHT	1	3	congruent	OFF	TheChair3_congr_captions.mp4	71	sub71	321	Sub_IA	5737854	5736134	1720	90.23255814	7	1552	0.8622	106	1552	1	0	0	.	0	0	0	0	0	0	1552	1552	[30000004, 30000005]	AUS	EN	20	14	#NULL!	#NULL!	F	N	N	R	subs	subs	1	7	1	1	42
AUS01	RIGHT	1	3	congruent	OFF	TheChair3_congr_captions.mp4	72	sub72	322	Video_IA	5740774	5738534	2240	0	0	0	0	.	.	0	1	1	.	.	.	.	.	.	.	.	.	[30000005]	AUS	EN	20	14	#NULL!	#NULL!	F	N	N	R	subs	subs	1	7	1	1	42
AUS01	RIGHT	1	3	congruent	OFF	TheChair3_congr_captions.mp4	72	sub72	322	Sub_IA	5740774	5738534	2240	121.2946429	9	2717	1	624	2717	1	0	0	.	0	0	0	0	0	0	2717	2717	[30000005]	AUS	EN	20	14	#NULL!	#NULL!	F	N	N	R	subs	subs	1	7	1	1	42
AUS01	RIGHT	1	3	congruent	OFF	TheChair3_congr_captions.mp4	73	sub73	323	Sub_IA	5742174	5740854	1320	135.2272727	5	1785	1	308	1785	1	0	0	.	0	0	0	0	0	0	1785	1785	[30000005]	AUS	EN	20	14	#NULL!	#NULL!	F	N	N	R	subs	subs	1	7	1	1	42
AUS01	RIGHT	1	3	congruent	OFF	TheChair3_congr_captions.mp4	73	sub73	323	Video_IA	5742174	5740854	1320	0	0	0	0	.	.	0	1	1	.	.	.	.	.	.	.	.	.	[30000005]	AUS	EN	20	14	#NULL!	#NULL!	F	N	N	R	subs	subs	1	7	1	1	42
AUS01	RIGHT	1	3	congruent	OFF	TheChair3_congr_captions.mp4	74	sub74	324	Sub_IA	5745374	5742694	2680	120.2985075	9	3224	1	744	3224	1	0	0	.	0	0	0	0	0	0	3224	3224	[30000005]	AUS	EN	20	14	#NULL!	#NULL!	F	N	N	R	subs	subs	1	7	1	1	42
AUS01	RIGHT	1	3	congruent	OFF	TheChair3_congr_captions.mp4	74	sub74	324	Video_IA	5745374	5742694	2680	0	0	0	0	.	.	0	1	1	.	.	.	.	.	.	.	.	.	[30000005]	AUS	EN	20	14	#NULL!	#NULL!	F	N	N	R	subs	subs	1	7	1	1	42
AUS01	RIGHT	1	3	congruent	OFF	TheChair3_congr_captions.mp4	75	sub75	325	Video_IA	5747855	5745455	2400	8.166666667	1	196	0.0819	196	196	1	1	0	.	1	1	0	0	0	0	196	196	[30000005, 30000004]	AUS	EN	20	14	#NULL!	#NULL!	F	N	N	R	subs	subs	1	7	1	1	42
AUS01	RIGHT	1	3	congruent	OFF	TheChair3_congr_captions.mp4	75	sub75	325	Sub_IA	5747855	5745455	2400	91.5	9	2196	0.9181	304	2196	1	0	0	.	0	0	1	1	1	1	2392	2196	[30000005, 30000004]	AUS	EN	20	14	#NULL!	#NULL!	F	N	N	R	subs	subs	1	7	1	1	42
AUS01	RIGHT	1	3	congruent	OFF	TheChair3_congr_captions.mp4	76	sub76	326	Video_IA	5750014	5749014	1000	92.6	4	926	0.8811	229	352	2	0	0	125	1	1	0	0	0	0	352	352	[30000004, 30000005, 30000004]	AUS	EN	20	14	#NULL!	#NULL!	F	N	N	R	subs	subs	1	7	1	1	42
AUS01	RIGHT	1	3	congruent	OFF	TheChair3_congr_captions.mp4	76	sub76	326	Sub_IA	5750014	5749014	1000	12.5	1	125	0.1189	125	125	1	0	0	.	0	0	1	1	1	1	699	125	[30000004, 30000005, 30000004]	AUS	EN	20	14	#NULL!	#NULL!	F	N	N	R	subs	subs	1	7	1	1	42
AUS01	RIGHT	1	3	congruent	OFF	TheChair3_congr_captions.mp4	77	sub77	327	Sub_IA	5754094	5752814	1280	69.6875	6	892	0.6578	130	892	1	0	0	.	0	0	0	0	0	0	892	892	[30000004, 30000005]	AUS	EN	20	14	#NULL!	#NULL!	F	N	N	R	subs	subs	1	7	1	1	42
AUS01	RIGHT	1	3	congruent	OFF	TheChair3_congr_captions.mp4	77	sub77	327	Video_IA	5754094	5752814	1280	36.25	2	464	0.3422	361	464	1	0	0	130	0	0	0	0	0	0	464	464	[30000004, 30000005]	AUS	EN	20	14	#NULL!	#NULL!	F	N	N	R	subs	subs	1	7	1	1	42
AUS01	RIGHT	1	3	congruent	OFF	TheChair3_congr_captions.mp4	78	sub78	328	Video_IA	5776774	5775294	1480	46.28378378	3	685	0.7062	281	685	1	1	0	.	1	1	0	0	0	0	685	685	[30000005, 30000004]	AUS	EN	20	14	#NULL!	#NULL!	F	N	N	R	subs	subs	1	7	1	1	42
AUS01	RIGHT	1	3	congruent	OFF	TheChair3_congr_captions.mp4	78	sub78	328	Sub_IA	5776774	5775294	1480	19.25675676	2	285	0.2938	175	285	1	0	0	.	0	0	1	1	1	1	970	285	[30000005, 30000004]	AUS	EN	20	14	#NULL!	#NULL!	F	N	N	R	subs	subs	1	7	1	1	42
AUS01	RIGHT	1	3	congruent	OFF	TheChair3_congr_captions.mp4	79	sub79	329	Video_IA	5779774	5776853	2921	26.90859295	2	786	0.3133	226	226	2	1	0	.	1	2	0	0	0	0	226	226	[0, 30000005, 30000004, 30000005, 30000004]	AUS	EN	20	14	#NULL!	#NULL!	F	N	N	R	subs	subs	1	7	1	1	42
AUS01	RIGHT	1	3	congruent	OFF	TheChair3_congr_captions.mp4	79	sub79	329	Sub_IA	5779774	5776853	2921	51.96850394	10	1518	0.605	140	1228	2	0	0	.	0	0	1	2	1	2	2304	1518	[0, 30000005, 30000004, 30000005, 30000004]	AUS	EN	20	14	#NULL!	#NULL!	F	N	N	R	subs	subs	1	7	1	1	42
AUS01	RIGHT	1	3	congruent	OFF	TheChair3_congr_captions.mp4	80	sub80	330	Video_IA	5783334	5782334	1000	71.1	2	711	0.7989	258	258	2	0	0	179	1	1	0	0	0	0	258	258	[30000004, 30000005, 30000004]	AUS	EN	20	14	#NULL!	#NULL!	F	N	N	R	subs	subs	1	7	1	1	42
AUS01	RIGHT	1	3	congruent	OFF	TheChair3_congr_captions.mp4	80	sub80	330	Sub_IA	5783334	5782334	1000	17.9	1	179	0.2011	179	179	1	0	0	.	0	0	1	1	1	1	632	179	[30000004, 30000005, 30000004]	AUS	EN	20	14	#NULL!	#NULL!	F	N	N	R	subs	subs	1	7	1	1	42
AUS01	RIGHT	1	3	congruent	OFF	TheChair3_congr_captions.mp4	81	sub81	331	Sub_IA	5786013	5784333	1680	51.30952381	5	862	0.4784	131	862	1	0	0	.	0	0	1	1	1	1	1590	862	[30000004, 30000005, 30000004]	AUS	EN	20	14	#NULL!	#NULL!	F	N	N	R	subs	subs	1	7	1	1	42
AUS01	RIGHT	1	3	congruent	OFF	TheChair3_congr_captions.mp4	81	sub81	331	Video_IA	5786013	5784333	1680	55.95238095	3	940	0.5216	212	212	2	0	0	131	1	1	0	0	0	0	212	212	[30000004, 30000005, 30000004]	AUS	EN	20	14	#NULL!	#NULL!	F	N	N	R	subs	subs	1	7	1	1	42
AUS01	RIGHT	1	3	congruent	OFF	TheChair3_congr_captions.mp4	82	sub82	332	Sub_IA	5787254	5786174	1080	69.62962963	2	752	0.453	166	166	2	0	0	.	0	0	1	1	1	1	1060	752	[30000004, 30000005, 30000004, 30000005]	AUS	EN	20	14	#NULL!	#NULL!	F	N	N	R	subs	subs	1	7	1	1	42
AUS01	RIGHT	1	3	congruent	OFF	TheChair3_congr_captions.mp4	82	sub82	332	Video_IA	5787254	5786174	1080	84.07407407	3	908	0.547	481	600	2	0	0	166	1	1	0	0	0	0	600	600	[30000004, 30000005, 30000004, 30000005]	AUS	EN	20	14	#NULL!	#NULL!	F	N	N	R	subs	subs	1	7	1	1	42
AUS01	RIGHT	1	3	congruent	OFF	TheChair3_congr_captions.mp4	83	sub83	333	Sub_IA	5789174	5788174	1000	50.7	2	507	0.3812	388	507	1	0	0	.	0	0	1	1	1	1	1330	507	[30000005, 30000004]	AUS	EN	20	14	#NULL!	#NULL!	F	N	N	R	subs	subs	1	7	1	1	42
AUS01	RIGHT	1	3	congruent	OFF	TheChair3_congr_captions.mp4	83	sub83	333	Video_IA	5789174	5788174	1000	82.3	2	823	0.6188	332	823	1	1	0	.	1	1	0	0	0	0	823	823	[30000005, 30000004]	AUS	EN	20	14	#NULL!	#NULL!	F	N	N	R	subs	subs	1	7	1	1	42
AUS01	RIGHT	1	3	congruent	OFF	TheChair3_congr_captions.mp4	84	sub84	334	Video_IA	5792094	5789334	2760	42.02898551	5	1160	0.4309	491	599	3	0	0	198	1	2	0	0	0	0	599	599	[30000004, 30000005, 30000004, 30000005, 30000004, 30000005]	AUS	EN	20	14	#NULL!	#NULL!	F	N	N	R	subs	subs	1	7	1	1	42
AUS01	RIGHT	1	3	congruent	OFF	TheChair3_congr_captions.mp4	84	sub84	334	Sub_IA	5792094	5789334	2760	55.50724638	9	1532	0.5691	198	998	3	0	0	.	0	0	1	2	1	2	2093	1532	[30000004, 30000005, 30000004, 30000005, 30000004, 30000005]	AUS	EN	20	14	#NULL!	#NULL!	F	N	N	R	subs	subs	1	7	1	1	42
AUS01	RIGHT	1	3	congruent	OFF	TheChair3_congr_captions.mp4	85	sub85	335	Video_IA	5794454	5792254	2200	16.40909091	1	361	0.1521	361	361	1	1	0	.	1	1	0	0	0	0	361	361	[30000005, 30000004, 30000005]	AUS	EN	20	14	#NULL!	#NULL!	F	N	N	R	subs	subs	1	7	1	1	42
AUS01	RIGHT	1	3	congruent	OFF	TheChair3_congr_captions.mp4	85	sub85	335	Sub_IA	5794454	5792254	2200	91.45454545	7	2012	0.8479	286	1028	2	0	0	.	0	0	1	1	1	1	2373	2012	[30000005, 30000004, 30000005]	AUS	EN	20	14	#NULL!	#NULL!	F	N	N	R	subs	subs	1	7	1	1	42
AUS01	RIGHT	1	3	congruent	OFF	TheChair3_congr_captions.mp4	86	sub86	336	Sub_IA	5796533	5795533	1000	39.4	2	394	0.3468	142	394	1	0	0	.	0	0	1	1	1	1	752	394	[30000004, 30000005, 30000004]	AUS	EN	20	14	#NULL!	#NULL!	F	N	N	R	subs	subs	1	7	1	1	42
AUS01	RIGHT	1	3	congruent	OFF	TheChair3_congr_captions.mp4	86	sub86	336	Video_IA	5796533	5795533	1000	74.2	2	742	0.6532	384	384	2	0	0	142	1	1	0	0	0	0	384	384	[30000004, 30000005, 30000004]	AUS	EN	20	14	#NULL!	#NULL!	F	N	N	R	subs	subs	1	7	1	1	42
AUS01	RIGHT	1	3	congruent	OFF	TheChair3_congr_captions.mp4	87	sub87	337	Sub_IA	5803493	5798773	4720	62.35169492	10	2943	0.8489	128	2943	1	0	0	.	0	0	1	1	1	1	3467	2943	[30000005, 30000004]	AUS	EN	20	14	#NULL!	#NULL!	F	N	N	R	subs	subs	1	7	1	1	42
AUS01	RIGHT	1	3	congruent	OFF	TheChair3_congr_captions.mp4	87	sub87	337	Video_IA	5803493	5798773	4720	11.10169492	2	524	0.1511	271	524	1	1	0	.	1	1	0	0	0	0	524	524	[30000005, 30000004]	AUS	EN	20	14	#NULL!	#NULL!	F	N	N	R	subs	subs	1	7	1	1	42
AUS01	RIGHT	1	3	congruent	OFF	TheChair3_congr_captions.mp4	88	sub88	338	Sub_IA	5804934	5803574	1360	58.23529412	5	792	0.7579	102	792	1	0	0	.	0	0	0	0	0	0	792	792	[30000004, 30000005]	AUS	EN	20	14	#NULL!	#NULL!	F	N	N	R	subs	subs	1	7	1	1	42
AUS01	RIGHT	1	3	congruent	OFF	TheChair3_congr_captions.mp4	88	sub88	338	Video_IA	5804934	5803574	1360	18.60294118	1	253	0.2421	253	253	1	0	0	102	0	0	0	0	0	0	253	253	[30000004, 30000005]	AUS	EN	20	14	#NULL!	#NULL!	F	N	N	R	subs	subs	1	7	1	1	42
AUS01	RIGHT	1	3	congruent	OFF	TheChair3_congr_captions.mp4	89	sub89	339	Video_IA	5808654	5806774	1880	28.5106383	1	536	0.2665	536	536	1	0	0	92	0	0	0	0	0	0	536	536	[30000004, 30000005]	AUS	EN	20	14	#NULL!	#NULL!	F	N	N	R	subs	subs	1	7	1	1	42
AUS01	RIGHT	1	3	congruent	OFF	TheChair3_congr_captions.mp4	89	sub89	339	Sub_IA	5808654	5806774	1880	78.45744681	7	1475	0.7335	92	1475	1	0	0	.	0	0	0	0	0	0	1475	1475	[30000004, 30000005]	AUS	EN	20	14	#NULL!	#NULL!	F	N	N	R	subs	subs	1	7	1	1	42
AUS01	RIGHT	1	3	congruent	OFF	TheChair3_congr_captions.mp4	90	sub90	340	Sub_IA	5813333	5810653	2680	82.57462687	11	2213	1	86	2213	1	0	0	.	0	0	0	0	0	0	2213	2213	[30000005]	AUS	EN	20	14	#NULL!	#NULL!	F	N	N	R	subs	subs	1	7	1	1	42
AUS01	RIGHT	1	3	congruent	OFF	TheChair3_congr_captions.mp4	90	sub90	340	Video_IA	5813333	5810653	2680	0	0	0	0	.	.	0	1	1	.	.	.	.	.	.	.	.	.	[30000005]	AUS	EN	20	14	#NULL!	#NULL!	F	N	N	R	subs	subs	1	7	1	1	42
AUS01	RIGHT	1	3	congruent	OFF	TheChair3_congr_captions.mp4	91	sub91	341	Sub_IA	5814814	5813414	1400	120.0714286	5	1681	1	247	1681	1	0	0	.	0	0	0	0	0	0	1681	1681	[30000005]	AUS	EN	20	14	#NULL!	#NULL!	F	N	N	R	subs	subs	1	7	1	1	42
AUS01	RIGHT	1	3	congruent	OFF	TheChair3_congr_captions.mp4	91	sub91	341	Video_IA	5814814	5813414	1400	0	0	0	0	.	.	0	1	1	.	.	.	.	.	.	.	.	.	[30000005]	AUS	EN	20	14	#NULL!	#NULL!	F	N	N	R	subs	subs	1	7	1	1	42
AUS01	RIGHT	1	3	congruent	OFF	TheChair3_congr_captions.mp4	92	sub92	342	Sub_IA	5817933	5814973	2960	95.40540541	13	2824	1	498	2824	1	0	0	.	0	0	0	0	0	0	2824	2824	[30000005]	AUS	EN	20	14	#NULL!	#NULL!	F	N	N	R	subs	subs	1	7	1	1	42
AUS01	RIGHT	1	3	congruent	OFF	TheChair3_congr_captions.mp4	92	sub92	342	Video_IA	5817933	5814973	2960	0	0	0	0	.	.	0	1	1	.	.	.	.	.	.	.	.	.	[30000005]	AUS	EN	20	14	#NULL!	#NULL!	F	N	N	R	subs	subs	1	7	1	1	42
AUS01	RIGHT	1	3	congruent	OFF	TheChair3_congr_captions.mp4	93	sub93	343	Sub_IA	5820813	5818613	2200	59.63636364	5	1312	0.7301	140	900	2	0	0	.	0	0	1	2	1	2	1797	1312	[30000005, 30000004, 30000005, 30000004]	AUS	EN	20	14	#NULL!	#NULL!	F	N	N	R	subs	subs	1	7	1	1	42
AUS01	RIGHT	1	3	congruent	OFF	TheChair3_congr_captions.mp4	93	sub93	343	Video_IA	5820813	5818613	2200	22.04545455	2	485	0.2699	194	194	2	1	0	.	1	2	0	0	0	0	194	194	[30000005, 30000004, 30000005, 30000004]	AUS	EN	20	14	#NULL!	#NULL!	F	N	N	R	subs	subs	1	7	1	1	42
AUS01	RIGHT	1	3	congruent	OFF	TheChair3_congr_captions.mp4	94	sub94	344	Video_IA	5822134	5820894	1240	33.46774194	2	415	0.39	98	415	1	1	0	.	1	1	0	0	0	0	415	415	[30000005, 30000004]	AUS	EN	20	14	#NULL!	#NULL!	F	N	N	R	subs	subs	1	7	1	1	42
AUS01	RIGHT	1	3	congruent	OFF	TheChair3_congr_captions.mp4	94	sub94	344	Sub_IA	5822134	5820894	1240	52.33870968	3	649	0.61	287	649	1	0	0	.	0	0	1	1	1	1	1064	649	[30000005, 30000004]	AUS	EN	20	14	#NULL!	#NULL!	F	N	N	R	subs	subs	1	7	1	1	42
AUS01	RIGHT	1	3	congruent	OFF	TheChair3_congr_captions.mp4	95	sub95	345	Sub_IA	5826134	5822214	3920	89.3877551	16	3504	1	230	3504	1	0	0	.	0	0	0	0	0	0	3504	3504	[30000005]	AUS	EN	20	14	#NULL!	#NULL!	F	N	N	R	subs	subs	1	7	1	1	42
AUS01	RIGHT	1	3	congruent	OFF	TheChair3_congr_captions.mp4	95	sub95	345	Video_IA	5826134	5822214	3920	0	0	0	0	.	.	0	1	1	.	.	.	.	.	.	.	.	.	[30000005]	AUS	EN	20	14	#NULL!	#NULL!	F	N	N	R	subs	subs	1	7	1	1	42
AUS01	RIGHT	1	3	congruent	OFF	TheChair3_congr_captions.mp4	96	sub96	346	Video_IA	5828333	5826213	2120	0	0	0	0	.	.	0	1	1	.	.	.	.	.	.	.	.	.	[30000005]	AUS	EN	20	14	#NULL!	#NULL!	F	N	N	R	subs	subs	1	7	1	1	42
AUS01	RIGHT	1	3	congruent	OFF	TheChair3_congr_captions.mp4	96	sub96	346	Sub_IA	5828333	5826213	2120	102.2169811	9	2167	1	179	2167	1	0	0	.	0	0	0	0	0	0	2167	2167	[30000005]	AUS	EN	20	14	#NULL!	#NULL!	F	N	N	R	subs	subs	1	7	1	1	42
AUS01	RIGHT	1	3	congruent	OFF	TheChair3_congr_captions.mp4	97	sub97	347	Sub_IA	5830734	5829254	1480	48.31081081	4	715	0.4732	117	715	1	0	0	.	0	0	1	1	1	1	1222	715	[30000004, 30000005, 30000004]	AUS	EN	20	14	#NULL!	#NULL!	F	N	N	R	subs	subs	1	7	1	1	42
AUS01	RIGHT	1	3	congruent	OFF	TheChair3_congr_captions.mp4	97	sub97	347	Video_IA	5830734	5829254	1480	53.78378378	2	796	0.5268	289	289	2	0	0	117	1	1	0	0	0	0	289	289	[30000004, 30000005, 30000004]	AUS	EN	20	14	#NULL!	#NULL!	F	N	N	R	subs	subs	1	7	1	1	42
AUS01	RIGHT	1	3	congruent	OFF	TheChair3_congr_captions.mp4	98	sub98	348	Video_IA	5833933	5832413	1520	29.73684211	1	452	0.266	452	452	1	0	0	113	0	0	0	0	0	0	452	452	[30000004, 30000005]	AUS	EN	20	14	#NULL!	#NULL!	F	N	N	R	subs	subs	1	7	1	1	42
AUS01	RIGHT	1	3	congruent	OFF	TheChair3_congr_captions.mp4	98	sub98	348	Sub_IA	5833933	5832413	1520	82.03947368	6	1247	0.734	113	1247	1	0	0	.	0	0	0	0	0	0	1247	1247	[30000004, 30000005]	AUS	EN	20	14	#NULL!	#NULL!	F	N	N	R	subs	subs	1	7	1	1	42
AUS01	RIGHT	1	3	congruent	OFF	TheChair3_congr_captions.mp4	99	sub99	349	Sub_IA	5837493	5835373	2120	89.76415094	7	1903	0.8157	476	1381	2	0	0	.	0	0	1	1	1	1	2333	1903	[30000005, 30000004, 30000005]	AUS	EN	20	14	#NULL!	#NULL!	F	N	N	R	subs	subs	1	7	1	1	42
AUS01	RIGHT	1	3	congruent	OFF	TheChair3_congr_captions.mp4	99	sub99	349	Video_IA	5837493	5835373	2120	20.28301887	1	430	0.1843	430	430	1	1	0	.	1	1	0	0	0	0	430	430	[30000005, 30000004, 30000005]	AUS	EN	20	14	#NULL!	#NULL!	F	N	N	R	subs	subs	1	7	1	1	42
AUS01	RIGHT	1	3	congruent	OFF	TheChair3_congr_captions.mp4	100	sub100	350	Video_IA	5841573	5839973	1600	59.25	3	948	0.5841	249	249	2	0	0	104	1	1	0	0	0	0	249	249	[30000004, 30000005, 30000004]	AUS	EN	20	14	#NULL!	#NULL!	F	N	N	R	subs	subs	1	7	1	1	42
AUS01	RIGHT	1	3	congruent	OFF	TheChair3_congr_captions.mp4	100	sub100	350	Sub_IA	5841573	5839973	1600	42.1875	4	675	0.4159	104	675	1	0	0	.	0	0	1	1	1	1	1374	675	[30000004, 30000005, 30000004]	AUS	EN	20	14	#NULL!	#NULL!	F	N	N	R	subs	subs	1	7	1	1	42
AUS01	RIGHT	1	3	congruent	OFF	TheChair3_congr_captions.mp4	101	sub101	351	Sub_IA	5844333	5841653	2680	76.94029851	9	2062	0.7412	115	1793	2	0	0	.	0	0	1	1	1	1	2241	2062	[30000004, 30000005, 30000004, 30000005]	AUS	EN	20	14	#NULL!	#NULL!	F	N	N	R	subs	subs	1	7	1	1	42
AUS01	RIGHT	1	3	congruent	OFF	TheChair3_congr_captions.mp4	101	sub101	351	Video_IA	5844333	5841653	2680	26.86567164	2	720	0.2588	541	541	2	0	0	115	1	1	0	0	0	0	541	541	[30000004, 30000005, 30000004, 30000005]	AUS	EN	20	14	#NULL!	#NULL!	F	N	N	R	subs	subs	1	7	1	1	42
AUS01	RIGHT	1	3	congruent	OFF	TheChair3_congr_captions.mp4	102	sub102	352	Sub_IA	5848014	5846854	1160	10.77586207	1	125	0.0904	125	125	1	0	0	.	0	0	1	1	1	1	1136	125	[30000004, 30000005, 30000004]	AUS	EN	20	14	#NULL!	#NULL!	F	N	N	R	subs	subs	1	7	1	1	42
AUS01	RIGHT	1	3	congruent	OFF	TheChair3_congr_captions.mp4	102	sub102	352	Video_IA	5848014	5846854	1160	108.362069	4	1257	0.9096	246	246	2	0	0	125	1	1	0	0	0	0	246	246	[30000004, 30000005, 30000004]	AUS	EN	20	14	#NULL!	#NULL!	F	N	N	R	subs	subs	1	7	1	1	42
AUS01	RIGHT	1	3	congruent	OFF	TheChair3_congr_captions.mp4	103	sub103	353	Video_IA	5853813	5849493	4320	13.68055556	3	591	0.134	323	323	2	0	0	137	1	1	0	0	0	0	323	323	[30000004, 30000005, 30000004, 30000005]	AUS	EN	20	14	#NULL!	#NULL!	F	N	N	R	subs	subs	1	7	1	1	42
AUS01	RIGHT	1	3	congruent	OFF	TheChair3_congr_captions.mp4	103	sub103	353	Sub_IA	5853813	5849493	4320	88.37962963	15	3818	0.866	137	1583	2	0	0	.	0	0	1	1	1	1	4086	3818	[30000004, 30000005, 30000004, 30000005]	AUS	EN	20	14	#NULL!	#NULL!	F	N	N	R	subs	subs	1	7	1	1	42
AUS01	RIGHT	1	3	congruent	OFF	TheChair3_congr_captions.mp4	104	sub104	354	Sub_IA	5856773	5855773	1000	93	4	930	0.5813	480	930	1	0	0	.	0	0	1	1	1	1	1600	930	[30000005, 30000004]	AUS	EN	20	14	#NULL!	#NULL!	F	N	N	R	subs	subs	1	7	1	1	42
AUS01	RIGHT	1	3	congruent	OFF	TheChair3_congr_captions.mp4	104	sub104	354	Video_IA	5856773	5855773	1000	67	2	670	0.4187	212	670	1	1	0	.	1	1	0	0	0	0	670	670	[30000005, 30000004]	AUS	EN	20	14	#NULL!	#NULL!	F	N	N	R	subs	subs	1	7	1	1	42
AUS01	RIGHT	1	3	congruent	OFF	TheChair3_congr_captions.mp4	105	sub105	355	Sub_IA	5866693	5863173	3520	80.34090909	12	2828	0.8305	177	2828	1	0	0	.	0	0	0	0	0	0	2828	2828	[30000004, 30000005]	AUS	EN	20	14	#NULL!	#NULL!	F	N	N	R	subs	subs	1	7	1	1	42
AUS01	RIGHT	1	3	congruent	OFF	TheChair3_congr_captions.mp4	105	sub105	355	Video_IA	5866693	5863173	3520	16.39204545	2	577	0.1695	471	577	1	0	0	177	0	0	0	0	0	0	577	577	[30000004, 30000005]	AUS	EN	20	14	#NULL!	#NULL!	F	N	N	R	subs	subs	1	7	1	1	42
AUS01	RIGHT	1	3	congruent	OFF	TheChair3_congr_captions.mp4	106	sub106	356	Sub_IA	5869013	5866773	2240	36.33928571	4	814	0.5334	236	814	1	0	0	.	0	0	1	1	1	1	1526	814	[30000005, 30000004]	AUS	EN	20	14	#NULL!	#NULL!	F	N	N	R	subs	subs	1	7	1	1	42
AUS01	RIGHT	1	3	congruent	OFF	TheChair3_congr_captions.mp4	106	sub106	356	Video_IA	5869013	5866773	2240	31.78571429	1	712	0.4666	712	712	1	1	0	.	1	1	0	0	0	0	712	712	[30000005, 30000004]	AUS	EN	20	14	#NULL!	#NULL!	F	N	N	R	subs	subs	1	7	1	1	42
AUS01	RIGHT	1	3	congruent	OFF	TheChair3_congr_captions.mp4	107	sub107	357	Sub_IA	5873213	5870613	2600	65.61538462	8	1706	0.6654	629	1268	2	0	0	.	0	0	1	1	1	1	2564	1706	[30000005, 30000004, 30000005]	AUS	EN	20	14	#NULL!	#NULL!	F	N	N	R	subs	subs	1	7	1	1	42
AUS01	RIGHT	1	3	congruent	OFF	TheChair3_congr_captions.mp4	107	sub107	357	Video_IA	5873213	5870613	2600	33	2	858	0.3346	127	858	1	1	0	.	1	1	0	0	0	0	858	858	[30000005, 30000004, 30000005]	AUS	EN	20	14	#NULL!	#NULL!	F	N	N	R	subs	subs	1	7	1	1	42
AUS01	RIGHT	1	3	congruent	OFF	TheChair3_congr_captions.mp4	108	sub108	358	Video_IA	5877493	5875373	2120	0	0	0	0	.	.	0	1	1	.	.	.	.	.	.	.	.	.	[30000005]	AUS	EN	20	14	#NULL!	#NULL!	F	N	N	R	subs	subs	1	7	1	1	42
AUS01	RIGHT	1	3	congruent	OFF	TheChair3_congr_captions.mp4	108	sub108	358	Sub_IA	5877493	5875373	2120	94.90566038	9	2012	1	276	2012	1	0	0	.	0	0	0	0	0	0	2012	2012	[30000005]	AUS	EN	20	14	#NULL!	#NULL!	F	N	N	R	subs	subs	1	7	1	1	42
AUS01	RIGHT	1	3	congruent	OFF	TheChair3_congr_captions.mp4	109	sub109	359	Sub_IA	5882013	5881013	1000	101.1	3	1011	0.7417	646	855	2	0	0	.	0	0	1	1	1	1	1363	1011	[30000005, 30000004, 30000005]	AUS	EN	20	14	#NULL!	#NULL!	F	N	N	R	subs	subs	1	7	1	1	42
AUS01	RIGHT	1	3	congruent	OFF	TheChair3_congr_captions.mp4	109	sub109	359	Video_IA	5882013	5881013	1000	35.2	1	352	0.2583	352	352	1	1	0	.	1	1	0	0	0	0	352	352	[30000005, 30000004, 30000005]	AUS	EN	20	14	#NULL!	#NULL!	F	N	N	R	subs	subs	1	7	1	1	42
AUS01	RIGHT	1	3	congruent	OFF	TheChair3_congr_captions.mp4	110	sub110	360	Sub_IA	5889973	5888973	1000	49.6	3	496	0.482	170	496	1	0	0	.	0	0	1	1	1	1	805	496	[30000004, 30000005, 30000004]	AUS	EN	20	14	#NULL!	#NULL!	F	N	N	R	subs	subs	1	7	1	1	42
AUS01	RIGHT	1	3	congruent	OFF	TheChair3_congr_captions.mp4	110	sub110	360	Video_IA	5889973	5888973	1000	53.3	2	533	0.518	224	224	2	0	0	170	1	1	0	0	0	0	224	224	[30000004, 30000005, 30000004]	AUS	EN	20	14	#NULL!	#NULL!	F	N	N	R	subs	subs	1	7	1	1	42
AUS01	RIGHT	1	3	congruent	OFF	TheChair3_congr_captions.mp4	111	sub111	361	Sub_IA	5895373	5891773	3600	61.38888889	10	2210	0.5853	112	1844	2	0	0	.	0	0	1	2	1	2	3268	2210	[30000004, 30000005, 30000004, 0, 30000005, 30000004]	AUS	EN	20	14	#NULL!	#NULL!	F	N	N	R	subs	subs	1	7	1	1	42
AUS01	RIGHT	1	3	congruent	OFF	TheChair3_congr_captions.mp4	111	sub111	361	Video_IA	5895373	5891773	3600	38.25	4	1377	0.3647	319	319	3	0	0	112	1	2	0	0	0	0	319	319	[30000004, 30000005, 30000004, 0, 30000005, 30000004]	AUS	EN	20	14	#NULL!	#NULL!	F	N	N	R	subs	subs	1	7	1	1	42
AUS01	RIGHT	1	3	congruent	OFF	TheChair3_congr_captions.mp4	112	sub112	362	Sub_IA	5898533	5897293	1240	54.67741935	4	678	0.4535	110	678	1	0	0	.	0	0	1	1	1	1	1161	678	[30000004, 30000005, 30000004]	AUS	EN	20	14	#NULL!	#NULL!	F	N	N	R	subs	subs	1	7	1	1	42
AUS01	RIGHT	1	3	congruent	OFF	TheChair3_congr_captions.mp4	112	sub112	362	Video_IA	5898533	5897293	1240	65.88709677	2	817	0.5465	334	334	2	0	0	110	1	1	0	0	0	0	334	334	[30000004, 30000005, 30000004]	AUS	EN	20	14	#NULL!	#NULL!	F	N	N	R	subs	subs	1	7	1	1	42
AUS01	RIGHT	1	3	congruent	OFF	TheChair3_congr_captions.mp4	113	sub113	363	Video_IA	5899813	5898693	1120	75.44642857	3	845	0.6441	483	601	2	0	0	195	1	1	0	0	0	0	601	601	[30000004, 30000005, 30000004]	AUS	EN	20	14	#NULL!	#NULL!	F	N	N	R	subs	subs	1	7	1	1	42
AUS01	RIGHT	1	3	congruent	OFF	TheChair3_congr_captions.mp4	113	sub113	363	Sub_IA	5899813	5898693	1120	41.69642857	2	467	0.3559	195	467	1	0	0	.	0	0	1	1	1	1	711	467	[30000004, 30000005, 30000004]	AUS	EN	20	14	#NULL!	#NULL!	F	N	N	R	subs	subs	1	7	1	1	42
AUS01	RIGHT	1	3	congruent	OFF	TheChair3_congr_captions.mp4	114	sub114	364	Sub_IA	5903493	5902493	1000	20.7	2	207	0.1489	94	207	1	0	0	.	0	0	1	1	1	1	1123	207	[30000004, 30000005, 30000004]	AUS	EN	20	14	#NULL!	#NULL!	F	N	N	R	subs	subs	1	7	1	1	42
AUS01	RIGHT	1	3	congruent	OFF	TheChair3_congr_captions.mp4	114	sub114	364	Video_IA	5903493	5902493	1000	118.3	3	1183	0.8511	267	267	2	0	0	94	1	1	0	0	0	0	267	267	[30000004, 30000005, 30000004]	AUS	EN	20	14	#NULL!	#NULL!	F	N	N	R	subs	subs	1	7	1	1	42
AUS02	RIGHT	2	1	incongruent	ON	chair_1_incon.mp4	1	sub01	1	Video_IA	15442111	15438711	3400	50.61764706	6	1721	0.6049	254	848	2	0	0	167	1	1	0	0	0	0	848	848	[30000004, 30000005, 30000004]	AUS	EN	19	14	#NULL!	#NULL!	F	N	N	R	subs	subs	5	6	2	5	16
AUS02	RIGHT	2	1	incongruent	ON	chair_1_incon.mp4	1	sub01	1	Sub_IA	15442111	15438711	3400	33.05882353	5	1124	0.3951	167	1124	1	0	0	.	0	0	1	1	1	1	1997	1124	[30000004, 30000005, 30000004]	AUS	EN	19	14	#NULL!	#NULL!	F	N	N	R	subs	subs	5	6	2	5	16
AUS02	RIGHT	2	1	incongruent	ON	chair_1_incon.mp4	2	sub02	2	Video_IA	15444990	15442270	2720	67.53676471	5	1837	0.8168	241	1837	1	1	0	.	1	1	0	0	0	0	1837	1837	[30000005, 30000004]	AUS	EN	19	14	#NULL!	#NULL!	F	N	N	R	subs	subs	5	6	2	5	16
AUS02	RIGHT	2	1	incongruent	ON	chair_1_incon.mp4	2	sub02	2	Sub_IA	15444990	15442270	2720	15.14705882	2	412	0.1832	231	412	1	0	0	.	0	0	1	1	1	1	2249	412	[30000005, 30000004]	AUS	EN	19	14	#NULL!	#NULL!	F	N	N	R	subs	subs	5	6	2	5	16
AUS02	RIGHT	2	1	incongruent	ON	chair_1_incon.mp4	3	sub03	3	Sub_IA	15446870	15445150	1720	31.1627907	3	536	0.2725	216	536	1	0	0	.	0	0	1	1	1	1	765	536	[30000004, 30000005, 30000004]	AUS	EN	19	14	#NULL!	#NULL!	F	N	N	R	subs	subs	5	6	2	5	16
AUS02	RIGHT	2	1	incongruent	ON	chair_1_incon.mp4	3	sub03	3	Video_IA	15446870	15445150	1720	83.19767442	5	1431	0.7275	643	1202	2	0	0	216	1	1	0	0	0	0	1202	1202	[30000004, 30000005, 30000004]	AUS	EN	19	14	#NULL!	#NULL!	F	N	N	R	subs	subs	5	6	2	5	16
AUS02	RIGHT	2	1	incongruent	ON	chair_1_incon.mp4	4	sub04	4	Sub_IA	15450551	15447031	3520	26.84659091	6	945	0.2726	184	336	2	0	0	.	0	0	1	2	1	2	2205	945	[30000004, 30000005, 30000004, 30000005, 30000004]	AUS	EN	19	14	#NULL!	#NULL!	F	N	N	R	subs	subs	5	6	2	5	16
AUS02	RIGHT	2	1	incongruent	ON	chair_1_incon.mp4	4	sub04	4	Video_IA	15450551	15447031	3520	71.61931818	8	2521	0.7274	321	1261	3	0	0	184	1	2	0	0	0	0	1261	1261	[30000004, 30000005, 30000004, 30000005, 30000004]	AUS	EN	19	14	#NULL!	#NULL!	F	N	N	R	subs	subs	5	6	2	5	16
AUS02	RIGHT	2	1	incongruent	ON	chair_1_incon.mp4	5	sub05	5	Video_IA	15452790	15451550	1240	103.3064516	4	1281	0.7903	378	615	2	0	0	208	1	1	0	0	0	0	615	615	[30000004, 30000005, 30000004]	AUS	EN	19	14	#NULL!	#NULL!	F	N	N	R	subs	subs	5	6	2	5	16
AUS02	RIGHT	2	1	incongruent	ON	chair_1_incon.mp4	5	sub05	5	Sub_IA	15452790	15451550	1240	27.41935484	2	340	0.2097	208	340	1	0	0	.	0	0	1	1	1	1	1006	340	[30000004, 30000005, 30000004]	AUS	EN	19	14	#NULL!	#NULL!	F	N	N	R	subs	subs	5	6	2	5	16
AUS02	RIGHT	2	1	incongruent	ON	chair_1_incon.mp4	6	sub06	6	Video_IA	15454510	15452950	1560	94.61538462	6	1476	0.8765	376	506	2	0	0	208	1	1	0	0	0	0	506	506	[30000004, 30000005, 30000004]	AUS	EN	19	14	#NULL!	#NULL!	F	N	N	R	subs	subs	5	6	2	5	16
AUS02	RIGHT	2	1	incongruent	ON	chair_1_incon.mp4	6	sub06	6	Sub_IA	15454510	15452950	1560	13.33333333	1	208	0.1235	208	208	1	0	0	.	0	0	1	1	1	1	1178	208	[30000004, 30000005, 30000004]	AUS	EN	19	14	#NULL!	#NULL!	F	N	N	R	subs	subs	5	6	2	5	16
AUS02	RIGHT	2	1	incongruent	ON	chair_1_incon.mp4	7	sub07	7	Sub_IA	15457391	15454671	2720	17.90441176	3	487	0.2953	161	161	2	0	0	.	0	0	1	1	1	1	888	487	[30000004, 30000005, 30000004, 30000005]	AUS	EN	19	14	#NULL!	#NULL!	F	N	N	R	subs	subs	5	6	2	5	16
AUS02	RIGHT	2	1	incongruent	ON	chair_1_incon.mp4	7	sub07	7	Video_IA	15457391	15454671	2720	42.72058824	4	1162	0.7047	423	761	2	0	0	161	1	1	0	0	0	0	761	761	[30000004, 30000005, 30000004, 30000005]	AUS	EN	19	14	#NULL!	#NULL!	F	N	N	R	subs	subs	5	6	2	5	16
AUS02	RIGHT	2	1	incongruent	ON	chair_1_incon.mp4	8	sub08	8	Sub_IA	15460711	15457551	3160	43.82911392	7	1385	0.5374	136	1385	1	0	0	.	0	0	0	0	0	0	1385	1385	[30000004, 30000005]	AUS	EN	19	14	#NULL!	#NULL!	F	N	N	R	subs	subs	5	6	2	5	16
AUS02	RIGHT	2	1	incongruent	ON	chair_1_incon.mp4	8	sub08	8	Video_IA	15460711	15457551	3160	37.72151899	4	1192	0.4626	124	1192	1	0	0	136	0	0	0	0	0	0	1192	1192	[30000004, 30000005]	AUS	EN	19	14	#NULL!	#NULL!	F	N	N	R	subs	subs	5	6	2	5	16
AUS02	RIGHT	2	1	incongruent	ON	chair_1_incon.mp4	9	sub09	9	Video_IA	15462190	15460870	1320	80.07575758	3	1057	0.755	166	624	2	0	0	181	1	1	0	0	0	0	624	624	[30000004, 30000005, 30000004]	AUS	EN	19	14	#NULL!	#NULL!	F	N	N	R	subs	subs	5	6	2	5	16
AUS02	RIGHT	2	1	incongruent	ON	chair_1_incon.mp4	9	sub09	9	Sub_IA	15462190	15460870	1320	25.98484848	2	343	0.245	181	343	1	0	0	.	0	0	1	1	1	1	776	343	[30000004, 30000005, 30000004]	AUS	EN	19	14	#NULL!	#NULL!	F	N	N	R	subs	subs	5	6	2	5	16
AUS02	RIGHT	2	1	incongruent	ON	chair_1_incon.mp4	10	sub10	10	Video_IA	15464511	15462351	2160	45.92592593	3	992	0.7147	433	824	2	0	0	172	1	1	0	0	0	0	824	824	[30000004, 30000005, 30000004]	AUS	EN	19	14	#NULL!	#NULL!	F	N	N	R	subs	subs	5	6	2	5	16
AUS02	RIGHT	2	1	incongruent	ON	chair_1_incon.mp4	10	sub10	10	Sub_IA	15464511	15462351	2160	18.33333333	3	396	0.2853	172	396	1	0	0	.	0	0	1	1	1	1	564	396	[30000004, 30000005, 30000004]	AUS	EN	19	14	#NULL!	#NULL!	F	N	N	R	subs	subs	5	6	2	5	16
AUS02	RIGHT	2	1	incongruent	ON	chair_1_incon.mp4	11	sub11	11	Sub_IA	15465551	15464671	880	29.09090909	1	256	0.2932	256	256	1	0	0	.	0	0	1	1	1	1	558	256	[30000004, 30000005, 30000004]	AUS	EN	19	14	#NULL!	#NULL!	F	N	N	R	subs	subs	5	6	2	5	16
AUS02	RIGHT	2	1	incongruent	ON	chair_1_incon.mp4	11	sub11	11	Video_IA	15465551	15464671	880	70.11363636	2	617	0.7068	315	315	2	0	0	256	1	1	0	0	0	0	315	315	[30000004, 30000005, 30000004]	AUS	EN	19	14	#NULL!	#NULL!	F	N	N	R	subs	subs	5	6	2	5	16
AUS02	RIGHT	2	1	incongruent	ON	chair_1_incon.mp4	12	sub12	12	Sub_IA	15468671	15465711	2960	31.11486486	4	921	0.5731	177	921	1	0	0	.	0	0	0	0	0	0	921	921	[30000004, 30000005]	AUS	EN	19	14	#NULL!	#NULL!	F	N	N	R	subs	subs	5	6	2	5	16
AUS02	RIGHT	2	1	incongruent	ON	chair_1_incon.mp4	12	sub12	12	Video_IA	15468671	15465711	2960	23.17567568	3	686	0.4269	302	686	1	0	0	177	0	0	0	0	0	0	686	686	[30000004, 30000005]	AUS	EN	19	14	#NULL!	#NULL!	F	N	N	R	subs	subs	5	6	2	5	16
AUS02	RIGHT	2	1	incongruent	ON	chair_1_incon.mp4	13	sub13	13	Video_IA	15470590	15468750	1840	9.72826087	1	179	0.1836	179	179	1	1	0	.	1	1	0	0	0	0	179	179	[30000005, 30000004]	AUS	EN	19	14	#NULL!	#NULL!	F	N	N	R	subs	subs	5	6	2	5	16
AUS02	RIGHT	2	1	incongruent	ON	chair_1_incon.mp4	13	sub13	13	Sub_IA	15470590	15468750	1840	43.26086957	4	796	0.8164	141	796	1	0	0	.	0	0	1	1	1	1	975	796	[30000005, 30000004]	AUS	EN	19	14	#NULL!	#NULL!	F	N	N	R	subs	subs	5	6	2	5	16
AUS02	RIGHT	2	1	incongruent	ON	chair_1_incon.mp4	14	sub14	14	Video_IA	15472310	15470750	1560	49.42307692	2	771	1	588	771	1	0	0	.	0	0	0	0	0	0	771	771	[30000004]	AUS	EN	19	14	#NULL!	#NULL!	F	N	N	R	subs	subs	5	6	2	5	16
AUS02	RIGHT	2	1	incongruent	ON	chair_1_incon.mp4	14	sub14	14	Sub_IA	15472310	15470750	1560	0	0	0	0	.	.	0	1	1	.	.	.	.	.	.	.	.	.	[30000004]	AUS	EN	19	14	#NULL!	#NULL!	F	N	N	R	subs	subs	5	6	2	5	16
AUS02	RIGHT	2	1	incongruent	ON	chair_1_incon.mp4	15	sub15	15	Video_IA	15474790	15472470	2320	30.68965517	3	712	0.6485	134	134	2	1	0	.	1	2	0	0	0	0	134	134	[30000005, 30000004, 30000005, 30000004]	AUS	EN	19	14	#NULL!	#NULL!	F	N	N	R	subs	subs	5	6	2	5	16
AUS02	RIGHT	2	1	incongruent	ON	chair_1_incon.mp4	15	sub15	15	Sub_IA	15474790	15472470	2320	16.63793103	3	386	0.3515	209	209	2	0	0	.	0	0	1	2	1	2	1098	386	[30000005, 30000004, 30000005, 30000004]	AUS	EN	19	14	#NULL!	#NULL!	F	N	N	R	subs	subs	5	6	2	5	16
AUS02	RIGHT	2	1	incongruent	ON	chair_1_incon.mp4	16	sub16	16	Video_IA	15475751	15474951	800	69.875	1	559	0.5953	559	559	1	0	0	380	0	0	0	0	0	0	559	559	[30000004, 30000005]	AUS	EN	19	14	#NULL!	#NULL!	F	N	N	R	subs	subs	5	6	2	5	16
AUS02	RIGHT	2	1	incongruent	ON	chair_1_incon.mp4	16	sub16	16	Sub_IA	15475751	15474951	800	47.5	1	380	0.4047	380	380	1	0	0	.	0	0	0	0	0	0	380	380	[30000004, 30000005]	AUS	EN	19	14	#NULL!	#NULL!	F	N	N	R	subs	subs	5	6	2	5	16
AUS02	RIGHT	2	1	incongruent	ON	chair_1_incon.mp4	17	sub17	17	Sub_IA	15477750	15475910	1840	46.08695652	3	848	0.6752	380	848	1	0	0	.	0	0	1	1	1	1	1256	848	[30000005, 30000004]	AUS	EN	19	14	#NULL!	#NULL!	F	N	N	R	subs	subs	5	6	2	5	16
AUS02	RIGHT	2	1	incongruent	ON	chair_1_incon.mp4	17	sub17	17	Video_IA	15477750	15475910	1840	22.17391304	1	408	0.3248	408	408	1	1	0	.	1	1	0	0	0	0	408	408	[30000005, 30000004]	AUS	EN	19	14	#NULL!	#NULL!	F	N	N	R	subs	subs	5	6	2	5	16
AUS02	RIGHT	2	1	incongruent	ON	chair_1_incon.mp4	18	sub18	18	Video_IA	15484070	15483390	680	166.9117647	4	1135	1	487	1135	1	0	0	.	0	0	0	0	0	0	1135	1135	[30000004]	AUS	EN	19	14	#NULL!	#NULL!	F	N	N	R	subs	subs	5	6	2	5	16
AUS02	RIGHT	2	1	incongruent	ON	chair_1_incon.mp4	18	sub18	18	Sub_IA	15484070	15483390	680	0	0	0	0	.	.	0	1	1	.	.	.	.	.	.	.	.	.	[30000004]	AUS	EN	19	14	#NULL!	#NULL!	F	N	N	R	subs	subs	5	6	2	5	16
AUS02	RIGHT	2	1	incongruent	ON	chair_1_incon.mp4	19	sub19	19	Sub_IA	15487071	15484230	2841	13.83315734	1	393	0.1908	393	393	1	0	0	.	0	0	1	1	1	1	2060	393	[30000005, 30000004]	AUS	EN	19	14	#NULL!	#NULL!	F	N	N	R	subs	subs	5	6	2	5	16
AUS02	RIGHT	2	1	incongruent	ON	chair_1_incon.mp4	19	sub19	19	Video_IA	15487071	15484230	2841	58.67652235	5	1667	0.8092	171	1667	1	1	0	.	1	1	0	0	0	0	1667	1667	[30000005, 30000004]	AUS	EN	19	14	#NULL!	#NULL!	F	N	N	R	subs	subs	5	6	2	5	16
AUS02	RIGHT	2	1	incongruent	ON	chair_1_incon.mp4	20	sub21	20	Video_IA	15490670	15488830	1840	96.84782609	5	1782	0.7881	544	1014	2	0	0	174	1	1	0	0	0	0	1014	1014	[30000004, 30000005, 30000004]	AUS	EN	19	14	#NULL!	#NULL!	F	N	N	R	subs	subs	5	6	2	5	16
AUS02	RIGHT	2	1	incongruent	ON	chair_1_incon.mp4	20	sub21	20	Sub_IA	15490670	15488830	1840	26.0326087	3	479	0.2119	174	479	1	0	0	.	0	0	1	1	1	1	1247	479	[30000004, 30000005, 30000004]	AUS	EN	19	14	#NULL!	#NULL!	F	N	N	R	subs	subs	5	6	2	5	16
AUS02	RIGHT	2	1	incongruent	ON	chair_1_incon.mp4	21	sub20	21	Video_IA	15488670	15487230	1440	91.73611111	4	1321	1	236	1321	1	0	0	.	0	0	0	0	0	0	1321	1321	[30000004]	AUS	EN	19	14	#NULL!	#NULL!	F	N	N	R	subs	subs	5	6	2	5	16
AUS02	RIGHT	2	1	incongruent	ON	chair_1_incon.mp4	21	sub20	21	Sub_IA	15488670	15487230	1440	0	0	0	0	.	.	0	1	1	.	.	.	.	.	.	.	.	.	[30000004]	AUS	EN	19	14	#NULL!	#NULL!	F	N	N	R	subs	subs	5	6	2	5	16
AUS02	RIGHT	2	1	incongruent	ON	chair_1_incon.mp4	22	sub22	22	Sub_IA	15491911	15490831	1080	38.14814815	2	412	0.2357	189	412	1	0	0	.	0	0	1	1	1	1	777	412	[30000004, 30000005, 30000004]	AUS	EN	19	14	#NULL!	#NULL!	F	N	N	R	subs	subs	5	6	2	5	16
AUS02	RIGHT	2	1	incongruent	ON	chair_1_incon.mp4	22	sub22	22	Video_IA	15491911	15490831	1080	123.7037037	4	1336	0.7643	578	971	2	0	0	189	1	1	0	0	0	0	971	971	[30000004, 30000005, 30000004]	AUS	EN	19	14	#NULL!	#NULL!	F	N	N	R	subs	subs	5	6	2	5	16
AUS02	RIGHT	2	1	incongruent	ON	chair_1_incon.mp4	23	sub23	23	Sub_IA	15494030	15492070	1960	19.64285714	2	385	0.179	162	385	1	0	0	.	0	0	1	1	1	1	1069	385	[30000004, 30000005, 30000004]	AUS	EN	19	14	#NULL!	#NULL!	F	N	N	R	subs	subs	5	6	2	5	16
AUS02	RIGHT	2	1	incongruent	ON	chair_1_incon.mp4	23	sub23	23	Video_IA	15494030	15492070	1960	90.10204082	5	1766	0.821	365	1082	2	0	0	162	1	1	0	0	0	0	1082	1082	[30000004, 30000005, 30000004]	AUS	EN	19	14	#NULL!	#NULL!	F	N	N	R	subs	subs	5	6	2	5	16
AUS02	RIGHT	2	1	incongruent	ON	chair_1_incon.mp4	24	sub24	24	Video_IA	15495310	15494190	1120	108.0357143	2	1210	0.9279	502	502	2	0	0	94	1	1	0	0	0	0	502	502	[30000004, 30000005, 30000004]	AUS	EN	19	14	#NULL!	#NULL!	F	N	N	R	subs	subs	5	6	2	5	16
AUS02	RIGHT	2	1	incongruent	ON	chair_1_incon.mp4	24	sub24	24	Sub_IA	15495310	15494190	1120	8.392857143	1	94	0.0721	94	94	1	0	0	.	0	0	1	1	1	1	802	94	[30000004, 30000005, 30000004]	AUS	EN	19	14	#NULL!	#NULL!	F	N	N	R	subs	subs	5	6	2	5	16
AUS02	RIGHT	2	1	incongruent	ON	chair_1_incon.mp4	25	sub25	25	Sub_IA	15499470	15496470	3000	14.3	3	429	0.2934	186	429	1	0	0	.	0	0	1	1	1	1	760	429	[30000004, 30000005, 30000004]	AUS	EN	19	14	#NULL!	#NULL!	F	N	N	R	subs	subs	5	6	2	5	16
AUS02	RIGHT	2	1	incongruent	ON	chair_1_incon.mp4	25	sub25	25	Video_IA	15499470	15496470	3000	34.43333333	3	1033	0.7066	702	702	2	0	0	186	1	1	0	0	0	0	702	702	[30000004, 30000005, 30000004]	AUS	EN	19	14	#NULL!	#NULL!	F	N	N	R	subs	subs	5	6	2	5	16
AUS02	RIGHT	2	1	incongruent	ON	chair_1_incon.mp4	26	sub26	26	Video_IA	15500750	15499630	1120	68.75	3	770	1	322	770	1	0	0	.	0	0	0	0	0	0	770	770	[30000004]	AUS	EN	19	14	#NULL!	#NULL!	F	N	N	R	subs	subs	5	6	2	5	16
AUS02	RIGHT	2	1	incongruent	ON	chair_1_incon.mp4	26	sub26	26	Sub_IA	15500750	15499630	1120	0	0	0	0	.	.	0	1	1	.	.	.	.	.	.	.	.	.	[30000004]	AUS	EN	19	14	#NULL!	#NULL!	F	N	N	R	subs	subs	5	6	2	5	16
AUS02	RIGHT	2	1	incongruent	ON	chair_1_incon.mp4	27	sub27	27	Video_IA	15502790	15500910	1880	31.17021277	2	586	0.6636	346	586	1	0	0	172	0	0	0	0	0	0	586	586	[30000004, 30000005]	AUS	EN	19	14	#NULL!	#NULL!	F	N	N	R	subs	subs	5	6	2	5	16
AUS02	RIGHT	2	1	incongruent	ON	chair_1_incon.mp4	27	sub27	27	Sub_IA	15502790	15500910	1880	15.79787234	2	297	0.3364	172	297	1	0	0	.	0	0	0	0	0	0	297	297	[30000004, 30000005]	AUS	EN	19	14	#NULL!	#NULL!	F	N	N	R	subs	subs	5	6	2	5	16
AUS02	RIGHT	2	1	incongruent	ON	chair_1_incon.mp4	28	sub28	28	Video_IA	15504270	15502950	1320	61.51515152	3	812	0.6548	191	352	2	0	0	175	1	1	0	0	0	0	352	352	[30000004, 30000005, 30000004]	AUS	EN	19	14	#NULL!	#NULL!	F	N	N	R	subs	subs	5	6	2	5	16
AUS02	RIGHT	2	1	incongruent	ON	chair_1_incon.mp4	28	sub28	28	Sub_IA	15504270	15502950	1320	32.42424242	3	428	0.3452	175	428	1	0	0	.	0	0	1	1	1	1	888	428	[30000004, 30000005, 30000004]	AUS	EN	19	14	#NULL!	#NULL!	F	N	N	R	subs	subs	5	6	2	5	16
AUS02	RIGHT	2	1	incongruent	ON	chair_1_incon.mp4	29	sub29	29	Sub_IA	15506830	15504430	2400	7.125	1	171	0.0676	171	171	1	0	0	.	0	0	1	1	1	1	1243	171	[30000004, 30000005, 30000004]	AUS	EN	19	14	#NULL!	#NULL!	F	N	N	R	subs	subs	5	6	2	5	16
AUS02	RIGHT	2	1	incongruent	ON	chair_1_incon.mp4	29	sub29	29	Video_IA	15506830	15504430	2400	98.33333333	7	2360	0.9324	460	1288	2	0	0	171	1	1	0	0	0	0	1288	1288	[30000004, 30000005, 30000004]	AUS	EN	19	14	#NULL!	#NULL!	F	N	N	R	subs	subs	5	6	2	5	16
AUS02	RIGHT	2	1	incongruent	ON	chair_1_incon.mp4	30	sub30	30	Video_IA	15509630	15506990	2640	101.1363636	8	2670	0.9428	458	2670	1	0	0	162	0	0	0	0	0	0	2670	2670	[30000004, 30000005]	AUS	EN	19	14	#NULL!	#NULL!	F	N	N	R	subs	subs	5	6	2	5	16
AUS02	RIGHT	2	1	incongruent	ON	chair_1_incon.mp4	30	sub30	30	Sub_IA	15509630	15506990	2640	6.136363636	1	162	0.0572	162	162	1	0	0	.	0	0	0	0	0	0	162	162	[30000004, 30000005]	AUS	EN	19	14	#NULL!	#NULL!	F	N	N	R	subs	subs	5	6	2	5	16
AUS02	RIGHT	2	1	incongruent	ON	chair_1_incon.mp4	31	sub31	31	Sub_IA	15512150	15509710	2440	32.25409836	4	787	0.4108	191	289	2	0	0	.	0	0	1	2	1	2	1916	787	[30000005, 30000004, 30000005, 30000004]	AUS	EN	19	14	#NULL!	#NULL!	F	N	N	R	subs	subs	5	6	2	5	16
AUS02	RIGHT	2	1	incongruent	ON	chair_1_incon.mp4	31	sub31	31	Video_IA	15512150	15509710	2440	46.2704918	4	1129	0.5892	99	99	2	1	0	.	1	2	0	0	0	0	99	99	[30000005, 30000004, 30000005, 30000004]	AUS	EN	19	14	#NULL!	#NULL!	F	N	N	R	subs	subs	5	6	2	5	16
AUS02	RIGHT	2	1	incongruent	ON	chair_1_incon.mp4	32	sub32	32	Sub_IA	15515270	15512230	3040	9.309210526	1	283	0.1124	283	283	1	0	0	.	0	0	1	1	1	1	779	283	[30000004, 30000005, 30000004]	AUS	EN	19	14	#NULL!	#NULL!	F	N	N	R	subs	subs	5	6	2	5	16
AUS02	RIGHT	2	1	incongruent	ON	chair_1_incon.mp4	32	sub32	32	Video_IA	15515270	15512230	3040	73.48684211	7	2234	0.8876	237	1738	2	0	0	283	1	1	0	0	0	0	1738	1738	[30000004, 30000005, 30000004]	AUS	EN	19	14	#NULL!	#NULL!	F	N	N	R	subs	subs	5	6	2	5	16
AUS02	RIGHT	2	1	incongruent	ON	chair_1_incon.mp4	33	sub33	33	Sub_IA	15517149	15515870	1279	0	0	0	0	.	.	0	1	1	.	.	.	.	.	.	.	.	.	[30000004]	AUS	EN	19	14	#NULL!	#NULL!	F	N	N	R	subs	subs	5	6	2	5	16
AUS02	RIGHT	2	1	incongruent	ON	chair_1_incon.mp4	33	sub33	33	Video_IA	15517149	15515870	1279	82.48631744	4	1055	1	428	1055	1	0	0	.	0	0	0	0	0	0	1055	1055	[30000004]	AUS	EN	19	14	#NULL!	#NULL!	F	N	N	R	subs	subs	5	6	2	5	16
AUS02	RIGHT	2	1	incongruent	ON	chair_1_incon.mp4	34	sub34	34	Sub_IA	15519270	15517310	1960	42.60204082	5	835	0.4338	131	453	2	0	0	.	0	0	1	1	1	1	1712	835	[0, 30000005, 30000004, 30000005]	AUS	EN	19	14	#NULL!	#NULL!	F	N	N	R	subs	subs	5	6	2	5	16
AUS02	RIGHT	2	1	incongruent	ON	chair_1_incon.mp4	34	sub34	34	Video_IA	15519270	15517310	1960	44.74489796	3	877	0.4556	163	877	1	1	0	.	1	1	0	0	0	0	877	877	[0, 30000005, 30000004, 30000005]	AUS	EN	19	14	#NULL!	#NULL!	F	N	N	R	subs	subs	5	6	2	5	16
AUS02	RIGHT	2	1	incongruent	ON	chair_1_incon.mp4	35	sub35	35	Sub_IA	15520790	15519349	1441	27.20333102	2	392	0.2739	240	392	1	0	0	.	0	0	1	1	1	1	1431	392	[30000005, 30000004]	AUS	EN	19	14	#NULL!	#NULL!	F	N	N	R	subs	subs	5	6	2	5	16
AUS02	RIGHT	2	1	incongruent	ON	chair_1_incon.mp4	35	sub35	35	Video_IA	15520790	15519349	1441	72.10270645	2	1039	0.7261	272	1039	1	1	0	.	1	1	0	0	0	0	1039	1039	[30000005, 30000004]	AUS	EN	19	14	#NULL!	#NULL!	F	N	N	R	subs	subs	5	6	2	5	16
AUS02	RIGHT	2	1	incongruent	ON	chair_1_incon.mp4	36	sub36	36	Sub_IA	15523870	15521910	1960	13.36734694	1	262	0.1285	262	262	1	0	0	.	0	0	1	1	1	1	847	262	[30000004, 30000005, 30000004]	AUS	EN	19	14	#NULL!	#NULL!	F	N	N	R	subs	subs	5	6	2	5	16
AUS02	RIGHT	2	1	incongruent	ON	chair_1_incon.mp4	36	sub36	36	Video_IA	15523870	15521910	1960	90.66326531	5	1777	0.8715	165	1192	2	0	0	262	1	1	0	0	0	0	1192	1192	[30000004, 30000005, 30000004]	AUS	EN	19	14	#NULL!	#NULL!	F	N	N	R	subs	subs	5	6	2	5	16
AUS02	RIGHT	2	1	incongruent	ON	chair_1_incon.mp4	37	sub37	37	Video_IA	15525509	15524029	1480	90.54054054	3	1340	0.7873	585	1154	2	0	0	166	1	1	0	0	0	0	1154	1154	[30000004, 30000005, 30000004]	AUS	EN	19	14	#NULL!	#NULL!	F	N	N	R	subs	subs	5	6	2	5	16
AUS02	RIGHT	2	1	incongruent	ON	chair_1_incon.mp4	37	sub37	37	Sub_IA	15525509	15524029	1480	24.45945946	2	362	0.2127	166	362	1	0	0	.	0	0	1	1	1	1	548	362	[30000004, 30000005, 30000004]	AUS	EN	19	14	#NULL!	#NULL!	F	N	N	R	subs	subs	5	6	2	5	16
AUS02	RIGHT	2	1	incongruent	ON	chair_1_incon.mp4	38	sub38	38	Sub_IA	15532910	15531910	1000	26.2	1	262	0.223	262	262	1	0	0	.	0	0	1	1	1	1	731	262	[30000004, 30000005, 30000004]	AUS	EN	19	14	#NULL!	#NULL!	F	N	N	R	subs	subs	5	6	2	5	16
AUS02	RIGHT	2	1	incongruent	ON	chair_1_incon.mp4	38	sub38	38	Video_IA	15532910	15531910	1000	91.3	3	913	0.777	334	444	2	0	0	262	1	1	0	0	0	0	444	444	[30000004, 30000005, 30000004]	AUS	EN	19	14	#NULL!	#NULL!	F	N	N	R	subs	subs	5	6	2	5	16
AUS02	RIGHT	2	1	incongruent	ON	chair_1_incon.mp4	39	sub39	39	Sub_IA	15535910	15534070	1840	28.75	2	529	0.2886	154	529	1	0	0	.	0	0	0	0	0	0	529	529	[30000004, 30000005]	AUS	EN	19	14	#NULL!	#NULL!	F	N	N	R	subs	subs	5	6	2	5	16
AUS02	RIGHT	2	1	incongruent	ON	chair_1_incon.mp4	39	sub39	39	Video_IA	15535910	15534070	1840	70.86956522	4	1304	0.7114	439	1304	1	0	0	154	0	0	0	0	0	0	1304	1304	[30000004, 30000005]	AUS	EN	19	14	#NULL!	#NULL!	F	N	N	R	subs	subs	5	6	2	5	16
AUS02	RIGHT	2	1	incongruent	ON	chair_1_incon.mp4	40	sub40	40	Sub_IA	15538510	15537310	1200	37.25	2	447	0.2685	310	447	1	0	0	.	0	0	1	1	1	1	1137	447	[30000004, 30000005, 30000004]	AUS	EN	19	14	#NULL!	#NULL!	F	N	N	R	subs	subs	5	6	2	5	16
AUS02	RIGHT	2	1	incongruent	ON	chair_1_incon.mp4	40	sub40	40	Video_IA	15538510	15537310	1200	101.5	3	1218	0.7315	446	528	2	0	0	310	1	1	0	0	0	0	528	528	[30000004, 30000005, 30000004]	AUS	EN	19	14	#NULL!	#NULL!	F	N	N	R	subs	subs	5	6	2	5	16
AUS02	RIGHT	2	1	incongruent	ON	chair_1_incon.mp4	41	sub41	41	Video_IA	15540109	15538669	1440	69.02777778	2	994	0.6492	690	994	1	0	0	139	0	0	0	0	0	0	994	994	[30000004, 30000005]	AUS	EN	19	14	#NULL!	#NULL!	F	N	N	R	subs	subs	5	6	2	5	16
AUS02	RIGHT	2	1	incongruent	ON	chair_1_incon.mp4	41	sub41	41	Sub_IA	15540109	15538669	1440	37.29166667	3	537	0.3508	139	537	1	0	0	.	0	0	0	0	0	0	537	537	[30000004, 30000005]	AUS	EN	19	14	#NULL!	#NULL!	F	N	N	R	subs	subs	5	6	2	5	16
AUS02	RIGHT	2	1	incongruent	ON	chair_1_incon.mp4	42	sub42	42	Sub_IA	15543189	15540269	2920	22.2260274	4	649	0.2857	84	649	1	0	0	.	0	0	1	1	1	1	1957	649	[30000004, 30000005, 30000004]	AUS	EN	19	14	#NULL!	#NULL!	F	N	N	R	subs	subs	5	6	2	5	16
AUS02	RIGHT	2	1	incongruent	ON	chair_1_incon.mp4	42	sub42	42	Video_IA	15543189	15540269	2920	55.58219178	4	1623	0.7143	315	315	2	0	0	84	1	1	0	0	0	0	315	315	[30000004, 30000005, 30000004]	AUS	EN	19	14	#NULL!	#NULL!	F	N	N	R	subs	subs	5	6	2	5	16
AUS02	RIGHT	2	1	incongruent	ON	chair_1_incon.mp4	43	sub43	43	Sub_IA	15545670	15543270	2400	59.125	5	1419	0.4804	246	402	2	0	0	.	0	0	1	1	1	1	1878	1419	[30000004, 30000005, 30000004, 30000005]	AUS	EN	19	14	#NULL!	#NULL!	F	N	N	R	subs	subs	5	6	2	5	16
AUS02	RIGHT	2	1	incongruent	ON	chair_1_incon.mp4	43	sub43	43	Video_IA	15545670	15543270	2400	63.95833333	5	1535	0.5196	785	1076	2	0	0	246	1	1	0	0	0	0	1076	1076	[30000004, 30000005, 30000004, 30000005]	AUS	EN	19	14	#NULL!	#NULL!	F	N	N	R	subs	subs	5	6	2	5	16
AUS02	RIGHT	2	1	incongruent	ON	chair_1_incon.mp4	44	sub44	44	Video_IA	15551350	15547550	3800	54.89473684	5	2086	0.6527	356	488	2	0	0	359	1	1	0	0	0	0	488	488	[30000004, 0, 30000005, 0, 30000005, 30000004]	AUS	EN	19	14	#NULL!	#NULL!	F	N	N	R	subs	subs	5	6	2	5	16
AUS02	RIGHT	2	1	incongruent	ON	chair_1_incon.mp4	44	sub44	44	Sub_IA	15551350	15547550	3800	20.15789474	3	766	0.2397	359	359	2	0	0	.	0	0	1	1	1	1	2364	766	[30000004, 0, 30000005, 0, 30000005, 30000004]	AUS	EN	19	14	#NULL!	#NULL!	F	N	N	R	subs	subs	5	6	2	5	16
AUS02	RIGHT	2	1	incongruent	ON	chair_1_incon.mp4	45	sub45	45	Sub_IA	15555269	15552829	2440	37.29508197	4	910	0.3681	203	496	2	0	0	.	0	0	1	1	1	1	2204	910	[30000004, 30000005, 30000004, 30000005]	AUS	EN	19	14	#NULL!	#NULL!	F	N	N	R	subs	subs	5	6	2	5	16
AUS02	RIGHT	2	1	incongruent	ON	chair_1_incon.mp4	45	sub45	45	Video_IA	15555269	15552829	2440	64.01639344	6	1562	0.6319	118	268	2	0	0	203	1	1	0	0	0	0	268	268	[30000004, 30000005, 30000004, 30000005]	AUS	EN	19	14	#NULL!	#NULL!	F	N	N	R	subs	subs	5	6	2	5	16
AUS02	RIGHT	2	1	incongruent	ON	chair_1_incon.mp4	46	sub46	46	Sub_IA	15556909	15555909	1000	0	0	0	0	.	.	0	1	1	.	.	.	.	.	.	.	.	.	[30000004]	AUS	EN	19	14	#NULL!	#NULL!	F	N	N	R	subs	subs	5	6	2	5	16
AUS02	RIGHT	2	1	incongruent	ON	chair_1_incon.mp4	46	sub46	46	Video_IA	15556909	15555909	1000	102.7	3	1027	1	605	1027	1	0	0	.	0	0	0	0	0	0	1027	1027	[30000004]	AUS	EN	19	14	#NULL!	#NULL!	F	N	N	R	subs	subs	5	6	2	5	16
AUS02	RIGHT	2	1	incongruent	ON	chair_1_incon.mp4	47	sub47	47	Video_IA	15561669	15557909	3760	45.07978723	7	1695	0.6418	108	1051	2	0	0	334	0	0	0	0	0	0	1695	1695	[30000004, 0, 30000004, 30000005]	AUS	EN	19	14	#NULL!	#NULL!	F	N	N	R	subs	subs	5	6	2	5	16
AUS02	RIGHT	2	1	incongruent	ON	chair_1_incon.mp4	47	sub47	47	Sub_IA	15561669	15557909	3760	19.54787234	3	735	0.2783	334	735	1	0	0	.	0	0	0	0	0	0	735	735	[30000004, 0, 30000004, 30000005]	AUS	EN	19	14	#NULL!	#NULL!	F	N	N	R	subs	subs	5	6	2	5	16
AUS02	RIGHT	2	1	incongruent	ON	chair_1_incon.mp4	48	sub48	48	Video_IA	15567269	15562389	4880	3.176229508	1	155	0.0459	155	155	1	1	0	.	1	1	0	0	0	0	155	155	[30000005, 30000004, 30000005]	AUS	EN	19	14	#NULL!	#NULL!	F	N	N	R	subs	subs	5	6	2	5	16
AUS02	RIGHT	2	1	incongruent	ON	chair_1_incon.mp4	48	sub48	48	Sub_IA	15567269	15562389	4880	66.08606557	11	3225	0.9541	259	1229	2	0	0	.	0	0	1	1	1	1	3380	3225	[30000005, 30000004, 30000005]	AUS	EN	19	14	#NULL!	#NULL!	F	N	N	R	subs	subs	5	6	2	5	16
AUS02	RIGHT	2	1	incongruent	ON	chair_1_incon.mp4	49	sub49	49	Video_IA	15569029	15568029	1000	0	0	0	0	.	.	0	1	1	.	.	.	.	.	.	.	.	.	[30000005]	AUS	EN	19	14	#NULL!	#NULL!	F	N	N	R	subs	subs	5	6	2	5	16
AUS02	RIGHT	2	1	incongruent	ON	chair_1_incon.mp4	49	sub49	49	Sub_IA	15569029	15568029	1000	51.9	2	519	1	192	519	1	0	0	.	0	0	0	0	0	0	519	519	[30000005]	AUS	EN	19	14	#NULL!	#NULL!	F	N	N	R	subs	subs	5	6	2	5	16
AUS02	RIGHT	2	1	incongruent	ON	chair_1_incon.mp4	50	sub50	50	Video_IA	15571910	15569110	2800	0	0	0	0	.	.	0	1	1	.	.	.	.	.	.	.	.	.	[30000005]	AUS	EN	19	14	#NULL!	#NULL!	F	N	N	R	subs	subs	5	6	2	5	16
AUS02	RIGHT	2	1	incongruent	ON	chair_1_incon.mp4	50	sub50	50	Sub_IA	15571910	15569110	2800	40.25	5	1127	1	327	1127	1	0	0	.	0	0	0	0	0	0	1127	1127	[30000005]	AUS	EN	19	14	#NULL!	#NULL!	F	N	N	R	subs	subs	5	6	2	5	16
AUS02	RIGHT	2	1	incongruent	ON	chair_1_incon.mp4	51	sub51	51	Video_IA	15573150	15571990	1160	59.22413793	2	687	0.5897	247	247	2	0	0	202	1	1	0	0	0	0	247	247	[30000004, 30000005, 30000004]	AUS	EN	19	14	#NULL!	#NULL!	F	N	N	R	subs	subs	5	6	2	5	16
AUS02	RIGHT	2	1	incongruent	ON	chair_1_incon.mp4	51	sub51	51	Sub_IA	15573150	15571990	1160	41.20689655	3	478	0.4103	202	478	1	0	0	.	0	0	1	1	1	1	918	478	[30000004, 30000005, 30000004]	AUS	EN	19	14	#NULL!	#NULL!	F	N	N	R	subs	subs	5	6	2	5	16
AUS02	RIGHT	2	1	incongruent	ON	chair_1_incon.mp4	52	sub52	52	Video_IA	15579309	15575029	4280	66.14485981	10	2831	0.7283	391	475	4	0	0	179	1	3	0	0	0	0	475	475	[30000004, 30000005, 30000004, 30000005, 30000004, 30000005, 30000004]	AUS	EN	19	14	#NULL!	#NULL!	F	N	N	R	subs	subs	5	6	2	5	16
AUS02	RIGHT	2	1	incongruent	ON	chair_1_incon.mp4	52	sub52	52	Sub_IA	15579309	15575029	4280	24.6728972	5	1056	0.2717	179	357	3	0	0	.	0	0	1	3	1	3	3412	1056	[30000004, 30000005, 30000004, 30000005, 30000004, 30000005, 30000004]	AUS	EN	19	14	#NULL!	#NULL!	F	N	N	R	subs	subs	5	6	2	5	16
AUS02	RIGHT	2	1	incongruent	ON	chair_1_incon.mp4	53	sub53	53	Video_IA	15581190	15580189	1001	54.54545455	1	546	0.6026	546	546	1	1	0	.	1	1	0	0	0	0	546	546	[30000005, 30000004]	AUS	EN	19	14	#NULL!	#NULL!	F	N	N	R	subs	subs	5	6	2	5	16
AUS02	RIGHT	2	1	incongruent	ON	chair_1_incon.mp4	53	sub53	53	Sub_IA	15581190	15580189	1001	35.96403596	2	360	0.3974	206	360	1	0	0	.	0	0	1	1	1	1	906	360	[30000005, 30000004]	AUS	EN	19	14	#NULL!	#NULL!	F	N	N	R	subs	subs	5	6	2	5	16
AUS02	RIGHT	2	1	incongruent	ON	chair_1_incon.mp4	54	sub54	54	Video_IA	15599629	15597189	2440	11.43442623	3	279	0.6312	143	279	1	0	0	163	0	0	0	0	0	0	279	279	[30000004, 30000005]	AUS	EN	19	14	#NULL!	#NULL!	F	N	N	R	subs	subs	5	6	2	5	16
AUS02	RIGHT	2	1	incongruent	ON	chair_1_incon.mp4	54	sub54	54	Sub_IA	15599629	15597189	2440	6.680327869	1	163	0.3688	163	163	1	0	0	.	0	0	0	0	0	0	163	163	[30000004, 30000005]	AUS	EN	19	14	#NULL!	#NULL!	F	N	N	R	subs	subs	5	6	2	5	16
AUS02	RIGHT	2	1	incongruent	ON	chair_1_incon.mp4	55	sub55	55	Sub_IA	15601510	15600510	1000	42.4	1	424	0.8249	424	424	1	0	0	.	0	0	0	0	0	0	424	424	[30000004, 30000005]	AUS	EN	19	14	#NULL!	#NULL!	F	N	N	R	subs	subs	5	6	2	5	16
AUS02	RIGHT	2	1	incongruent	ON	chair_1_incon.mp4	55	sub55	55	Video_IA	15601510	15600510	1000	9	1	90	0.1751	90	90	1	0	0	424	0	0	0	0	0	0	90	90	[30000004, 30000005]	AUS	EN	19	14	#NULL!	#NULL!	F	N	N	R	subs	subs	5	6	2	5	16
AUS02	RIGHT	2	1	incongruent	ON	chair_1_incon.mp4	56	sub56	56	Sub_IA	15604549	15602869	1680	19.58333333	1	329	0.2012	329	329	1	0	0	.	0	0	1	1	1	1	1115	329	[30000004, 30000005, 30000004]	AUS	EN	19	14	#NULL!	#NULL!	F	N	N	R	subs	subs	5	6	2	5	16
AUS02	RIGHT	2	1	incongruent	ON	chair_1_incon.mp4	56	sub56	56	Video_IA	15604549	15602869	1680	77.73809524	5	1306	0.7988	111	520	2	0	0	329	1	1	0	0	0	0	520	520	[30000004, 30000005, 30000004]	AUS	EN	19	14	#NULL!	#NULL!	F	N	N	R	subs	subs	5	6	2	5	16
AUS02	RIGHT	2	1	incongruent	ON	chair_1_incon.mp4	57	sub57	57	Sub_IA	15608269	15607269	1000	73.5	1	735	0.5598	735	735	1	0	0	.	0	0	1	1	1	1	930	735	[30000004, 30000005, 30000004]	AUS	EN	19	14	#NULL!	#NULL!	F	N	N	R	subs	subs	5	6	2	5	16
AUS02	RIGHT	2	1	incongruent	ON	chair_1_incon.mp4	57	sub57	57	Video_IA	15608269	15607269	1000	57.8	2	578	0.4402	383	383	2	0	0	735	1	1	0	0	0	0	383	383	[30000004, 30000005, 30000004]	AUS	EN	19	14	#NULL!	#NULL!	F	N	N	R	subs	subs	5	6	2	5	16
AUS02	RIGHT	2	1	incongruent	ON	chair_1_incon.mp4	58	sub58	58	Sub_IA	15610790	15608349	2441	37.11593609	2	906	0.3766	240	906	1	0	0	.	0	0	0	0	0	0	906	906	[30000004, 0, 30000005]	AUS	EN	19	14	#NULL!	#NULL!	F	N	N	R	subs	subs	5	6	2	5	16
AUS02	RIGHT	2	1	incongruent	ON	chair_1_incon.mp4	58	sub58	58	Video_IA	15610790	15608349	2441	47.64440803	4	1163	0.4834	195	1163	1	0	0	240	0	0	0	0	0	0	1163	1163	[30000004, 0, 30000005]	AUS	EN	19	14	#NULL!	#NULL!	F	N	N	R	subs	subs	5	6	2	5	16
AUS02	RIGHT	2	1	incongruent	ON	chair_1_incon.mp4	59	sub59	59	Sub_IA	15612629	15611629	1000	0	0	0	0	.	.	0	1	1	.	.	.	.	.	.	.	.	.	[30000004]	AUS	EN	19	14	#NULL!	#NULL!	F	N	N	R	subs	subs	5	6	2	5	16
AUS02	RIGHT	2	1	incongruent	ON	chair_1_incon.mp4	59	sub59	59	Video_IA	15612629	15611629	1000	129.3	4	1293	1	249	1293	1	0	0	.	0	0	0	0	0	0	1293	1293	[30000004]	AUS	EN	19	14	#NULL!	#NULL!	F	N	N	R	subs	subs	5	6	2	5	16
AUS02	RIGHT	2	1	incongruent	ON	chair_1_incon.mp4	60	sub60	60	Sub_IA	15617109	15614909	2200	22.31818182	3	491	0.1932	166	491	1	0	0	.	0	0	1	1	1	1	2069	491	[30000004, 30000005, 30000004]	AUS	EN	19	14	#NULL!	#NULL!	F	N	N	R	subs	subs	5	6	2	5	16
AUS02	RIGHT	2	1	incongruent	ON	chair_1_incon.mp4	60	sub60	60	Video_IA	15617109	15614909	2200	93.22727273	6	2051	0.8068	312	473	2	0	0	166	1	1	0	0	0	0	473	473	[30000004, 30000005, 30000004]	AUS	EN	19	14	#NULL!	#NULL!	F	N	N	R	subs	subs	5	6	2	5	16
AUS02	RIGHT	2	1	incongruent	ON	chair_1_incon.mp4	61	sub61	61	Sub_IA	15619549	15618549	1000	19	1	190	0.153	190	190	1	0	0	.	0	0	1	1	1	1	1002	190	[30000004, 30000005, 30000004]	AUS	EN	19	14	#NULL!	#NULL!	F	N	N	R	subs	subs	5	6	2	5	16
AUS02	RIGHT	2	1	incongruent	ON	chair_1_incon.mp4	61	sub61	61	Video_IA	15619549	15618549	1000	105.2	3	1052	0.847	240	240	2	0	0	190	1	1	0	0	0	0	240	240	[30000004, 30000005, 30000004]	AUS	EN	19	14	#NULL!	#NULL!	F	N	N	R	subs	subs	5	6	2	5	16
AUS02	RIGHT	2	1	incongruent	ON	chair_1_incon.mp4	62	sub62	62	Sub_IA	15625549	15624229	1320	36.51515152	3	482	0.283	137	482	1	0	0	.	0	0	1	1	1	1	1214	482	[30000004, 30000005, 30000004]	AUS	EN	19	14	#NULL!	#NULL!	F	N	N	R	subs	subs	5	6	2	5	16
AUS02	RIGHT	2	1	incongruent	ON	chair_1_incon.mp4	62	sub62	62	Video_IA	15625549	15624229	1320	92.5	3	1221	0.717	489	489	2	0	0	137	1	1	0	0	0	0	489	489	[30000004, 30000005, 30000004]	AUS	EN	19	14	#NULL!	#NULL!	F	N	N	R	subs	subs	5	6	2	5	16
AUS02	RIGHT	2	1	incongruent	ON	chair_1_incon.mp4	63	sub63	63	Video_IA	15629029	15627309	1720	72.79069767	2	1252	0.5853	778	778	2	0	0	184	1	1	0	0	0	0	778	778	[30000004, 30000005, 30000004, 30000005]	AUS	EN	19	14	#NULL!	#NULL!	F	N	N	R	subs	subs	5	6	2	5	16
AUS02	RIGHT	2	1	incongruent	ON	chair_1_incon.mp4	63	sub63	63	Sub_IA	15629029	15627309	1720	51.56976744	4	887	0.4147	184	622	2	0	0	.	0	0	1	1	1	1	1361	887	[30000004, 30000005, 30000004, 30000005]	AUS	EN	19	14	#NULL!	#NULL!	F	N	N	R	subs	subs	5	6	2	5	16
AUS02	RIGHT	2	1	incongruent	ON	chair_1_incon.mp4	64	sub64	64	Sub_IA	15633029	15630469	2560	25.5078125	3	653	0.3848	255	653	1	0	0	.	0	0	0	0	0	0	653	653	[30000004, 30000005]	AUS	EN	19	14	#NULL!	#NULL!	F	N	N	R	subs	subs	5	6	2	5	16
AUS02	RIGHT	2	1	incongruent	ON	chair_1_incon.mp4	64	sub64	64	Video_IA	15633029	15630469	2560	40.78125	2	1044	0.6152	748	1044	1	0	0	255	0	0	0	0	0	0	1044	1044	[30000004, 30000005]	AUS	EN	19	14	#NULL!	#NULL!	F	N	N	R	subs	subs	5	6	2	5	16
AUS02	RIGHT	2	1	incongruent	ON	chair_1_incon.mp4	65	sub65	65	Video_IA	15636309	15633109	3200	55.59375	7	1779	0.7596	186	783	2	0	0	154	1	1	0	0	0	0	783	783	[30000004, 30000005, 30000004, 30000005]	AUS	EN	19	14	#NULL!	#NULL!	F	N	N	R	subs	subs	5	6	2	5	16
AUS02	RIGHT	2	1	incongruent	ON	chair_1_incon.mp4	65	sub65	65	Sub_IA	15636309	15633109	3200	17.59375	2	563	0.2404	154	154	2	0	0	.	0	0	1	1	1	1	1559	563	[30000004, 30000005, 30000004, 30000005]	AUS	EN	19	14	#NULL!	#NULL!	F	N	N	R	subs	subs	5	6	2	5	16
AUS02	RIGHT	2	1	incongruent	ON	chair_1_incon.mp4	66	sub66	66	Sub_IA	15637469	15636389	1080	0	0	0	0	.	.	0	1	1	.	.	.	.	.	.	.	.	.	[30000004]	AUS	EN	19	14	#NULL!	#NULL!	F	N	N	R	subs	subs	5	6	2	5	16
AUS02	RIGHT	2	1	incongruent	ON	chair_1_incon.mp4	66	sub66	66	Video_IA	15637469	15636389	1080	90	4	972	1	200	972	1	0	0	.	0	0	0	0	0	0	972	972	[30000004]	AUS	EN	19	14	#NULL!	#NULL!	F	N	N	R	subs	subs	5	6	2	5	16
AUS02	RIGHT	2	1	incongruent	ON	chair_1_incon.mp4	67	sub67	67	Sub_IA	15639709	15637628	2081	24.74771744	3	515	0.2839	152	515	1	0	0	.	0	0	1	1	1	1	1306	515	[30000004, 30000005, 30000004]	AUS	EN	19	14	#NULL!	#NULL!	F	N	N	R	subs	subs	5	6	2	5	16
AUS02	RIGHT	2	1	incongruent	ON	chair_1_incon.mp4	67	sub67	67	Video_IA	15639709	15637628	2081	62.42191254	4	1299	0.7161	109	508	2	0	0	152	1	1	0	0	0	0	508	508	[30000004, 30000005, 30000004]	AUS	EN	19	14	#NULL!	#NULL!	F	N	N	R	subs	subs	5	6	2	5	16
AUS02	RIGHT	2	1	incongruent	ON	chair_1_incon.mp4	68	sub68	68	Video_IA	15642868	15639868	3000	36.3	5	1089	0.4354	82	611	2	0	0	268	1	1	0	0	0	0	611	611	[30000004, 30000005, 30000004, 30000005]	AUS	EN	19	14	#NULL!	#NULL!	F	N	N	R	subs	subs	5	6	2	5	16
AUS02	RIGHT	2	1	incongruent	ON	chair_1_incon.mp4	68	sub68	68	Sub_IA	15642868	15639868	3000	47.06666667	7	1412	0.5646	268	373	2	0	0	.	0	0	1	1	1	1	1890	1412	[30000004, 30000005, 30000004, 30000005]	AUS	EN	19	14	#NULL!	#NULL!	F	N	N	R	subs	subs	5	6	2	5	16
AUS02	RIGHT	2	1	incongruent	ON	chair_1_incon.mp4	69	sub69	69	Video_IA	15647988	15646988	1000	103.6	5	1036	1	221	1036	1	0	0	.	0	0	0	0	0	0	1036	1036	[30000004]	AUS	EN	19	14	#NULL!	#NULL!	F	N	N	R	subs	subs	5	6	2	5	16
AUS02	RIGHT	2	1	incongruent	ON	chair_1_incon.mp4	69	sub69	69	Sub_IA	15647988	15646988	1000	0	0	0	0	.	.	0	1	1	.	.	.	.	.	.	.	.	.	[30000004]	AUS	EN	19	14	#NULL!	#NULL!	F	N	N	R	subs	subs	5	6	2	5	16
AUS02	RIGHT	2	1	incongruent	ON	chair_1_incon.mp4	70	sub70	70	Video_IA	15649749	15648749	1000	128.8	2	1288	0.7703	557	557	2	0	0	248	1	1	0	0	0	0	557	557	[30000004, 30000005, 30000004]	AUS	EN	19	14	#NULL!	#NULL!	F	N	N	R	subs	subs	5	6	2	5	16
AUS02	RIGHT	2	1	incongruent	ON	chair_1_incon.mp4	70	sub70	70	Sub_IA	15649749	15648749	1000	38.4	2	384	0.2297	248	384	1	0	0	.	0	0	1	1	1	1	1115	384	[30000004, 30000005, 30000004]	AUS	EN	19	14	#NULL!	#NULL!	F	N	N	R	subs	subs	5	6	2	5	16
AUS02	RIGHT	2	1	incongruent	ON	chair_1_incon.mp4	71	sub71	71	Sub_IA	15652829	15650629	2200	0	0	0	0	.	.	0	1	1	.	.	.	.	.	.	.	.	.	[30000004]	AUS	EN	19	14	#NULL!	#NULL!	F	N	N	R	subs	subs	5	6	2	5	16
AUS02	RIGHT	2	1	incongruent	ON	chair_1_incon.mp4	71	sub71	71	Video_IA	15652829	15650629	2200	104.2727273	8	2294	1	437	2294	1	0	0	.	0	0	0	0	0	0	2294	2294	[30000004]	AUS	EN	19	14	#NULL!	#NULL!	F	N	N	R	subs	subs	5	6	2	5	16
AUS02	RIGHT	2	1	incongruent	ON	chair_1_incon.mp4	72	sub72	72	Sub_IA	15655749	15654709	1040	92.59615385	5	963	0.8552	247	963	1	0	0	.	0	0	0	0	0	0	963	963	[30000004, 30000005]	AUS	EN	19	14	#NULL!	#NULL!	F	N	N	R	subs	subs	5	6	2	5	16
AUS02	RIGHT	2	1	incongruent	ON	chair_1_incon.mp4	72	sub72	72	Video_IA	15655749	15654709	1040	15.67307692	1	163	0.1448	163	163	1	0	0	247	0	0	0	0	0	0	163	163	[30000004, 30000005]	AUS	EN	19	14	#NULL!	#NULL!	F	N	N	R	subs	subs	5	6	2	5	16
AUS02	RIGHT	2	1	incongruent	ON	chair_1_incon.mp4	73	sub73	73	Sub_IA	15658388	15655828	2560	43.28125	4	1108	0.4654	248	248	3	0	0	.	0	0	1	2	1	2	2381	1108	[30000005, 30000004, 30000005, 30000004, 30000005]	AUS	EN	19	14	#NULL!	#NULL!	F	N	N	R	subs	subs	5	6	2	5	16
AUS02	RIGHT	2	1	incongruent	ON	chair_1_incon.mp4	73	sub73	73	Video_IA	15658388	15655828	2560	49.7265625	4	1273	0.5346	198	585	2	1	0	.	1	2	0	0	0	0	585	585	[30000005, 30000004, 30000005, 30000004, 30000005]	AUS	EN	19	14	#NULL!	#NULL!	F	N	N	R	subs	subs	5	6	2	5	16
AUS02	RIGHT	2	1	incongruent	ON	chair_1_incon.mp4	74	sub74	74	Video_IA	15660508	15658468	2040	27.45098039	4	560	0.658	191	560	1	1	0	.	1	1	0	0	0	0	560	560	[30000005, 30000004]	AUS	EN	19	14	#NULL!	#NULL!	F	N	N	R	subs	subs	5	6	2	5	16
AUS02	RIGHT	2	1	incongruent	ON	chair_1_incon.mp4	74	sub74	74	Sub_IA	15660508	15658468	2040	14.26470588	1	291	0.342	291	291	1	0	0	.	0	0	1	1	1	1	851	291	[30000005, 30000004]	AUS	EN	19	14	#NULL!	#NULL!	F	N	N	R	subs	subs	5	6	2	5	16
AUS02	RIGHT	2	1	incongruent	ON	chair_1_incon.mp4	75	sub75	75	Video_IA	15662389	15660589	1800	29.38888889	2	529	0.3586	68	529	1	1	0	.	1	1	0	0	0	0	529	529	[30000005, 30000004]	AUS	EN	19	14	#NULL!	#NULL!	F	N	N	R	subs	subs	5	6	2	5	16
AUS02	RIGHT	2	1	incongruent	ON	chair_1_incon.mp4	75	sub75	75	Sub_IA	15662389	15660589	1800	52.55555556	4	946	0.6414	239	946	1	0	0	.	0	0	1	1	1	1	1475	946	[30000005, 30000004]	AUS	EN	19	14	#NULL!	#NULL!	F	N	N	R	subs	subs	5	6	2	5	16
AUS02	RIGHT	2	1	incongruent	ON	chair_1_incon.mp4	76	sub76	76	Sub_IA	15664309	15662469	1840	0	0	0	0	.	.	0	1	1	.	.	.	.	.	.	.	.	.	[30000004]	AUS	EN	19	14	#NULL!	#NULL!	F	N	N	R	subs	subs	5	6	2	5	16
AUS02	RIGHT	2	1	incongruent	ON	chair_1_incon.mp4	76	sub76	76	Video_IA	15664309	15662469	1840	88.26086957	5	1624	1	461	1624	1	0	0	.	0	0	0	0	0	0	1624	1624	[30000004]	AUS	EN	19	14	#NULL!	#NULL!	F	N	N	R	subs	subs	5	6	2	5	16
AUS02	RIGHT	2	1	incongruent	ON	chair_1_incon.mp4	77	sub77	77	Video_IA	15665749	15664389	1360	87.27941176	5	1187	1	86	1187	1	0	0	.	0	0	0	0	0	0	1187	1187	[30000004]	AUS	EN	19	14	#NULL!	#NULL!	F	N	N	R	subs	subs	5	6	2	5	16
AUS02	RIGHT	2	1	incongruent	ON	chair_1_incon.mp4	77	sub77	77	Sub_IA	15665749	15664389	1360	0	0	0	0	.	.	0	1	1	.	.	.	.	.	.	.	.	.	[30000004]	AUS	EN	19	14	#NULL!	#NULL!	F	N	N	R	subs	subs	5	6	2	5	16
AUS02	RIGHT	2	1	incongruent	ON	chair_1_incon.mp4	78	sub78	78	Sub_IA	15667269	15666269	1000	0	0	0	0	.	.	0	1	1	.	.	.	.	.	.	.	.	.	[30000004]	AUS	EN	19	14	#NULL!	#NULL!	F	N	N	R	subs	subs	5	6	2	5	16
AUS02	RIGHT	2	1	incongruent	ON	chair_1_incon.mp4	78	sub78	78	Video_IA	15667269	15666269	1000	115.1	3	1151	1	602	1151	1	0	0	.	0	0	0	0	0	0	1151	1151	[30000004]	AUS	EN	19	14	#NULL!	#NULL!	F	N	N	R	subs	subs	5	6	2	5	16
AUS02	RIGHT	2	1	incongruent	ON	chair_1_incon.mp4	79	sub79	79	Video_IA	15669429	15668429	1000	110.7	2	1107	1	559	1107	1	0	0	.	0	0	0	0	0	0	1107	1107	[30000004]	AUS	EN	19	14	#NULL!	#NULL!	F	N	N	R	subs	subs	5	6	2	5	16
AUS02	RIGHT	2	1	incongruent	ON	chair_1_incon.mp4	79	sub79	79	Sub_IA	15669429	15668429	1000	0	0	0	0	.	.	0	1	1	.	.	.	.	.	.	.	.	.	[30000004]	AUS	EN	19	14	#NULL!	#NULL!	F	N	N	R	subs	subs	5	6	2	5	16
AUS02	RIGHT	2	1	incongruent	ON	chair_1_incon.mp4	80	sub80	80	Video_IA	15672148	15671148	1000	18.9	2	189	1	70	189	1	0	0	.	0	0	0	0	0	0	189	189	[30000004]	AUS	EN	19	14	#NULL!	#NULL!	F	N	N	R	subs	subs	5	6	2	5	16
AUS02	RIGHT	2	1	incongruent	ON	chair_1_incon.mp4	80	sub80	80	Sub_IA	15672148	15671148	1000	0	0	0	0	.	.	0	1	1	.	.	.	.	.	.	.	.	.	[30000004]	AUS	EN	19	14	#NULL!	#NULL!	F	N	N	R	subs	subs	5	6	2	5	16
AUS02	RIGHT	2	1	incongruent	ON	chair_1_incon.mp4	81	sub81	81	Video_IA	15673908	15672908	1000	101.6	4	1016	1	94	1016	1	0	0	.	0	0	0	0	0	0	1016	1016	[30000004]	AUS	EN	19	14	#NULL!	#NULL!	F	N	N	R	subs	subs	5	6	2	5	16
AUS02	RIGHT	2	1	incongruent	ON	chair_1_incon.mp4	81	sub81	81	Sub_IA	15673908	15672908	1000	0	0	0	0	.	.	0	1	1	.	.	.	.	.	.	.	.	.	[30000004]	AUS	EN	19	14	#NULL!	#NULL!	F	N	N	R	subs	subs	5	6	2	5	16
AUS02	RIGHT	2	1	incongruent	ON	chair_1_incon.mp4	82	sub82	82	Sub_IA	15675388	15674068	1320	0	0	0	0	.	.	0	1	1	.	.	.	.	.	.	.	.	.	[30000004]	AUS	EN	19	14	#NULL!	#NULL!	F	N	N	R	subs	subs	5	6	2	5	16
AUS02	RIGHT	2	1	incongruent	ON	chair_1_incon.mp4	82	sub82	82	Video_IA	15675388	15674068	1320	63.18181818	3	834	1	475	834	1	0	0	.	0	0	0	0	0	0	834	834	[30000004]	AUS	EN	19	14	#NULL!	#NULL!	F	N	N	R	subs	subs	5	6	2	5	16
AUS02	RIGHT	2	1	incongruent	ON	chair_1_incon.mp4	83	sub83	83	Video_IA	15677508	15675468	2040	40.6372549	4	829	1	210	829	1	0	0	.	0	0	0	0	0	0	829	829	[30000004]	AUS	EN	19	14	#NULL!	#NULL!	F	N	N	R	subs	subs	5	6	2	5	16
AUS02	RIGHT	2	1	incongruent	ON	chair_1_incon.mp4	83	sub83	83	Sub_IA	15677508	15675468	2040	0	0	0	0	.	.	0	1	1	.	.	.	.	.	.	.	.	.	[30000004]	AUS	EN	19	14	#NULL!	#NULL!	F	N	N	R	subs	subs	5	6	2	5	16
AUS02	RIGHT	2	1	incongruent	ON	chair_1_incon.mp4	84	sub84	84	Sub_IA	15679508	15677668	1840	11.0326087	1	203	0.1996	203	203	1	0	0	.	0	0	0	0	0	0	203	203	[30000004, 30000005]	AUS	EN	19	14	#NULL!	#NULL!	F	N	N	R	subs	subs	5	6	2	5	16
AUS02	RIGHT	2	1	incongruent	ON	chair_1_incon.mp4	84	sub84	84	Video_IA	15679508	15677668	1840	44.23913043	4	814	0.8004	251	814	1	0	0	203	0	0	0	0	0	0	814	814	[30000004, 30000005]	AUS	EN	19	14	#NULL!	#NULL!	F	N	N	R	subs	subs	5	6	2	5	16
AUS02	RIGHT	2	1	incongruent	ON	chair_1_incon.mp4	85	sub85	85	Sub_IA	15684548	15683428	1120	34.28571429	2	384	0.3019	197	384	1	0	0	.	0	0	1	1	1	1	1070	384	[30000004, 30000005, 30000004]	AUS	EN	19	14	#NULL!	#NULL!	F	N	N	R	subs	subs	5	6	2	5	16
AUS02	RIGHT	2	1	incongruent	ON	chair_1_incon.mp4	85	sub85	85	Video_IA	15684548	15683428	1120	79.28571429	3	888	0.6981	202	202	2	0	0	197	1	1	0	0	0	0	202	202	[30000004, 30000005, 30000004]	AUS	EN	19	14	#NULL!	#NULL!	F	N	N	R	subs	subs	5	6	2	5	16
AUS02	RIGHT	2	1	incongruent	ON	chair_1_incon.mp4	86	sub86	86	Sub_IA	15688188	15687188	1000	17	1	170	0.1197	170	170	1	0	0	.	0	0	0	0	0	0	924	170	[30000004, 30000005, 0, 30000004]	AUS	EN	19	14	#NULL!	#NULL!	F	N	N	R	subs	subs	5	6	2	5	16
AUS02	RIGHT	2	1	incongruent	ON	chair_1_incon.mp4	86	sub86	86	Video_IA	15688188	15687188	1000	111.7	2	1117	0.7866	363	363	2	0	0	170	0	0	0	0	0	0	363	363	[30000004, 30000005, 0, 30000004]	AUS	EN	19	14	#NULL!	#NULL!	F	N	N	R	subs	subs	5	6	2	5	16
AUS02	RIGHT	2	1	incongruent	ON	chair_1_incon.mp4	87	sub87	87	Video_IA	15691509	15688348	3161	69.34514394	7	2192	0.88	754	1355	2	0	0	114	1	1	0	0	0	0	1355	1355	[30000004, 0, 30000005, 30000004]	AUS	EN	19	14	#NULL!	#NULL!	F	N	N	R	subs	subs	5	6	2	5	16
AUS02	RIGHT	2	1	incongruent	ON	chair_1_incon.mp4	87	sub87	87	Sub_IA	15691509	15688348	3161	3.606453654	1	114	0.0458	114	114	1	0	0	.	0	0	1	1	1	1	951	114	[30000004, 0, 30000005, 30000004]	AUS	EN	19	14	#NULL!	#NULL!	F	N	N	R	subs	subs	5	6	2	5	16
AUS02	RIGHT	2	1	incongruent	ON	chair_1_incon.mp4	88	sub88	88	Sub_IA	15695908	15691668	4240	23.98584906	6	1017	0.2695	169	646	2	0	0	.	0	0	1	2	1	2	3503	1017	[30000004, 30000005, 30000004, 30000005, 30000004]	AUS	EN	19	14	#NULL!	#NULL!	F	N	N	R	subs	subs	5	6	2	5	16
AUS02	RIGHT	2	1	incongruent	ON	chair_1_incon.mp4	88	sub88	88	Video_IA	15695908	15691668	4240	65	7	2756	0.7305	270	270	3	0	0	169	1	2	0	0	0	0	270	270	[30000004, 30000005, 30000004, 30000005, 30000004]	AUS	EN	19	14	#NULL!	#NULL!	F	N	N	R	subs	subs	5	6	2	5	16
AUS02	RIGHT	2	1	incongruent	ON	chair_1_incon.mp4	89	sub89	89	Video_IA	15698708	15695988	2720	49.11764706	3	1336	0.5279	637	864	2	0	0	345	1	1	0	0	0	0	864	864	[30000004, 30000005, 30000004]	AUS	EN	19	14	#NULL!	#NULL!	F	N	N	R	subs	subs	5	6	2	5	16
AUS02	RIGHT	2	1	incongruent	ON	chair_1_incon.mp4	89	sub89	89	Sub_IA	15698708	15695988	2720	43.93382353	4	1195	0.4721	345	1195	1	0	0	.	0	0	1	1	1	1	1667	1195	[30000004, 30000005, 30000004]	AUS	EN	19	14	#NULL!	#NULL!	F	N	N	R	subs	subs	5	6	2	5	16
AUS02	RIGHT	2	1	incongruent	ON	chair_1_incon.mp4	90	sub90	90	Video_IA	15701148	15698788	2360	59.70338983	5	1409	0.796	472	698	3	0	0	142	1	1	0	0	0	0	899	899	[30000004, 0, 30000004, 30000005, 30000004]	AUS	EN	19	14	#NULL!	#NULL!	F	N	N	R	subs	subs	5	6	2	5	16
AUS02	RIGHT	2	1	incongruent	ON	chair_1_incon.mp4	90	sub90	90	Sub_IA	15701148	15698788	2360	6.016949153	1	142	0.0802	142	142	1	0	0	.	0	0	1	1	1	1	652	142	[30000004, 0, 30000004, 30000005, 30000004]	AUS	EN	19	14	#NULL!	#NULL!	F	N	N	R	subs	subs	5	6	2	5	16
AUS02	RIGHT	2	1	incongruent	ON	chair_1_incon.mp4	91	sub91	91	Sub_IA	15703788	15701228	2560	6.015625	1	154	0.0889	154	154	1	0	0	.	0	0	1	1	1	1	1102	154	[30000004, 30000005, 30000004, 0, 30000004]	AUS	EN	19	14	#NULL!	#NULL!	F	N	N	R	subs	subs	5	6	2	5	16
AUS02	RIGHT	2	1	incongruent	ON	chair_1_incon.mp4	91	sub91	91	Video_IA	15703788	15701228	2560	48.125	5	1232	0.7109	121	284	3	0	0	154	1	1	0	0	0	0	284	284	[30000004, 30000005, 30000004, 0, 30000004]	AUS	EN	19	14	#NULL!	#NULL!	F	N	N	R	subs	subs	5	6	2	5	16
AUS02	RIGHT	2	1	incongruent	ON	chair_1_incon.mp4	92	sub92	92	Sub_IA	15706989	15704989	2000	41	4	820	0.3467	103	820	1	0	0	.	0	0	1	1	1	1	1935	820	[30000004, 30000005, 30000004]	AUS	EN	19	14	#NULL!	#NULL!	F	N	N	R	subs	subs	5	6	2	5	16
AUS02	RIGHT	2	1	incongruent	ON	chair_1_incon.mp4	92	sub92	92	Video_IA	15706989	15704989	2000	77.25	5	1545	0.6533	430	430	2	0	0	103	1	1	0	0	0	0	430	430	[30000004, 30000005, 30000004]	AUS	EN	19	14	#NULL!	#NULL!	F	N	N	R	subs	subs	5	6	2	5	16
AUS02	RIGHT	2	1	incongruent	ON	chair_1_incon.mp4	93	sub93	93	Sub_IA	15708148	15707148	1000	0	0	0	0	.	.	0	1	1	.	.	.	.	.	.	.	.	.	[30000004]	AUS	EN	19	14	#NULL!	#NULL!	F	N	N	R	subs	subs	5	6	2	5	16
AUS02	RIGHT	2	1	incongruent	ON	chair_1_incon.mp4	93	sub93	93	Video_IA	15708148	15707148	1000	119.2	4	1192	1	399	1192	1	0	0	.	0	0	0	0	0	0	1192	1192	[30000004]	AUS	EN	19	14	#NULL!	#NULL!	F	N	N	R	subs	subs	5	6	2	5	16
AUS02	RIGHT	2	1	incongruent	ON	chair_1_incon.mp4	94	sub94	94	Sub_IA	15713388	15711988	1400	0	0	0	0	.	.	0	1	1	.	.	.	.	.	.	.	.	.	[30000004]	AUS	EN	19	14	#NULL!	#NULL!	F	N	N	R	subs	subs	5	6	2	5	16
AUS02	RIGHT	2	1	incongruent	ON	chair_1_incon.mp4	94	sub94	94	Video_IA	15713388	15711988	1400	54.28571429	2	760	1	173	760	1	0	0	.	0	0	0	0	0	0	760	760	[30000004]	AUS	EN	19	14	#NULL!	#NULL!	F	N	N	R	subs	subs	5	6	2	5	16
AUS02	RIGHT	2	1	incongruent	ON	chair_1_incon.mp4	95	sub95	95	Video_IA	15719068	15718068	1000	80.6	3	806	0.8422	262	262	2	0	0	151	1	1	0	0	0	0	262	262	[30000004, 30000005, 30000004]	AUS	EN	19	14	#NULL!	#NULL!	F	N	N	R	subs	subs	5	6	2	5	16
AUS02	RIGHT	2	1	incongruent	ON	chair_1_incon.mp4	95	sub95	95	Sub_IA	15719068	15718068	1000	15.1	1	151	0.1578	151	151	1	0	0	.	0	0	1	1	1	1	695	151	[30000004, 30000005, 30000004]	AUS	EN	19	14	#NULL!	#NULL!	F	N	N	R	subs	subs	5	6	2	5	16
AUS02	RIGHT	2	1	incongruent	ON	chair_1_incon.mp4	96	sub96	96	Video_IA	15726708	15725708	1000	121	4	1210	1	371	1210	1	0	0	.	0	0	0	0	0	0	1210	1210	[30000004]	AUS	EN	19	14	#NULL!	#NULL!	F	N	N	R	subs	subs	5	6	2	5	16
AUS02	RIGHT	2	1	incongruent	ON	chair_1_incon.mp4	96	sub96	96	Sub_IA	15726708	15725708	1000	0	0	0	0	.	.	0	1	1	.	.	.	.	.	.	.	.	.	[30000004]	AUS	EN	19	14	#NULL!	#NULL!	F	N	N	R	subs	subs	5	6	2	5	16
AUS02	RIGHT	2	1	incongruent	ON	chair_1_incon.mp4	97	sub97	97	Video_IA	15731988	15729628	2360	52.54237288	4	1240	0.8031	442	559	2	0	0	160	1	1	0	0	0	0	559	559	[30000004, 30000005, 30000004]	AUS	EN	19	14	#NULL!	#NULL!	F	N	N	R	subs	subs	5	6	2	5	16
AUS02	RIGHT	2	1	incongruent	ON	chair_1_incon.mp4	97	sub97	97	Sub_IA	15731988	15729628	2360	12.88135593	2	304	0.1969	160	304	1	0	0	.	0	0	1	1	1	1	985	304	[30000004, 30000005, 30000004]	AUS	EN	19	14	#NULL!	#NULL!	F	N	N	R	subs	subs	5	6	2	5	16
AUS02	RIGHT	2	1	incongruent	ON	chair_1_incon.mp4	98	sub98	98	Sub_IA	15738668	15734748	3920	10.6377551	1	417	0.1159	417	417	1	0	0	.	0	0	1	1	1	1	2525	417	[30000004, 30000005, 30000004]	AUS	EN	19	14	#NULL!	#NULL!	F	N	N	R	subs	subs	5	6	2	5	16
AUS02	RIGHT	2	1	incongruent	ON	chair_1_incon.mp4	98	sub98	98	Video_IA	15738668	15734748	3920	81.17346939	9	3182	0.8841	693	1074	2	0	0	417	1	1	0	0	0	0	1074	1074	[30000004, 30000005, 30000004]	AUS	EN	19	14	#NULL!	#NULL!	F	N	N	R	subs	subs	5	6	2	5	16
AUS02	RIGHT	2	1	incongruent	ON	chair_1_incon.mp4	99	sub99	99	Sub_IA	15742108	15738748	3360	24.13690476	3	811	0.3173	187	187	2	0	0	.	0	0	1	2	1	2	2230	811	[30000004, 30000005, 30000004, 30000005, 30000004]	AUS	EN	19	14	#NULL!	#NULL!	F	N	N	R	subs	subs	5	6	2	5	16
AUS02	RIGHT	2	1	incongruent	ON	chair_1_incon.mp4	99	sub99	99	Video_IA	15742108	15738748	3360	51.93452381	8	1745	0.6827	181	326	3	0	0	187	1	2	0	0	0	0	326	326	[30000004, 30000005, 30000004, 30000005, 30000004]	AUS	EN	19	14	#NULL!	#NULL!	F	N	N	R	subs	subs	5	6	2	5	16
AUS02	RIGHT	2	1	incongruent	ON	chair_1_incon.mp4	100	sub100	100	Sub_IA	15744548	15742188	2360	12.24576271	1	289	0.1561	289	289	1	0	0	.	0	0	0	0	0	0	289	289	[30000004, 30000005]	AUS	EN	19	14	#NULL!	#NULL!	F	N	N	R	subs	subs	5	6	2	5	16
AUS02	RIGHT	2	1	incongruent	ON	chair_1_incon.mp4	100	sub100	100	Video_IA	15744548	15742188	2360	66.18644068	6	1562	0.8439	148	1562	1	0	0	289	0	0	0	0	0	0	1562	1562	[30000004, 30000005]	AUS	EN	19	14	#NULL!	#NULL!	F	N	N	R	subs	subs	5	6	2	5	16
AUS02	RIGHT	2	1	incongruent	ON	chair_1_incon.mp4	101	sub101	101	Sub_IA	15746028	15744708	1320	29.24242424	2	386	0.2245	303	386	1	0	0	.	0	0	1	1	1	1	1719	386	[30000005, 30000004]	AUS	EN	19	14	#NULL!	#NULL!	F	N	N	R	subs	subs	5	6	2	5	16
AUS02	RIGHT	2	1	incongruent	ON	chair_1_incon.mp4	101	sub101	101	Video_IA	15746028	15744708	1320	100.9848485	3	1333	0.7755	694	1333	1	1	0	.	1	1	0	0	0	0	1333	1333	[30000005, 30000004]	AUS	EN	19	14	#NULL!	#NULL!	F	N	N	R	subs	subs	5	6	2	5	16
AUS02	RIGHT	2	1	incongruent	ON	chair_1_incon.mp4	102	sub102	102	Video_IA	15750868	15747268	3600	69.66666667	7	2508	0.8913	92	1155	2	0	0	150	1	1	0	0	0	0	1155	1155	[30000004, 30000005, 30000004]	AUS	EN	19	14	#NULL!	#NULL!	F	N	N	R	subs	subs	5	6	2	5	16
AUS02	RIGHT	2	1	incongruent	ON	chair_1_incon.mp4	102	sub102	102	Sub_IA	15750868	15747268	3600	8.5	2	306	0.1087	150	306	1	0	0	.	0	0	1	1	1	1	1659	306	[30000004, 30000005, 30000004]	AUS	EN	19	14	#NULL!	#NULL!	F	N	N	R	subs	subs	5	6	2	5	16
AUS02	RIGHT	2	1	incongruent	ON	chair_1_incon.mp4	103	sub103	103	Sub_IA	15755148	15750948	4200	5.071428571	1	213	0.0571	213	213	1	0	0	.	0	0	1	1	1	1	901	213	[30000004, 30000005, 30000004, 0, 30000004]	AUS	EN	19	14	#NULL!	#NULL!	F	N	N	R	subs	subs	5	6	2	5	16
AUS02	RIGHT	2	1	incongruent	ON	chair_1_incon.mp4	103	sub103	103	Video_IA	15755148	15750948	4200	76.30952381	9	3205	0.8586	403	2517	3	0	0	213	1	1	0	0	0	0	2517	2517	[30000004, 30000005, 30000004, 0, 30000004]	AUS	EN	19	14	#NULL!	#NULL!	F	N	N	R	subs	subs	5	6	2	5	16
AUS02	RIGHT	2	1	incongruent	ON	chair_1_incon.mp4	104	sub104	104	Sub_IA	15756348	15755228	1120	9.196428571	1	103	0.0997	103	103	1	0	0	.	0	0	1	1	1	1	778	103	[30000004, 30000005, 30000004]	AUS	EN	19	14	#NULL!	#NULL!	F	N	N	R	subs	subs	5	6	2	5	16
AUS02	RIGHT	2	1	incongruent	ON	chair_1_incon.mp4	104	sub104	104	Video_IA	15756348	15755228	1120	83.03571429	3	930	0.9003	255	255	2	0	0	103	1	1	0	0	0	0	255	255	[30000004, 30000005, 30000004]	AUS	EN	19	14	#NULL!	#NULL!	F	N	N	R	subs	subs	5	6	2	5	16
AUS02	RIGHT	2	1	incongruent	ON	chair_1_incon.mp4	105	sub105	105	Sub_IA	15758028	15757068	960	51.97916667	2	499	0.6439	285	499	1	0	0	.	0	0	0	0	0	0	499	499	[30000004, 30000005]	AUS	EN	19	14	#NULL!	#NULL!	F	N	N	R	subs	subs	5	6	2	5	16
AUS02	RIGHT	2	1	incongruent	ON	chair_1_incon.mp4	105	sub105	105	Video_IA	15758028	15757068	960	28.75	2	276	0.3561	214	276	1	0	0	285	0	0	0	0	0	0	276	276	[30000004, 30000005]	AUS	EN	19	14	#NULL!	#NULL!	F	N	N	R	subs	subs	5	6	2	5	16
AUS02	RIGHT	2	1	incongruent	ON	chair_1_incon.mp4	106	sub106	106	Sub_IA	15759908	15758108	1800	70.11111111	5	1262	0.6866	194	1028	2	0	0	.	0	0	0	0	0	0	1262	1262	[30000004, 30000005, 0, 30000005]	AUS	EN	19	14	#NULL!	#NULL!	F	N	N	R	subs	subs	5	6	2	5	16
AUS02	RIGHT	2	1	incongruent	ON	chair_1_incon.mp4	106	sub106	106	Video_IA	15759908	15758108	1800	11.66666667	1	210	0.1143	210	210	1	0	0	194	0	0	0	0	0	0	210	210	[30000004, 30000005, 0, 30000005]	AUS	EN	19	14	#NULL!	#NULL!	F	N	N	R	subs	subs	5	6	2	5	16
AUS02	RIGHT	2	1	incongruent	ON	chair_1_incon.mp4	107	sub107	107	Video_IA	15762028	15759988	2040	49.26470588	5	1005	0.5306	263	1005	1	1	0	.	1	1	0	0	0	0	1005	1005	[30000005, 30000004, 30000005]	AUS	EN	19	14	#NULL!	#NULL!	F	N	N	R	subs	subs	5	6	2	5	16
AUS02	RIGHT	2	1	incongruent	ON	chair_1_incon.mp4	107	sub107	107	Sub_IA	15762028	15759988	2040	43.57843137	2	889	0.4694	234	234	2	0	0	.	0	0	1	1	1	1	1894	889	[30000005, 30000004, 30000005]	AUS	EN	19	14	#NULL!	#NULL!	F	N	N	R	subs	subs	5	6	2	5	16
AUS02	RIGHT	2	1	incongruent	ON	chair_1_incon.mp4	108	sub108	108	Sub_IA	15765028	15763148	1880	48.03191489	4	903	0.4433	288	903	1	0	0	.	0	0	1	1	1	1	1576	903	[30000004, 30000005, 30000004]	AUS	EN	19	14	#NULL!	#NULL!	F	N	N	R	subs	subs	5	6	2	5	16
AUS02	RIGHT	2	1	incongruent	ON	chair_1_incon.mp4	108	sub108	108	Video_IA	15765028	15763148	1880	60.31914894	3	1134	0.5567	461	461	2	0	0	288	1	1	0	0	0	0	461	461	[30000004, 30000005, 30000004]	AUS	EN	19	14	#NULL!	#NULL!	F	N	N	R	subs	subs	5	6	2	5	16
AUS02	RIGHT	2	1	incongruent	ON	chair_1_incon.mp4	109	sub109	109	Sub_IA	15768148	15765628	2520	31.74603175	2	800	0.2881	710	710	2	0	0	.	0	0	1	2	1	2	2777	800	[30000005, 30000004, 30000005, 30000004]	AUS	EN	19	14	#NULL!	#NULL!	F	N	N	R	subs	subs	5	6	2	5	16
AUS02	RIGHT	2	1	incongruent	ON	chair_1_incon.mp4	109	sub109	109	Video_IA	15768148	15765628	2520	78.45238095	6	1977	0.7119	216	1501	2	1	0	.	1	2	0	0	0	0	1501	1501	[30000005, 30000004, 30000005, 30000004]	AUS	EN	19	14	#NULL!	#NULL!	F	N	N	R	subs	subs	5	6	2	5	16
AUS02	RIGHT	2	1	incongruent	ON	chair_1_incon.mp4	110	sub110	110	Sub_IA	15770948	15769868	1080	0	0	0	0	.	.	0	1	1	.	.	.	.	.	.	.	.	.	[30000004]	AUS	EN	19	14	#NULL!	#NULL!	F	N	N	R	subs	subs	5	6	2	5	16
AUS02	RIGHT	2	1	incongruent	ON	chair_1_incon.mp4	110	sub110	110	Video_IA	15770948	15769868	1080	35.46296296	3	383	1	117	383	1	0	0	.	0	0	0	0	0	0	383	383	[30000004]	AUS	EN	19	14	#NULL!	#NULL!	F	N	N	R	subs	subs	5	6	2	5	16
AUS02	RIGHT	2	1	incongruent	ON	chair_1_incon.mp4	111	sub111	111	Video_IA	15773628	15771748	1880	76.96808511	5	1447	1	196	1447	1	0	0	.	0	0	0	0	0	0	1447	1447	[30000004]	AUS	EN	19	14	#NULL!	#NULL!	F	N	N	R	subs	subs	5	6	2	5	16
AUS02	RIGHT	2	1	incongruent	ON	chair_1_incon.mp4	111	sub111	111	Sub_IA	15773628	15771748	1880	0	0	0	0	.	.	0	1	1	.	.	.	.	.	.	.	.	.	[30000004]	AUS	EN	19	14	#NULL!	#NULL!	F	N	N	R	subs	subs	5	6	2	5	16
AUS02	RIGHT	2	1	incongruent	ON	chair_1_incon.mp4	112	sub112	112	Video_IA	15775828	15773788	2040	74.60784314	7	1522	0.8859	323	1358	2	0	0	.	0	0	0	0	0	0	1522	1522	[30000004, 0, 30000004]	AUS	EN	19	14	#NULL!	#NULL!	F	N	N	R	subs	subs	5	6	2	5	16
AUS02	RIGHT	2	1	incongruent	ON	chair_1_incon.mp4	112	sub112	112	Sub_IA	15775828	15773788	2040	0	0	0	0	.	.	0	1	1	.	.	.	.	.	.	.	.	.	[30000004, 0, 30000004]	AUS	EN	19	14	#NULL!	#NULL!	F	N	N	R	subs	subs	5	6	2	5	16
AUS02	RIGHT	2	1	incongruent	ON	chair_1_incon.mp4	113	sub113	113	Sub_IA	15783707	15779587	4120	19.75728155	4	814	0.2716	245	452	2	0	0	.	0	0	1	2	1	2	1405	814	[30000004, 0, 30000004, 30000005, 30000004, 30000005, 30000004]	AUS	EN	19	14	#NULL!	#NULL!	F	N	N	R	subs	subs	5	6	2	5	16
AUS02	RIGHT	2	1	incongruent	ON	chair_1_incon.mp4	113	sub113	113	Video_IA	15783707	15779587	4120	46.60194175	9	1920	0.6406	453	950	4	0	0	245	1	2	0	0	0	0	1329	1329	[30000004, 0, 30000004, 30000005, 30000004, 30000005, 30000004]	AUS	EN	19	14	#NULL!	#NULL!	F	N	N	R	subs	subs	5	6	2	5	16
AUS02	RIGHT	2	1	incongruent	ON	chair_1_incon.mp4	114	sub114	114	Video_IA	15785987	15783867	2120	59.48113208	6	1261	0.9158	280	1261	1	0	0	116	0	0	0	0	0	0	1261	1261	[30000004, 30000005]	AUS	EN	19	14	#NULL!	#NULL!	F	N	N	R	subs	subs	5	6	2	5	16
AUS02	RIGHT	2	1	incongruent	ON	chair_1_incon.mp4	114	sub114	114	Sub_IA	15785987	15783867	2120	5.471698113	1	116	0.0842	116	116	1	0	0	.	0	0	0	0	0	0	116	116	[30000004, 30000005]	AUS	EN	19	14	#NULL!	#NULL!	F	N	N	R	subs	subs	5	6	2	5	16
AUS02	RIGHT	2	1	incongruent	ON	chair_1_incon.mp4	115	sub115	115	Video_IA	15787227	15786067	1160	28.27586207	2	328	0.5054	82	82	2	0	0	189	1	1	0	0	0	0	82	82	[30000004, 30000005, 30000004]	AUS	EN	19	14	#NULL!	#NULL!	F	N	N	R	subs	subs	5	6	2	5	16
AUS02	RIGHT	2	1	incongruent	ON	chair_1_incon.mp4	115	sub115	115	Sub_IA	15787227	15786067	1160	27.67241379	2	321	0.4946	189	321	1	0	0	.	0	0	1	1	1	1	567	321	[30000004, 30000005, 30000004]	AUS	EN	19	14	#NULL!	#NULL!	F	N	N	R	subs	subs	5	6	2	5	16
AUS02	RIGHT	2	1	incongruent	ON	chair_1_incon.mp4	116	sub116	116	Video_IA	15788388	15787388	1000	114.9	3	1149	1	475	1149	1	0	0	.	0	0	0	0	0	0	1149	1149	[30000004]	AUS	EN	19	14	#NULL!	#NULL!	F	N	N	R	subs	subs	5	6	2	5	16
AUS02	RIGHT	2	1	incongruent	ON	chair_1_incon.mp4	116	sub116	116	Sub_IA	15788388	15787388	1000	0	0	0	0	.	.	0	1	1	.	.	.	.	.	.	.	.	.	[30000004]	AUS	EN	19	14	#NULL!	#NULL!	F	N	N	R	subs	subs	5	6	2	5	16
AUS02	RIGHT	2	2	congruent	OFF	chair_2_con.mp4	1	sub01	117	Video_IA	15994445	15989805	4640	22.67241379	5	1052	0.2835	166	389	3	0	0	161	1	1	0	0	0	0	881	881	[30000004, 0, 30000004, 0, 30000005, 30000004, 30000005]	AUS	EN	19	14	#NULL!	#NULL!	F	N	N	R	subs	subs	5	6	2	5	16
AUS02	RIGHT	2	2	congruent	OFF	chair_2_con.mp4	1	sub01	117	Sub_IA	15994445	15989805	4640	48.34051724	11	2243	0.6044	161	1682	2	0	0	.	0	0	1	1	1	1	2414	2243	[30000004, 0, 30000004, 0, 30000005, 30000004, 30000005]	AUS	EN	19	14	#NULL!	#NULL!	F	N	N	R	subs	subs	5	6	2	5	16
AUS02	RIGHT	2	2	congruent	OFF	chair_2_con.mp4	2	sub02	118	Sub_IA	15996765	15994525	2240	29.33035714	3	657	0.5173	256	657	1	0	0	.	0	0	1	1	1	1	1270	657	[30000005, 30000004]	AUS	EN	19	14	#NULL!	#NULL!	F	N	N	R	subs	subs	5	6	2	5	16
AUS02	RIGHT	2	2	congruent	OFF	chair_2_con.mp4	2	sub02	118	Video_IA	15996765	15994525	2240	27.36607143	1	613	0.4827	613	613	1	1	0	.	1	1	0	0	0	0	613	613	[30000005, 30000004]	AUS	EN	19	14	#NULL!	#NULL!	F	N	N	R	subs	subs	5	6	2	5	16
AUS02	RIGHT	2	2	congruent	OFF	chair_2_con.mp4	3	sub03	119	Sub_IA	15998125	15996845	1280	68.125	4	872	0.596	265	872	1	0	0	.	0	0	1	1	1	1	1463	872	[30000005, 30000004]	AUS	EN	19	14	#NULL!	#NULL!	F	N	N	R	subs	subs	5	6	2	5	16
AUS02	RIGHT	2	2	congruent	OFF	chair_2_con.mp4	3	sub03	119	Video_IA	15998125	15996845	1280	46.171875	1	591	0.404	591	591	1	1	0	.	1	1	0	0	0	0	591	591	[30000005, 30000004]	AUS	EN	19	14	#NULL!	#NULL!	F	N	N	R	subs	subs	5	6	2	5	16
AUS02	RIGHT	2	2	congruent	OFF	chair_2_con.mp4	4	sub04	120	Sub_IA	16002565	15998285	4280	35.42056075	6	1516	0.4161	251	1516	1	0	0	.	0	0	1	1	1	1	2829	1516	[30000004, 30000005, 30000004]	AUS	EN	19	14	#NULL!	#NULL!	F	N	N	R	subs	subs	5	6	2	5	16
AUS02	RIGHT	2	2	congruent	OFF	chair_2_con.mp4	4	sub04	120	Video_IA	16002565	15998285	4280	49.69626168	7	2127	0.5839	591	814	2	0	0	251	1	1	0	0	0	0	814	814	[30000004, 30000005, 30000004]	AUS	EN	19	14	#NULL!	#NULL!	F	N	N	R	subs	subs	5	6	2	5	16
AUS02	RIGHT	2	2	congruent	OFF	chair_2_con.mp4	5	sub05	121	Sub_IA	16005524	16004324	1200	34.33333333	1	412	0.3749	412	412	1	0	0	.	0	0	0	0	0	0	412	412	[30000004, 30000005]	AUS	EN	19	14	#NULL!	#NULL!	F	N	N	R	subs	subs	5	6	2	5	16
AUS02	RIGHT	2	2	congruent	OFF	chair_2_con.mp4	5	sub05	121	Video_IA	16005524	16004324	1200	57.25	2	687	0.6251	521	687	1	0	0	412	0	0	0	0	0	0	687	687	[30000004, 30000005]	AUS	EN	19	14	#NULL!	#NULL!	F	N	N	R	subs	subs	5	6	2	5	16
AUS02	RIGHT	2	2	congruent	OFF	chair_2_con.mp4	6	sub06	122	Sub_IA	16009284	16006725	2559	31.22313404	4	799	0.3647	210	799	1	0	0	.	0	0	1	1	1	1	1595	799	[30000004, 30000005, 30000004]	AUS	EN	19	14	#NULL!	#NULL!	F	N	N	R	subs	subs	5	6	2	5	16
AUS02	RIGHT	2	2	congruent	OFF	chair_2_con.mp4	6	sub06	122	Video_IA	16009284	16006725	2559	54.39624853	3	1392	0.6353	372	596	2	0	0	210	1	1	0	0	0	0	596	596	[30000004, 30000005, 30000004]	AUS	EN	19	14	#NULL!	#NULL!	F	N	N	R	subs	subs	5	6	2	5	16
AUS02	RIGHT	2	2	congruent	OFF	chair_2_con.mp4	7	sub07	123	Sub_IA	16011405	16009445	1960	0	0	0	0	.	.	0	1	1	.	.	.	.	.	.	.	.	.	[30000004]	AUS	EN	19	14	#NULL!	#NULL!	F	N	N	R	subs	subs	5	6	2	5	16
AUS02	RIGHT	2	2	congruent	OFF	chair_2_con.mp4	7	sub07	123	Video_IA	16011405	16009445	1960	107.0918367	6	2099	1	796	2099	1	0	0	.	0	0	0	0	0	0	2099	2099	[30000004]	AUS	EN	19	14	#NULL!	#NULL!	F	N	N	R	subs	subs	5	6	2	5	16
AUS02	RIGHT	2	2	congruent	OFF	chair_2_con.mp4	8	sub08	124	Video_IA	16014884	16011564	3320	61.62650602	10	2046	0.7815	245	2046	1	0	0	227	0	0	0	0	0	0	2046	2046	[30000004, 30000005]	AUS	EN	19	14	#NULL!	#NULL!	F	N	N	R	subs	subs	5	6	2	5	16
AUS02	RIGHT	2	2	congruent	OFF	chair_2_con.mp4	8	sub08	124	Sub_IA	16014884	16011564	3320	17.22891566	2	572	0.2185	227	572	1	0	0	.	0	0	0	0	0	0	572	572	[30000004, 30000005]	AUS	EN	19	14	#NULL!	#NULL!	F	N	N	R	subs	subs	5	6	2	5	16
AUS02	RIGHT	2	2	congruent	OFF	chair_2_con.mp4	9	sub09	125	Sub_IA	16020044	16016204	3840	42.21354167	8	1621	0.6791	236	1621	1	0	0	.	0	0	1	1	1	1	1894	1621	[30000004, 30000005, 30000004]	AUS	EN	19	14	#NULL!	#NULL!	F	N	N	R	subs	subs	5	6	2	5	16
AUS02	RIGHT	2	2	congruent	OFF	chair_2_con.mp4	9	sub09	125	Video_IA	16020044	16016204	3840	19.94791667	4	766	0.3209	144	493	2	0	0	236	1	1	0	0	0	0	493	493	[30000004, 30000005, 30000004]	AUS	EN	19	14	#NULL!	#NULL!	F	N	N	R	subs	subs	5	6	2	5	16
AUS02	RIGHT	2	2	congruent	OFF	chair_2_con.mp4	10	sub10	126	Video_IA	16025044	16020964	4080	47.32843137	8	1931	0.6329	84	539	3	0	0	339	1	2	0	0	0	0	539	539	[30000004, 30000005, 30000004, 0, 30000005, 30000004]	AUS	EN	19	14	#NULL!	#NULL!	F	N	N	R	subs	subs	5	6	2	5	16
AUS02	RIGHT	2	2	congruent	OFF	chair_2_con.mp4	10	sub10	126	Sub_IA	16025044	16020964	4080	18.43137255	3	752	0.2465	339	514	2	0	0	.	0	0	1	2	1	2	2144	752	[30000004, 30000005, 30000004, 0, 30000005, 30000004]	AUS	EN	19	14	#NULL!	#NULL!	F	N	N	R	subs	subs	5	6	2	5	16
AUS02	RIGHT	2	2	congruent	OFF	chair_2_con.mp4	11	sub11	127	Video_IA	16026765	16025125	1640	49.02439024	2	804	0.518	185	185	2	0	0	209	1	1	0	0	0	0	185	185	[30000004, 30000005, 30000004, 30000005]	AUS	EN	19	14	#NULL!	#NULL!	F	N	N	R	subs	subs	5	6	2	5	16
AUS02	RIGHT	2	2	congruent	OFF	chair_2_con.mp4	11	sub11	127	Sub_IA	16026765	16025125	1640	45.6097561	2	748	0.482	209	209	2	0	0	.	0	0	1	1	1	1	1367	748	[30000004, 30000005, 30000004, 30000005]	AUS	EN	19	14	#NULL!	#NULL!	F	N	N	R	subs	subs	5	6	2	5	16
AUS02	RIGHT	2	2	congruent	OFF	chair_2_con.mp4	12	sub12	128	Video_IA	16028645	16026925	1720	55.58139535	5	956	0.4845	185	338	2	1	0	.	1	2	0	0	0	0	338	338	[30000005, 30000004, 0, 30000005, 30000004]	AUS	EN	19	14	#NULL!	#NULL!	F	N	N	R	subs	subs	5	6	2	5	16
AUS02	RIGHT	2	2	congruent	OFF	chair_2_con.mp4	12	sub12	128	Sub_IA	16028645	16026925	1720	40.87209302	2	703	0.3563	539	539	2	0	0	.	0	0	1	2	1	2	1659	703	[30000005, 30000004, 0, 30000005, 30000004]	AUS	EN	19	14	#NULL!	#NULL!	F	N	N	R	subs	subs	5	6	2	5	16
AUS02	RIGHT	2	2	congruent	OFF	chair_2_con.mp4	13	sub13	129	Sub_IA	16032165	16028805	3360	35.71428571	5	1200	0.3538	249	943	2	0	0	.	0	0	1	2	1	2	2885	1200	[30000004, 30000005, 30000004, 30000005, 30000004]	AUS	EN	19	14	#NULL!	#NULL!	F	N	N	R	subs	subs	5	6	2	5	16
AUS02	RIGHT	2	2	congruent	OFF	chair_2_con.mp4	13	sub13	129	Video_IA	16032165	16028805	3360	65.23809524	7	2192	0.6462	301	507	3	0	0	249	1	2	0	0	0	0	507	507	[30000004, 30000005, 30000004, 30000005, 30000004]	AUS	EN	19	14	#NULL!	#NULL!	F	N	N	R	subs	subs	5	6	2	5	16
AUS02	RIGHT	2	2	congruent	OFF	chair_2_con.mp4	14	sub14	130	Sub_IA	16033364	16032244	1120	0	0	0	0	.	.	0	1	1	.	.	.	.	.	.	.	.	.	[30000004]	AUS	EN	19	14	#NULL!	#NULL!	F	N	N	R	subs	subs	5	6	2	5	16
AUS02	RIGHT	2	2	congruent	OFF	chair_2_con.mp4	14	sub14	130	Video_IA	16033364	16032244	1120	100	4	1120	1	707	1120	1	0	0	.	0	0	0	0	0	0	1120	1120	[30000004]	AUS	EN	19	14	#NULL!	#NULL!	F	N	N	R	subs	subs	5	6	2	5	16
AUS02	RIGHT	2	2	congruent	OFF	chair_2_con.mp4	15	sub15	131	Sub_IA	16035645	16033525	2120	0	0	0	0	.	.	0	1	1	.	.	.	.	.	.	.	.	.	[30000004, 0]	AUS	EN	19	14	#NULL!	#NULL!	F	N	N	R	subs	subs	5	6	2	5	16
AUS02	RIGHT	2	2	congruent	OFF	chair_2_con.mp4	15	sub15	131	Video_IA	16035645	16033525	2120	66.03773585	5	1400	0.8728	278	1400	1	0	0	.	0	0	0	0	0	0	1400	1400	[30000004, 0]	AUS	EN	19	14	#NULL!	#NULL!	F	N	N	R	subs	subs	5	6	2	5	16
AUS02	RIGHT	2	2	congruent	OFF	chair_2_con.mp4	16	sub16	132	Video_IA	16037084	16036084	1000	122	3	1220	1	214	1220	1	0	0	.	0	0	0	0	0	0	1220	1220	[30000004]	AUS	EN	19	14	#NULL!	#NULL!	F	N	N	R	subs	subs	5	6	2	5	16
AUS02	RIGHT	2	2	congruent	OFF	chair_2_con.mp4	16	sub16	132	Sub_IA	16037084	16036084	1000	0	0	0	0	.	.	0	1	1	.	.	.	.	.	.	.	.	.	[30000004]	AUS	EN	19	14	#NULL!	#NULL!	F	N	N	R	subs	subs	5	6	2	5	16
AUS02	RIGHT	2	2	congruent	OFF	chair_2_con.mp4	17	sub17	133	Video_IA	16039164	16037804	1360	128.1617647	6	1743	1	743	1743	1	0	0	.	0	0	0	0	0	0	1743	1743	[30000004]	AUS	EN	19	14	#NULL!	#NULL!	F	N	N	R	subs	subs	5	6	2	5	16
AUS02	RIGHT	2	2	congruent	OFF	chair_2_con.mp4	17	sub17	133	Sub_IA	16039164	16037804	1360	0	0	0	0	.	.	0	1	1	.	.	.	.	.	.	.	.	.	[30000004]	AUS	EN	19	14	#NULL!	#NULL!	F	N	N	R	subs	subs	5	6	2	5	16
AUS02	RIGHT	2	2	congruent	OFF	chair_2_con.mp4	18	sub18	134	Sub_IA	16042444	16040324	2120	22.73584906	2	482	0.2822	247	482	1	0	0	.	0	0	1	1	1	1	1009	482	[30000004, 30000005, 30000004]	AUS	EN	19	14	#NULL!	#NULL!	F	N	N	R	subs	subs	5	6	2	5	16
AUS02	RIGHT	2	2	congruent	OFF	chair_2_con.mp4	18	sub18	134	Video_IA	16042444	16040324	2120	57.83018868	5	1226	0.7178	277	699	2	0	0	247	1	1	0	0	0	0	699	699	[30000004, 30000005, 30000004]	AUS	EN	19	14	#NULL!	#NULL!	F	N	N	R	subs	subs	5	6	2	5	16
AUS02	RIGHT	2	2	congruent	OFF	chair_2_con.mp4	19	sub19	135	Video_IA	16044925	16042525	2400	74.875	6	1797	0.8945	200	200	2	0	0	212	1	1	0	0	0	0	200	200	[30000004, 30000005, 30000004]	AUS	EN	19	14	#NULL!	#NULL!	F	N	N	R	subs	subs	5	6	2	5	16
AUS02	RIGHT	2	2	congruent	OFF	chair_2_con.mp4	19	sub19	135	Sub_IA	16044925	16042525	2400	8.833333333	1	212	0.1055	212	212	1	0	0	.	0	0	1	1	1	1	1809	212	[30000004, 30000005, 30000004]	AUS	EN	19	14	#NULL!	#NULL!	F	N	N	R	subs	subs	5	6	2	5	16
AUS02	RIGHT	2	2	congruent	OFF	chair_2_con.mp4	20	sub21	136	Video_IA	16049364	16047724	1640	76.58536585	3	1256	1	118	1256	1	0	0	.	0	0	0	0	0	0	1256	1256	[30000004]	AUS	EN	19	14	#NULL!	#NULL!	F	N	N	R	subs	subs	5	6	2	5	16
AUS02	RIGHT	2	2	congruent	OFF	chair_2_con.mp4	20	sub21	136	Sub_IA	16049364	16047724	1640	0	0	0	0	.	.	0	1	1	.	.	.	.	.	.	.	.	.	[30000004]	AUS	EN	19	14	#NULL!	#NULL!	F	N	N	R	subs	subs	5	6	2	5	16
AUS02	RIGHT	2	2	congruent	OFF	chair_2_con.mp4	21	sub20	137	Video_IA	16047564	16045004	2560	10.078125	2	258	0.3477	61	61	2	0	0	265	1	1	0	0	0	0	61	61	[30000004, 30000005, 30000004]	AUS	EN	19	14	#NULL!	#NULL!	F	N	N	R	subs	subs	5	6	2	5	16
AUS02	RIGHT	2	2	congruent	OFF	chair_2_con.mp4	21	sub20	137	Sub_IA	16047564	16045004	2560	18.90625	2	484	0.6523	265	484	1	0	0	.	0	0	1	1	1	1	681	484	[30000004, 30000005, 30000004]	AUS	EN	19	14	#NULL!	#NULL!	F	N	N	R	subs	subs	5	6	2	5	16
AUS02	RIGHT	2	2	congruent	OFF	chair_2_con.mp4	22	sub22	138	Sub_IA	16052804	16049444	3360	10.08928571	1	339	0.1222	339	339	1	0	0	.	0	0	1	1	1	1	921	339	[30000004, 30000005, 30000004]	AUS	EN	19	14	#NULL!	#NULL!	F	N	N	R	subs	subs	5	6	2	5	16
AUS02	RIGHT	2	2	congruent	OFF	chair_2_con.mp4	22	sub22	138	Video_IA	16052804	16049444	3360	72.4702381	9	2435	0.8778	439	1853	2	0	0	339	1	1	0	0	0	0	1853	1853	[30000004, 30000005, 30000004]	AUS	EN	19	14	#NULL!	#NULL!	F	N	N	R	subs	subs	5	6	2	5	16
AUS02	RIGHT	2	2	congruent	OFF	chair_2_con.mp4	23	sub23	139	Video_IA	16055324	16053604	1720	66.97674419	7	1152	1	134	1152	1	0	0	.	0	0	0	0	0	0	1152	1152	[30000004]	AUS	EN	19	14	#NULL!	#NULL!	F	N	N	R	subs	subs	5	6	2	5	16
AUS02	RIGHT	2	2	congruent	OFF	chair_2_con.mp4	23	sub23	139	Sub_IA	16055324	16053604	1720	0	0	0	0	.	.	0	1	1	.	.	.	.	.	.	.	.	.	[30000004]	AUS	EN	19	14	#NULL!	#NULL!	F	N	N	R	subs	subs	5	6	2	5	16
AUS02	RIGHT	2	2	congruent	OFF	chair_2_con.mp4	24	sub24	140	Video_IA	16059004	16055964	3040	58.78289474	11	1787	0.7624	88	793	3	0	0	330	1	2	0	0	0	0	793	793	[30000004, 30000005, 30000004, 30000005, 30000004]	AUS	EN	19	14	#NULL!	#NULL!	F	N	N	R	subs	subs	5	6	2	5	16
AUS02	RIGHT	2	2	congruent	OFF	chair_2_con.mp4	24	sub24	140	Sub_IA	16059004	16055964	3040	18.32236842	2	557	0.2376	330	330	2	0	0	.	0	0	1	2	1	2	1551	557	[30000004, 30000005, 30000004, 30000005, 30000004]	AUS	EN	19	14	#NULL!	#NULL!	F	N	N	R	subs	subs	5	6	2	5	16
AUS02	RIGHT	2	2	congruent	OFF	chair_2_con.mp4	25	sub25	141	Sub_IA	16062044	16061044	1000	0	0	0	0	.	.	0	1	1	.	.	.	.	.	.	.	.	.	[30000004]	AUS	EN	19	14	#NULL!	#NULL!	F	N	N	R	subs	subs	5	6	2	5	16
AUS02	RIGHT	2	2	congruent	OFF	chair_2_con.mp4	25	sub25	141	Video_IA	16062044	16061044	1000	162.4	4	1624	1	419	1624	1	0	0	.	0	0	0	0	0	0	1624	1624	[30000004]	AUS	EN	19	14	#NULL!	#NULL!	F	N	N	R	subs	subs	5	6	2	5	16
AUS02	RIGHT	2	2	congruent	OFF	chair_2_con.mp4	26	sub26	142	Video_IA	16065204	16063164	2040	123.8235294	10	2526	1	728	2526	1	0	0	.	0	0	0	0	0	0	2526	2526	[30000004]	AUS	EN	19	14	#NULL!	#NULL!	F	N	N	R	subs	subs	5	6	2	5	16
AUS02	RIGHT	2	2	congruent	OFF	chair_2_con.mp4	26	sub26	142	Sub_IA	16065204	16063164	2040	0	0	0	0	.	.	0	1	1	.	.	.	.	.	.	.	.	.	[30000004]	AUS	EN	19	14	#NULL!	#NULL!	F	N	N	R	subs	subs	5	6	2	5	16
AUS02	RIGHT	2	2	congruent	OFF	chair_2_con.mp4	27	sub27	143	Sub_IA	16069284	16065364	3920	21.09693878	3	827	0.225	313	827	1	0	0	.	0	0	1	1	1	1	1366	827	[30000004, 30000005, 30000004]	AUS	EN	19	14	#NULL!	#NULL!	F	N	N	R	subs	subs	5	6	2	5	16
AUS02	RIGHT	2	2	congruent	OFF	chair_2_con.mp4	27	sub27	143	Video_IA	16069284	16065364	3920	72.67857143	10	2849	0.775	401	2310	2	0	0	313	1	1	0	0	0	0	2310	2310	[30000004, 30000005, 30000004]	AUS	EN	19	14	#NULL!	#NULL!	F	N	N	R	subs	subs	5	6	2	5	16
AUS02	RIGHT	2	2	congruent	OFF	chair_2_con.mp4	28	sub28	144	Video_IA	16072604	16069444	3160	69.52531646	8	2197	0.7251	539	615	3	0	0	158	1	2	0	0	0	0	615	615	[30000004, 30000005, 30000004, 30000005, 30000004]	AUS	EN	19	14	#NULL!	#NULL!	F	N	N	R	subs	subs	5	6	2	5	16
AUS02	RIGHT	2	2	congruent	OFF	chair_2_con.mp4	28	sub28	144	Sub_IA	16072604	16069444	3160	26.36075949	4	833	0.2749	158	571	2	0	0	.	0	0	1	2	1	2	2415	833	[30000004, 30000005, 30000004, 30000005, 30000004]	AUS	EN	19	14	#NULL!	#NULL!	F	N	N	R	subs	subs	5	6	2	5	16
AUS02	RIGHT	2	2	congruent	OFF	chair_2_con.mp4	29	sub29	145	Sub_IA	16074684	16072764	1920	56.14583333	6	1078	0.5722	72	801	2	0	0	.	0	0	1	1	1	1	1739	1078	[30000004, 30000005, 30000004, 30000005]	AUS	EN	19	14	#NULL!	#NULL!	F	N	N	R	subs	subs	5	6	2	5	16
AUS02	RIGHT	2	2	congruent	OFF	chair_2_con.mp4	29	sub29	145	Video_IA	16074684	16072764	1920	41.97916667	3	806	0.4278	145	145	2	0	0	72	1	1	0	0	0	0	145	145	[30000004, 30000005, 30000004, 30000005]	AUS	EN	19	14	#NULL!	#NULL!	F	N	N	R	subs	subs	5	6	2	5	16
AUS02	RIGHT	2	2	congruent	OFF	chair_2_con.mp4	30	sub30	146	Video_IA	16077044	16074844	2200	3.090909091	1	68	0.0713	68	68	1	1	0	.	0	0	0	0	0	0	68	68	[30000005, 0, 30000004, 30000005]	AUS	EN	19	14	#NULL!	#NULL!	F	N	N	R	subs	subs	5	6	2	5	16
AUS02	RIGHT	2	2	congruent	OFF	chair_2_con.mp4	30	sub30	146	Sub_IA	16077044	16074844	2200	33.90909091	4	746	0.782	277	393	2	0	0	.	0	0	0	0	0	0	814	746	[30000005, 0, 30000004, 30000005]	AUS	EN	19	14	#NULL!	#NULL!	F	N	N	R	subs	subs	5	6	2	5	16
AUS02	RIGHT	2	2	congruent	OFF	chair_2_con.mp4	31	sub31	147	Video_IA	16078324	16077204	1120	42.67857143	2	478	0.7539	236	236	2	0	0	156	1	1	0	0	0	0	236	236	[30000004, 30000005, 30000004]	AUS	EN	19	14	#NULL!	#NULL!	F	N	N	R	subs	subs	5	6	2	5	16
AUS02	RIGHT	2	2	congruent	OFF	chair_2_con.mp4	31	sub31	147	Sub_IA	16078324	16077204	1120	13.92857143	1	156	0.2461	156	156	1	0	0	.	0	0	1	1	1	1	398	156	[30000004, 30000005, 30000004]	AUS	EN	19	14	#NULL!	#NULL!	F	N	N	R	subs	subs	5	6	2	5	16
AUS02	RIGHT	2	2	congruent	OFF	chair_2_con.mp4	32	sub32	148	Sub_IA	16079884	16078884	1000	14.1	1	141	0.1361	141	141	1	0	0	.	0	0	1	1	1	1	838	141	[0, 30000005, 30000004]	AUS	EN	19	14	#NULL!	#NULL!	F	N	N	R	subs	subs	5	6	2	5	16
AUS02	RIGHT	2	2	congruent	OFF	chair_2_con.mp4	32	sub32	148	Video_IA	16079884	16078884	1000	69.7	2	697	0.6728	242	697	1	1	0	.	1	1	0	0	0	0	697	697	[0, 30000005, 30000004]	AUS	EN	19	14	#NULL!	#NULL!	F	N	N	R	subs	subs	5	6	2	5	16
AUS02	RIGHT	2	2	congruent	OFF	chair_2_con.mp4	33	sub33	149	Sub_IA	16082324	16080044	2280	17.89473684	3	408	0.27	177	408	1	0	0	.	0	0	1	1	1	1	936	408	[30000004, 30000005, 30000004]	AUS	EN	19	14	#NULL!	#NULL!	F	N	N	R	subs	subs	5	6	2	5	16
AUS02	RIGHT	2	2	congruent	OFF	chair_2_con.mp4	33	sub33	149	Video_IA	16082324	16080044	2280	48.37719298	4	1103	0.73	455	575	2	0	0	177	1	1	0	0	0	0	575	575	[30000004, 30000005, 30000004]	AUS	EN	19	14	#NULL!	#NULL!	F	N	N	R	subs	subs	5	6	2	5	16
AUS02	RIGHT	2	2	congruent	OFF	chair_2_con.mp4	34	sub34	150	Video_IA	16088524	16087004	1520	111.5131579	5	1695	0.8556	764	1156	2	0	0	286	1	1	0	0	0	0	1156	1156	[30000004, 30000005, 30000004]	AUS	EN	19	14	#NULL!	#NULL!	F	N	N	R	subs	subs	5	6	2	5	16
AUS02	RIGHT	2	2	congruent	OFF	chair_2_con.mp4	34	sub34	150	Sub_IA	16088524	16087004	1520	18.81578947	1	286	0.1444	286	286	1	0	0	.	0	0	1	1	1	1	825	286	[30000004, 30000005, 30000004]	AUS	EN	19	14	#NULL!	#NULL!	F	N	N	R	subs	subs	5	6	2	5	16
AUS02	RIGHT	2	2	congruent	OFF	chair_2_con.mp4	35	sub35	151	Sub_IA	16091484	16089524	1960	42.75510204	4	838	0.3837	207	838	1	0	0	.	0	0	1	1	1	1	1348	838	[30000004, 30000005, 30000004]	AUS	EN	19	14	#NULL!	#NULL!	F	N	N	R	subs	subs	5	6	2	5	16
AUS02	RIGHT	2	2	congruent	OFF	chair_2_con.mp4	35	sub35	151	Video_IA	16091484	16089524	1960	68.67346939	4	1346	0.6163	380	836	2	0	0	207	1	1	0	0	0	0	836	836	[30000004, 30000005, 30000004]	AUS	EN	19	14	#NULL!	#NULL!	F	N	N	R	subs	subs	5	6	2	5	16
AUS02	RIGHT	2	2	congruent	OFF	chair_2_con.mp4	36	sub36	152	Sub_IA	16092924	16091644	1280	0	0	0	0	.	.	0	1	1	.	.	.	.	.	.	.	.	.	[30000004]	AUS	EN	19	14	#NULL!	#NULL!	F	N	N	R	subs	subs	5	6	2	5	16
AUS02	RIGHT	2	2	congruent	OFF	chair_2_con.mp4	36	sub36	152	Video_IA	16092924	16091644	1280	101.25	4	1296	1	510	1296	1	0	0	.	0	0	0	0	0	0	1296	1296	[30000004]	AUS	EN	19	14	#NULL!	#NULL!	F	N	N	R	subs	subs	5	6	2	5	16
AUS02	RIGHT	2	2	congruent	OFF	chair_2_con.mp4	37	sub37	153	Video_IA	16096364	16094084	2280	51.31578947	6	1170	0.6956	127	470	2	0	0	332	1	1	0	0	0	0	470	470	[30000004, 30000005, 30000004]	AUS	EN	19	14	#NULL!	#NULL!	F	N	N	R	subs	subs	5	6	2	5	16
AUS02	RIGHT	2	2	congruent	OFF	chair_2_con.mp4	37	sub37	153	Sub_IA	16096364	16094084	2280	22.45614035	2	512	0.3044	332	512	1	0	0	.	0	0	1	1	1	1	1212	512	[30000004, 30000005, 30000004]	AUS	EN	19	14	#NULL!	#NULL!	F	N	N	R	subs	subs	5	6	2	5	16
AUS02	RIGHT	2	2	congruent	OFF	chair_2_con.mp4	38	sub38	154	Sub_IA	16099324	16096444	2880	8.229166667	1	237	0.0938	237	237	1	0	0	.	0	0	1	1	1	1	1919	237	[30000004, 30000005, 30000004]	AUS	EN	19	14	#NULL!	#NULL!	F	N	N	R	subs	subs	5	6	2	5	16
AUS02	RIGHT	2	2	congruent	OFF	chair_2_con.mp4	38	sub38	154	Video_IA	16099324	16096444	2880	79.47916667	7	2289	0.9062	150	607	2	0	0	237	1	1	0	0	0	0	607	607	[30000004, 30000005, 30000004]	AUS	EN	19	14	#NULL!	#NULL!	F	N	N	R	subs	subs	5	6	2	5	16
AUS02	RIGHT	2	2	congruent	OFF	chair_2_con.mp4	39	sub39	155	Video_IA	16101564	16099484	2080	82.5	5	1716	0.7036	711	1073	2	0	0	143	1	1	0	0	0	0	1073	1073	[30000004, 30000005, 30000004]	AUS	EN	19	14	#NULL!	#NULL!	F	N	N	R	subs	subs	5	6	2	5	16
AUS02	RIGHT	2	2	congruent	OFF	chair_2_con.mp4	39	sub39	155	Sub_IA	16101564	16099484	2080	34.75961538	4	723	0.2964	143	723	1	0	0	.	0	0	1	1	1	1	1366	723	[30000004, 30000005, 30000004]	AUS	EN	19	14	#NULL!	#NULL!	F	N	N	R	subs	subs	5	6	2	5	16
AUS02	RIGHT	2	2	congruent	OFF	chair_2_con.mp4	40	sub40	156	Video_IA	16105044	16101724	3320	35.90361446	6	1192	0.7399	61	634	2	1	0	.	1	2	0	0	0	0	634	634	[30000005, 30000004, 30000005, 30000004]	AUS	EN	19	14	#NULL!	#NULL!	F	N	N	R	subs	subs	5	6	2	5	16
AUS02	RIGHT	2	2	congruent	OFF	chair_2_con.mp4	40	sub40	156	Sub_IA	16105044	16101724	3320	12.62048193	2	419	0.2601	189	189	2	0	0	.	0	0	1	2	1	2	1611	419	[30000005, 30000004, 30000005, 30000004]	AUS	EN	19	14	#NULL!	#NULL!	F	N	N	R	subs	subs	5	6	2	5	16
AUS02	RIGHT	2	2	congruent	OFF	chair_2_con.mp4	41	sub41	157	Video_IA	16107484	16105124	2360	65.21186441	5	1539	0.7142	69	349	3	0	0	269	1	2	0	0	0	0	349	349	[30000004, 30000005, 30000004, 30000005, 30000004]	AUS	EN	19	14	#NULL!	#NULL!	F	N	N	R	subs	subs	5	6	2	5	16
AUS02	RIGHT	2	2	congruent	OFF	chair_2_con.mp4	41	sub41	157	Sub_IA	16107484	16105124	2360	26.10169492	2	616	0.2858	269	269	2	0	0	.	0	0	1	2	1	2	1806	616	[30000004, 30000005, 30000004, 30000005, 30000004]	AUS	EN	19	14	#NULL!	#NULL!	F	N	N	R	subs	subs	5	6	2	5	16
AUS02	RIGHT	2	2	congruent	OFF	chair_2_con.mp4	42	sub42	158	Video_IA	16111083	16107563	3520	49.60227273	6	1746	0.7519	741	1003	2	0	0	392	1	1	0	0	0	0	1003	1003	[30000004, 30000005, 30000004]	AUS	EN	19	14	#NULL!	#NULL!	F	N	N	R	subs	subs	5	6	2	5	16
AUS02	RIGHT	2	2	congruent	OFF	chair_2_con.mp4	42	sub42	158	Sub_IA	16111083	16107563	3520	16.36363636	2	576	0.2481	392	576	1	0	0	.	0	0	1	1	1	1	1319	576	[30000004, 30000005, 30000004]	AUS	EN	19	14	#NULL!	#NULL!	F	N	N	R	subs	subs	5	6	2	5	16
AUS02	RIGHT	2	2	congruent	OFF	chair_2_con.mp4	43	sub43	159	Sub_IA	16115484	16113004	2480	26.53225806	4	658	0.2979	127	658	1	0	0	.	0	0	1	1	1	1	1407	658	[30000004, 30000005, 30000004]	AUS	EN	19	14	#NULL!	#NULL!	F	N	N	R	subs	subs	5	6	2	5	16
AUS02	RIGHT	2	2	congruent	OFF	chair_2_con.mp4	43	sub43	159	Video_IA	16115484	16113004	2480	62.54032258	6	1551	0.7021	384	802	2	0	0	127	1	1	0	0	0	0	802	802	[30000004, 30000005, 30000004]	AUS	EN	19	14	#NULL!	#NULL!	F	N	N	R	subs	subs	5	6	2	5	16
AUS02	RIGHT	2	2	congruent	OFF	chair_2_con.mp4	44	sub44	160	Video_IA	16116843	16115563	1280	100.546875	3	1287	0.713	556	556	2	0	0	128	1	1	0	0	0	0	556	556	[30000004, 30000005, 30000004]	AUS	EN	19	14	#NULL!	#NULL!	F	N	N	R	subs	subs	5	6	2	5	16
AUS02	RIGHT	2	2	congruent	OFF	chair_2_con.mp4	44	sub44	160	Sub_IA	16116843	16115563	1280	40.46875	3	518	0.287	128	518	1	0	0	.	0	0	1	1	1	1	1249	518	[30000004, 30000005, 30000004]	AUS	EN	19	14	#NULL!	#NULL!	F	N	N	R	subs	subs	5	6	2	5	16
AUS02	RIGHT	2	2	congruent	OFF	chair_2_con.mp4	45	sub45	161	Sub_IA	16118724	16116924	1800	46	4	828	0.6263	154	828	1	0	0	.	0	0	0	0	0	0	828	828	[30000004, 30000005]	AUS	EN	19	14	#NULL!	#NULL!	F	N	N	R	subs	subs	5	6	2	5	16
AUS02	RIGHT	2	2	congruent	OFF	chair_2_con.mp4	45	sub45	161	Video_IA	16118724	16116924	1800	27.44444444	1	494	0.3737	494	494	1	0	0	154	0	0	0	0	0	0	494	494	[30000004, 30000005]	AUS	EN	19	14	#NULL!	#NULL!	F	N	N	R	subs	subs	5	6	2	5	16
AUS02	RIGHT	2	2	congruent	OFF	chair_2_con.mp4	46	sub46	162	Sub_IA	16122204	16118884	3320	28.6746988	6	952	0.5493	167	716	2	0	0	.	0	0	1	1	1	1	1424	952	[30000004, 30000005, 30000004, 30000005]	AUS	EN	19	14	#NULL!	#NULL!	F	N	N	R	subs	subs	5	6	2	5	16
AUS02	RIGHT	2	2	congruent	OFF	chair_2_con.mp4	46	sub46	162	Video_IA	16122204	16118884	3320	23.52409639	4	781	0.4507	101	309	2	0	0	167	1	1	0	0	0	0	309	309	[30000004, 30000005, 30000004, 30000005]	AUS	EN	19	14	#NULL!	#NULL!	F	N	N	R	subs	subs	5	6	2	5	16
AUS02	RIGHT	2	2	congruent	OFF	chair_2_con.mp4	47	sub47	163	Sub_IA	16125084	16122284	2800	6.392857143	1	179	0.0791	179	179	1	0	0	.	0	0	1	1	1	1	1421	179	[30000004, 0, 30000004, 30000005, 30000004]	AUS	EN	19	14	#NULL!	#NULL!	F	N	N	R	subs	subs	5	6	2	5	16
AUS02	RIGHT	2	2	congruent	OFF	chair_2_con.mp4	47	sub47	163	Video_IA	16125084	16122284	2800	65.5	7	1834	0.8101	126	376	3	0	0	179	1	1	0	0	0	0	592	592	[30000004, 0, 30000004, 30000005, 30000004]	AUS	EN	19	14	#NULL!	#NULL!	F	N	N	R	subs	subs	5	6	2	5	16
AUS02	RIGHT	2	2	congruent	OFF	chair_2_con.mp4	48	sub48	164	Sub_IA	16126963	16125243	1720	45	2	774	0.4065	228	774	1	0	0	.	0	0	0	0	0	0	774	774	[30000004, 30000005]	AUS	EN	19	14	#NULL!	#NULL!	F	N	N	R	subs	subs	5	6	2	5	16
AUS02	RIGHT	2	2	congruent	OFF	chair_2_con.mp4	48	sub48	164	Video_IA	16126963	16125243	1720	65.69767442	5	1130	0.5935	434	1130	1	0	0	228	0	0	0	0	0	0	1130	1130	[30000004, 30000005]	AUS	EN	19	14	#NULL!	#NULL!	F	N	N	R	subs	subs	5	6	2	5	16
AUS02	RIGHT	2	2	congruent	OFF	chair_2_con.mp4	49	sub49	165	Video_IA	16129963	16127123	2840	54.26056338	6	1541	0.7384	124	1541	1	1	0	.	1	1	0	0	0	0	1541	1541	[30000005, 30000004]	AUS	EN	19	14	#NULL!	#NULL!	F	N	N	R	subs	subs	5	6	2	5	16
AUS02	RIGHT	2	2	congruent	OFF	chair_2_con.mp4	49	sub49	165	Sub_IA	16129963	16127123	2840	19.22535211	1	546	0.2616	546	546	1	0	0	.	0	0	1	1	1	1	2087	546	[30000005, 30000004]	AUS	EN	19	14	#NULL!	#NULL!	F	N	N	R	subs	subs	5	6	2	5	16
AUS02	RIGHT	2	2	congruent	OFF	chair_2_con.mp4	50	sub50	166	Sub_IA	16131524	16130124	1400	28.21428571	2	395	0.3043	67	67	2	0	0	.	0	0	1	1	1	1	1020	395	[30000004, 30000005, 30000004, 30000005]	AUS	EN	19	14	#NULL!	#NULL!	F	N	N	R	subs	subs	5	6	2	5	16
AUS02	RIGHT	2	2	congruent	OFF	chair_2_con.mp4	50	sub50	166	Video_IA	16131524	16130124	1400	64.5	4	903	0.6957	139	278	2	0	0	67	1	1	0	0	0	0	278	278	[30000004, 30000005, 30000004, 30000005]	AUS	EN	19	14	#NULL!	#NULL!	F	N	N	R	subs	subs	5	6	2	5	16
AUS02	RIGHT	2	2	congruent	OFF	chair_2_con.mp4	51	sub51	167	Sub_IA	16133843	16131683	2160	21.34259259	2	461	0.227	328	328	2	0	0	.	0	0	1	1	1	1	1965	461	[30000005, 0, 30000004, 30000005, 30000004]	AUS	EN	19	14	#NULL!	#NULL!	F	N	N	R	subs	subs	5	6	2	5	16
AUS02	RIGHT	2	2	congruent	OFF	chair_2_con.mp4	51	sub51	167	Video_IA	16133843	16131683	2160	69.62962963	5	1504	0.7405	181	410	2	1	0	.	1	1	0	0	0	0	410	410	[30000005, 0, 30000004, 30000005, 30000004]	AUS	EN	19	14	#NULL!	#NULL!	F	N	N	R	subs	subs	5	6	2	5	16
AUS02	RIGHT	2	2	congruent	OFF	chair_2_con.mp4	52	sub52	168	Sub_IA	16135284	16134003	1281	0	0	0	0	.	.	0	1	1	.	.	.	.	.	.	.	.	.	[30000004]	AUS	EN	19	14	#NULL!	#NULL!	F	N	N	R	subs	subs	5	6	2	5	16
AUS02	RIGHT	2	2	congruent	OFF	chair_2_con.mp4	52	sub52	168	Video_IA	16135284	16134003	1281	133.4113973	5	1709	1	576	1709	1	0	0	.	0	0	0	0	0	0	1709	1709	[30000004]	AUS	EN	19	14	#NULL!	#NULL!	F	N	N	R	subs	subs	5	6	2	5	16
AUS02	RIGHT	2	2	congruent	OFF	chair_2_con.mp4	53	sub53	169	Sub_IA	16138284	16135364	2920	10.95890411	1	320	0.1337	320	320	1	0	0	.	0	0	1	1	1	1	1189	320	[30000004, 30000005, 30000004]	AUS	EN	19	14	#NULL!	#NULL!	F	N	N	R	subs	subs	5	6	2	5	16
AUS02	RIGHT	2	2	congruent	OFF	chair_2_con.mp4	53	sub53	169	Video_IA	16138284	16135364	2920	71.02739726	8	2074	0.8663	374	1205	2	0	0	320	1	1	0	0	0	0	1205	1205	[30000004, 30000005, 30000004]	AUS	EN	19	14	#NULL!	#NULL!	F	N	N	R	subs	subs	5	6	2	5	16
AUS02	RIGHT	2	2	congruent	OFF	chair_2_con.mp4	54	sub54	170	Sub_IA	16140283	16138363	1920	52.23958333	3	1003	0.4698	131	131	2	0	0	.	0	0	1	1	1	1	1643	1003	[30000004, 30000005, 30000004, 30000005]	AUS	EN	19	14	#NULL!	#NULL!	F	N	N	R	subs	subs	5	6	2	5	16
AUS02	RIGHT	2	2	congruent	OFF	chair_2_con.mp4	54	sub54	170	Video_IA	16140283	16138363	1920	58.95833333	5	1132	0.5302	492	492	2	0	0	131	1	1	0	0	0	0	492	492	[30000004, 30000005, 30000004, 30000005]	AUS	EN	19	14	#NULL!	#NULL!	F	N	N	R	subs	subs	5	6	2	5	16
AUS02	RIGHT	2	2	congruent	OFF	chair_2_con.mp4	55	sub55	171	Sub_IA	16142003	16140443	1560	44.80769231	3	699	0.3956	413	699	1	0	0	.	0	0	1	1	1	1	1767	699	[30000005, 30000004]	AUS	EN	19	14	#NULL!	#NULL!	F	N	N	R	subs	subs	5	6	2	5	16
AUS02	RIGHT	2	2	congruent	OFF	chair_2_con.mp4	55	sub55	171	Video_IA	16142003	16140443	1560	68.46153846	2	1068	0.6044	513	1068	1	1	0	.	1	1	0	0	0	0	1068	1068	[30000005, 30000004]	AUS	EN	19	14	#NULL!	#NULL!	F	N	N	R	subs	subs	5	6	2	5	16
AUS02	RIGHT	2	2	congruent	OFF	chair_2_con.mp4	56	sub56	172	Video_IA	16145884	16142164	3720	55.02688172	7	2047	0.6567	555	908	3	0	0	288	1	2	0	0	0	0	908	908	[30000004, 30000005, 30000004, 30000005, 30000004]	AUS	EN	19	14	#NULL!	#NULL!	F	N	N	R	subs	subs	5	6	2	5	16
AUS02	RIGHT	2	2	congruent	OFF	chair_2_con.mp4	56	sub56	172	Sub_IA	16145884	16142164	3720	28.76344086	3	1070	0.3433	288	632	2	0	0	.	0	0	1	2	1	2	2209	1070	[30000004, 30000005, 30000004, 30000005, 30000004]	AUS	EN	19	14	#NULL!	#NULL!	F	N	N	R	subs	subs	5	6	2	5	16
AUS02	RIGHT	2	2	congruent	OFF	chair_2_con.mp4	57	sub57	173	Video_IA	16147084	16145964	1120	89.64285714	3	1004	0.6788	720	720	2	0	0	267	1	1	0	0	0	0	720	720	[30000004, 30000005, 30000004]	AUS	EN	19	14	#NULL!	#NULL!	F	N	N	R	subs	subs	5	6	2	5	16
AUS02	RIGHT	2	2	congruent	OFF	chair_2_con.mp4	57	sub57	173	Sub_IA	16147084	16145964	1120	42.41071429	2	475	0.3212	267	475	1	0	0	.	0	0	1	1	1	1	759	475	[30000004, 30000005, 30000004]	AUS	EN	19	14	#NULL!	#NULL!	F	N	N	R	subs	subs	5	6	2	5	16
AUS02	RIGHT	2	2	congruent	OFF	chair_2_con.mp4	58	sub58	174	Sub_IA	16150483	16148323	2160	0	0	0	0	.	.	0	1	1	.	.	.	.	.	.	.	.	.	[30000004]	AUS	EN	19	14	#NULL!	#NULL!	F	N	N	R	subs	subs	5	6	2	5	16
AUS02	RIGHT	2	2	congruent	OFF	chair_2_con.mp4	58	sub58	174	Video_IA	16150483	16148323	2160	71.75925926	6	1550	1	131	1550	1	0	0	.	0	0	0	0	0	0	1550	1550	[30000004]	AUS	EN	19	14	#NULL!	#NULL!	F	N	N	R	subs	subs	5	6	2	5	16
AUS02	RIGHT	2	2	congruent	OFF	chair_2_con.mp4	59	sub59	175	Sub_IA	16153883	16152483	1400	9.571428571	1	134	0.0883	134	134	1	0	0	.	0	0	1	1	1	1	878	134	[30000004, 30000005, 30000004]	AUS	EN	19	14	#NULL!	#NULL!	F	N	N	R	subs	subs	5	6	2	5	16
AUS02	RIGHT	2	2	congruent	OFF	chair_2_con.mp4	59	sub59	175	Video_IA	16153883	16152483	1400	98.85714286	5	1384	0.9117	201	640	2	0	0	134	1	1	0	0	0	0	640	640	[30000004, 30000005, 30000004]	AUS	EN	19	14	#NULL!	#NULL!	F	N	N	R	subs	subs	5	6	2	5	16
AUS02	RIGHT	2	2	congruent	OFF	chair_2_con.mp4	60	sub60	176	Sub_IA	16156683	16155683	1000	14.6	1	146	0.1315	146	146	1	0	0	.	0	0	1	1	1	1	920	146	[30000004, 30000005, 30000004]	AUS	EN	19	14	#NULL!	#NULL!	F	N	N	R	subs	subs	5	6	2	5	16
AUS02	RIGHT	2	2	congruent	OFF	chair_2_con.mp4	60	sub60	176	Video_IA	16156683	16155683	1000	96.4	2	964	0.8685	190	190	2	0	0	146	1	1	0	0	0	0	190	190	[30000004, 30000005, 30000004]	AUS	EN	19	14	#NULL!	#NULL!	F	N	N	R	subs	subs	5	6	2	5	16
AUS02	RIGHT	2	2	congruent	OFF	chair_2_con.mp4	61	sub61	177	Sub_IA	16174563	16173563	1000	10.2	1	102	0.1507	102	102	1	0	0	.	0	0	1	1	1	1	239	102	[30000004, 30000005, 30000004]	AUS	EN	19	14	#NULL!	#NULL!	F	N	N	R	subs	subs	5	6	2	5	16
AUS02	RIGHT	2	2	congruent	OFF	chair_2_con.mp4	61	sub61	177	Video_IA	16174563	16173563	1000	57.5	2	575	0.8493	438	438	2	0	0	102	1	1	0	0	0	0	438	438	[30000004, 30000005, 30000004]	AUS	EN	19	14	#NULL!	#NULL!	F	N	N	R	subs	subs	5	6	2	5	16
AUS02	RIGHT	2	2	congruent	OFF	chair_2_con.mp4	62	sub62	178	Video_IA	16179563	16178563	1000	70.9	2	709	0.468	609	709	1	0	0	163	0	0	0	0	0	0	709	709	[30000004, 30000005]	AUS	EN	19	14	#NULL!	#NULL!	F	N	N	R	subs	subs	5	6	2	5	16
AUS02	RIGHT	2	2	congruent	OFF	chair_2_con.mp4	62	sub62	178	Sub_IA	16179563	16178563	1000	80.6	3	806	0.532	163	806	1	0	0	.	0	0	0	0	0	0	806	806	[30000004, 30000005]	AUS	EN	19	14	#NULL!	#NULL!	F	N	N	R	subs	subs	5	6	2	5	16
AUS02	RIGHT	2	2	congruent	OFF	chair_2_con.mp4	63	sub63	179	Video_IA	16186683	16185683	1000	57.4	2	574	0.7474	150	150	2	0	0	194	1	1	0	0	0	0	150	150	[30000004, 30000005, 30000004]	AUS	EN	19	14	#NULL!	#NULL!	F	N	N	R	subs	subs	5	6	2	5	16
AUS02	RIGHT	2	2	congruent	OFF	chair_2_con.mp4	63	sub63	179	Sub_IA	16186683	16185683	1000	19.4	1	194	0.2526	194	194	1	0	0	.	0	0	1	1	1	1	618	194	[30000004, 30000005, 30000004]	AUS	EN	19	14	#NULL!	#NULL!	F	N	N	R	subs	subs	5	6	2	5	16
AUS02	RIGHT	2	2	congruent	OFF	chair_2_con.mp4	64	sub64	180	Sub_IA	16192643	16191643	1000	9	1	90	0.0772	90	90	1	0	0	.	0	0	1	1	1	1	214	90	[30000004, 30000005, 30000004]	AUS	EN	19	14	#NULL!	#NULL!	F	N	N	R	subs	subs	5	6	2	5	16
AUS02	RIGHT	2	2	congruent	OFF	chair_2_con.mp4	64	sub64	180	Video_IA	16192643	16191643	1000	107.6	3	1076	0.9228	764	952	2	0	0	90	1	1	0	0	0	0	952	952	[30000004, 30000005, 30000004]	AUS	EN	19	14	#NULL!	#NULL!	F	N	N	R	subs	subs	5	6	2	5	16
AUS02	RIGHT	2	2	congruent	OFF	chair_2_con.mp4	65	sub65	181	Video_IA	16195803	16194603	1200	114.5	3	1374	0.9069	468	468	2	0	0	141	1	1	0	0	0	0	468	468	[30000004, 30000005, 30000004]	AUS	EN	19	14	#NULL!	#NULL!	F	N	N	R	subs	subs	5	6	2	5	16
AUS02	RIGHT	2	2	congruent	OFF	chair_2_con.mp4	65	sub65	181	Sub_IA	16195803	16194603	1200	11.75	1	141	0.0931	141	141	1	0	0	.	0	0	1	1	1	1	1047	141	[30000004, 30000005, 30000004]	AUS	EN	19	14	#NULL!	#NULL!	F	N	N	R	subs	subs	5	6	2	5	16
AUS02	RIGHT	2	2	congruent	OFF	chair_2_con.mp4	66	sub66	182	Video_IA	16205763	16204763	1000	88.5	2	885	0.761	146	885	1	1	0	.	1	1	0	0	0	0	885	885	[30000005, 30000004]	AUS	EN	19	14	#NULL!	#NULL!	F	N	N	R	subs	subs	5	6	2	5	16
AUS02	RIGHT	2	2	congruent	OFF	chair_2_con.mp4	66	sub66	182	Sub_IA	16205763	16204763	1000	27.8	2	278	0.239	132	278	1	0	0	.	0	0	1	1	1	1	1163	278	[30000005, 30000004]	AUS	EN	19	14	#NULL!	#NULL!	F	N	N	R	subs	subs	5	6	2	5	16
AUS02	RIGHT	2	2	congruent	OFF	chair_2_con.mp4	67	sub67	183	Sub_IA	16210123	16208883	1240	0	0	0	0	.	.	0	1	1	.	.	.	.	.	.	.	.	.	[30000004]	AUS	EN	19	14	#NULL!	#NULL!	F	N	N	R	subs	subs	5	6	2	5	16
AUS02	RIGHT	2	2	congruent	OFF	chair_2_con.mp4	67	sub67	183	Video_IA	16210123	16208883	1240	66.69354839	2	827	1	218	827	1	0	0	.	0	0	0	0	0	0	827	827	[30000004]	AUS	EN	19	14	#NULL!	#NULL!	F	N	N	R	subs	subs	5	6	2	5	16
AUS02	RIGHT	2	2	congruent	OFF	chair_2_con.mp4	68	sub68	184	Video_IA	16211443	16210203	1240	0	0	0	.	.	.	0	1	1	.	.	.	.	.	.	.	.	.	.	AUS	EN	19	14	#NULL!	#NULL!	F	N	N	R	subs	subs	5	6	2	5	16
AUS02	RIGHT	2	2	congruent	OFF	chair_2_con.mp4	68	sub68	184	Sub_IA	16211443	16210203	1240	0	0	0	.	.	.	0	1	1	.	.	.	.	.	.	.	.	.	.	AUS	EN	19	14	#NULL!	#NULL!	F	N	N	R	subs	subs	5	6	2	5	16
AUS02	RIGHT	2	2	congruent	OFF	chair_2_con.mp4	69	sub69	185	Video_IA	16216163	16214883	1280	56.25	2	720	0.7742	571	571	2	0	0	125	1	1	0	0	0	0	571	571	[30000004, 30000005, 30000004]	AUS	EN	19	14	#NULL!	#NULL!	F	N	N	R	subs	subs	5	6	2	5	16
AUS02	RIGHT	2	2	congruent	OFF	chair_2_con.mp4	69	sub69	185	Sub_IA	16216163	16214883	1280	16.40625	2	210	0.2258	125	210	1	0	0	.	0	0	1	1	1	1	359	210	[30000004, 30000005, 30000004]	AUS	EN	19	14	#NULL!	#NULL!	F	N	N	R	subs	subs	5	6	2	5	16
AUS02	RIGHT	2	2	congruent	OFF	chair_2_con.mp4	70	sub70	186	Sub_IA	16219003	16217603	1400	8.142857143	1	114	0.2787	114	114	1	0	0	.	0	0	1	1	1	1	409	114	[30000005, 30000004]	AUS	EN	19	14	#NULL!	#NULL!	F	N	N	R	subs	subs	5	6	2	5	16
AUS02	RIGHT	2	2	congruent	OFF	chair_2_con.mp4	70	sub70	186	Video_IA	16219003	16217603	1400	21.07142857	2	295	0.7213	97	295	1	1	0	.	1	1	0	0	0	0	295	295	[30000005, 30000004]	AUS	EN	19	14	#NULL!	#NULL!	F	N	N	R	subs	subs	5	6	2	5	16
AUS02	RIGHT	2	2	congruent	OFF	chair_2_con.mp4	71	sub71	187	Sub_IA	16223283	16219843	3440	34.21511628	7	1177	0.426	102	1177	1	0	0	.	0	0	0	0	0	0	2158	1177	[30000005, 0, 30000004]	AUS	EN	19	14	#NULL!	#NULL!	F	N	N	R	subs	subs	5	6	2	5	16
AUS02	RIGHT	2	2	congruent	OFF	chair_2_con.mp4	71	sub71	187	Video_IA	16223283	16219843	3440	28.51744186	3	981	0.355	359	981	1	1	0	.	0	0	0	0	0	0	981	981	[30000005, 0, 30000004]	AUS	EN	19	14	#NULL!	#NULL!	F	N	N	R	subs	subs	5	6	2	5	16
AUS02	RIGHT	2	2	congruent	OFF	chair_2_con.mp4	72	sub72	188	Sub_IA	16225123	16223443	1680	26.72619048	3	449	0.7397	229	449	1	0	0	.	0	0	1	1	1	1	607	449	[30000005, 30000004]	AUS	EN	19	14	#NULL!	#NULL!	F	N	N	R	subs	subs	5	6	2	5	16
AUS02	RIGHT	2	2	congruent	OFF	chair_2_con.mp4	72	sub72	188	Video_IA	16225123	16223443	1680	9.404761905	1	158	0.2603	158	158	1	1	0	.	1	1	0	0	0	0	158	158	[30000005, 30000004]	AUS	EN	19	14	#NULL!	#NULL!	F	N	N	R	subs	subs	5	6	2	5	16
AUS02	RIGHT	2	2	congruent	OFF	chair_2_con.mp4	73	sub73	189	Video_IA	16228603	16225963	2640	34.20454545	3	903	0.6601	700	779	2	0	0	291	1	1	0	0	0	0	779	779	[30000004, 30000005, 30000004]	AUS	EN	19	14	#NULL!	#NULL!	F	N	N	R	subs	subs	5	6	2	5	16
AUS02	RIGHT	2	2	congruent	OFF	chair_2_con.mp4	73	sub73	189	Sub_IA	16228603	16225963	2640	17.61363636	2	465	0.3399	291	465	1	0	0	.	0	0	1	1	1	1	589	465	[30000004, 30000005, 30000004]	AUS	EN	19	14	#NULL!	#NULL!	F	N	N	R	subs	subs	5	6	2	5	16
AUS02	RIGHT	2	2	congruent	OFF	chair_2_con.mp4	74	sub74	190	Sub_IA	16235682	16234682	1000	0	0	0	0	.	.	0	1	1	.	.	.	.	.	.	.	.	.	[30000004]	AUS	EN	19	14	#NULL!	#NULL!	F	N	N	R	subs	subs	5	6	2	5	16
AUS02	RIGHT	2	2	congruent	OFF	chair_2_con.mp4	74	sub74	190	Video_IA	16235682	16234682	1000	90.6	2	906	1	790	906	1	0	0	.	0	0	0	0	0	0	906	906	[30000004]	AUS	EN	19	14	#NULL!	#NULL!	F	N	N	R	subs	subs	5	6	2	5	16
AUS02	RIGHT	2	2	congruent	OFF	chair_2_con.mp4	75	sub75	191	Sub_IA	16239482	16238122	1360	11.32352941	1	154	0.1029	154	154	1	0	0	.	0	0	1	1	1	1	883	154	[30000004, 30000005, 30000004]	AUS	EN	19	14	#NULL!	#NULL!	F	N	N	R	subs	subs	5	6	2	5	16
AUS02	RIGHT	2	2	congruent	OFF	chair_2_con.mp4	75	sub75	191	Video_IA	16239482	16238122	1360	98.67647059	4	1342	0.8971	69	613	2	0	0	154	1	1	0	0	0	0	613	613	[30000004, 30000005, 30000004]	AUS	EN	19	14	#NULL!	#NULL!	F	N	N	R	subs	subs	5	6	2	5	16
AUS02	RIGHT	2	2	congruent	OFF	chair_2_con.mp4	76	sub76	192	Sub_IA	16243923	16241123	2800	33.96428571	4	951	0.3628	271	951	1	0	0	.	0	0	1	1	1	1	1925	951	[30000004, 30000005, 30000004]	AUS	EN	19	14	#NULL!	#NULL!	F	N	N	R	subs	subs	5	6	2	5	16
AUS02	RIGHT	2	2	congruent	OFF	chair_2_con.mp4	76	sub76	192	Video_IA	16243923	16241123	2800	59.64285714	5	1670	0.6372	297	696	2	0	0	271	1	1	0	0	0	0	696	696	[30000004, 30000005, 30000004]	AUS	EN	19	14	#NULL!	#NULL!	F	N	N	R	subs	subs	5	6	2	5	16
AUS02	RIGHT	2	2	congruent	OFF	chair_2_con.mp4	77	sub77	193	Video_IA	16247522	16246522	1000	63.9	1	639	0.6017	639	639	1	0	0	423	0	0	0	0	0	0	639	639	[30000004, 30000005]	AUS	EN	19	14	#NULL!	#NULL!	F	N	N	R	subs	subs	5	6	2	5	16
AUS02	RIGHT	2	2	congruent	OFF	chair_2_con.mp4	77	sub77	193	Sub_IA	16247522	16246522	1000	42.3	1	423	0.3983	423	423	1	0	0	.	0	0	0	0	0	0	423	423	[30000004, 30000005]	AUS	EN	19	14	#NULL!	#NULL!	F	N	N	R	subs	subs	5	6	2	5	16
AUS02	RIGHT	2	2	congruent	OFF	chair_2_con.mp4	78	sub78	194	Video_IA	16248963	16247683	1280	0	0	0	0	.	.	0	1	1	.	.	.	.	.	.	.	.	.	[30000005]	AUS	EN	19	14	#NULL!	#NULL!	F	N	N	R	subs	subs	5	6	2	5	16
AUS02	RIGHT	2	2	congruent	OFF	chair_2_con.mp4	78	sub78	194	Sub_IA	16248963	16247683	1280	89.453125	4	1145	1	383	1145	1	0	0	.	0	0	0	0	0	0	1145	1145	[30000005]	AUS	EN	19	14	#NULL!	#NULL!	F	N	N	R	subs	subs	5	6	2	5	16
AUS02	RIGHT	2	2	congruent	OFF	chair_2_con.mp4	79	sub79	195	Video_IA	16251842	16249122	2720	42.42647059	4	1154	0.5313	502	502	3	0	0	208	1	2	0	0	0	0	502	502	[30000004, 30000005, 0, 30000005, 30000004, 30000005, 30000004]	AUS	EN	19	14	#NULL!	#NULL!	F	N	N	R	subs	subs	5	6	2	5	16
AUS02	RIGHT	2	2	congruent	OFF	chair_2_con.mp4	79	sub79	195	Sub_IA	16251842	16249122	2720	30.66176471	5	834	0.384	208	644	3	0	0	.	0	0	1	2	1	2	1486	834	[30000004, 30000005, 0, 30000005, 30000004, 30000005, 30000004]	AUS	EN	19	14	#NULL!	#NULL!	F	N	N	R	subs	subs	5	6	2	5	16
AUS02	RIGHT	2	2	congruent	OFF	chair_2_con.mp4	80	sub80	196	Sub_IA	16256002	16252642	3360	60.92261905	11	2047	0.8129	195	2047	1	0	0	.	0	0	0	0	0	0	2047	2047	[30000004, 30000005]	AUS	EN	19	14	#NULL!	#NULL!	F	N	N	R	subs	subs	5	6	2	5	16
AUS02	RIGHT	2	2	congruent	OFF	chair_2_con.mp4	80	sub80	196	Video_IA	16256002	16252642	3360	14.01785714	2	471	0.1871	333	471	1	0	0	195	0	0	0	0	0	0	471	471	[30000004, 30000005]	AUS	EN	19	14	#NULL!	#NULL!	F	N	N	R	subs	subs	5	6	2	5	16
AUS02	RIGHT	2	2	congruent	OFF	chair_2_con.mp4	81	sub81	197	Sub_IA	16257643	16256163	1480	28.31081081	2	419	0.2536	244	419	1	0	0	.	0	0	1	1	1	1	1140	419	[30000004, 30000005, 30000004]	AUS	EN	19	14	#NULL!	#NULL!	F	N	N	R	subs	subs	5	6	2	5	16
AUS02	RIGHT	2	2	congruent	OFF	chair_2_con.mp4	81	sub81	197	Video_IA	16257643	16256163	1480	83.31081081	4	1233	0.7464	231	512	2	0	0	244	1	1	0	0	0	0	512	512	[30000004, 30000005, 30000004]	AUS	EN	19	14	#NULL!	#NULL!	F	N	N	R	subs	subs	5	6	2	5	16
AUS02	RIGHT	2	2	congruent	OFF	chair_2_con.mp4	82	sub82	198	Video_IA	16261842	16258482	3360	24.61309524	4	827	0.3139	378	378	3	0	0	211	1	2	0	0	0	0	378	378	[30000004, 30000005, 30000004, 0, 30000005, 30000004]	AUS	EN	19	14	#NULL!	#NULL!	F	N	N	R	subs	subs	5	6	2	5	16
AUS02	RIGHT	2	2	congruent	OFF	chair_2_con.mp4	82	sub82	198	Sub_IA	16261842	16258482	3360	42.55952381	7	1430	0.5427	211	288	2	0	0	.	0	0	1	2	1	2	1879	1430	[30000004, 30000005, 30000004, 0, 30000005, 30000004]	AUS	EN	19	14	#NULL!	#NULL!	F	N	N	R	subs	subs	5	6	2	5	16
AUS02	RIGHT	2	2	congruent	OFF	chair_2_con.mp4	83	sub83	199	Video_IA	16263763	16262763	1000	121.3	3	1213	0.7944	606	606	2	0	0	314	1	1	0	0	0	0	606	606	[30000004, 30000005, 30000004]	AUS	EN	19	14	#NULL!	#NULL!	F	N	N	R	subs	subs	5	6	2	5	16
AUS02	RIGHT	2	2	congruent	OFF	chair_2_con.mp4	83	sub83	199	Sub_IA	16263763	16262763	1000	31.4	1	314	0.2056	314	314	1	0	0	.	0	0	1	1	1	1	921	314	[30000004, 30000005, 30000004]	AUS	EN	19	14	#NULL!	#NULL!	F	N	N	R	subs	subs	5	6	2	5	16
AUS02	RIGHT	2	2	congruent	OFF	chair_2_con.mp4	84	sub84	200	Video_IA	16265883	16263923	1960	67.75510204	5	1328	0.8005	302	584	2	0	0	211	1	1	0	0	0	0	584	584	[30000004, 30000005, 30000004]	AUS	EN	19	14	#NULL!	#NULL!	F	N	N	R	subs	subs	5	6	2	5	16
AUS02	RIGHT	2	2	congruent	OFF	chair_2_con.mp4	84	sub84	200	Sub_IA	16265883	16263923	1960	16.8877551	2	331	0.1995	211	331	1	0	0	.	0	0	1	1	1	1	1075	331	[30000004, 30000005, 30000004]	AUS	EN	19	14	#NULL!	#NULL!	F	N	N	R	subs	subs	5	6	2	5	16
AUS02	RIGHT	2	2	congruent	OFF	chair_2_con.mp4	85	sub85	201	Video_IA	16268002	16265962	2040	0	0	0	0	.	.	0	1	1	.	.	.	.	.	.	.	.	.	[30000005]	AUS	EN	19	14	#NULL!	#NULL!	F	N	N	R	subs	subs	5	6	2	5	16
AUS02	RIGHT	2	2	congruent	OFF	chair_2_con.mp4	85	sub85	201	Sub_IA	16268002	16265962	2040	81.81372549	6	1669	1	199	1669	1	0	0	.	0	0	0	0	0	0	1669	1669	[30000005]	AUS	EN	19	14	#NULL!	#NULL!	F	N	N	R	subs	subs	5	6	2	5	16
AUS02	RIGHT	2	2	congruent	OFF	chair_2_con.mp4	86	sub86	202	Sub_IA	16270163	16268083	2080	80.24038462	6	1669	0.676	498	1669	1	0	0	.	0	0	1	1	1	1	2469	1669	[30000005, 30000004]	AUS	EN	19	14	#NULL!	#NULL!	F	N	N	R	subs	subs	5	6	2	5	16
AUS02	RIGHT	2	2	congruent	OFF	chair_2_con.mp4	86	sub86	202	Video_IA	16270163	16268083	2080	38.46153846	2	800	0.324	111	800	1	1	0	.	1	1	0	0	0	0	800	800	[30000005, 30000004]	AUS	EN	19	14	#NULL!	#NULL!	F	N	N	R	subs	subs	5	6	2	5	16
AUS02	RIGHT	2	2	congruent	OFF	chair_2_con.mp4	87	sub87	203	Sub_IA	16273962	16271162	2800	82.5	10	2310	0.9013	172	2310	1	0	0	.	0	0	0	0	0	0	2310	2310	[30000004, 30000005]	AUS	EN	19	14	#NULL!	#NULL!	F	N	N	R	subs	subs	5	6	2	5	16
AUS02	RIGHT	2	2	congruent	OFF	chair_2_con.mp4	87	sub87	203	Video_IA	16273962	16271162	2800	9.035714286	1	253	0.0987	253	253	1	0	0	172	0	0	0	0	0	0	253	253	[30000004, 30000005]	AUS	EN	19	14	#NULL!	#NULL!	F	N	N	R	subs	subs	5	6	2	5	16
AUS02	RIGHT	2	2	congruent	OFF	chair_2_con.mp4	88	sub88	204	Video_IA	16277162	16275682	1480	35.74324324	2	529	0.3636	341	341	2	0	0	153	1	1	0	0	0	0	341	341	[30000004, 30000005, 30000004, 30000005]	AUS	EN	19	14	#NULL!	#NULL!	F	N	N	R	subs	subs	5	6	2	5	16
AUS02	RIGHT	2	2	congruent	OFF	chair_2_con.mp4	88	sub88	204	Sub_IA	16277162	16275682	1480	62.56756757	3	926	0.6364	153	317	2	0	0	.	0	0	1	1	1	1	1114	926	[30000004, 30000005, 30000004, 30000005]	AUS	EN	19	14	#NULL!	#NULL!	F	N	N	R	subs	subs	5	6	2	5	16
AUS02	RIGHT	2	2	congruent	OFF	chair_2_con.mp4	89	sub89	205	Sub_IA	16280722	16277242	3480	41.58045977	4	1447	0.3708	609	609	3	0	0	.	0	0	1	2	1	2	3402	1447	[30000005, 30000004, 0, 30000004, 30000005, 0, 30000005, 30000004]	AUS	EN	19	14	#NULL!	#NULL!	F	N	N	R	subs	subs	5	6	2	5	16
AUS02	RIGHT	2	2	congruent	OFF	chair_2_con.mp4	89	sub89	205	Video_IA	16280722	16277242	3480	56.17816092	5	1955	0.501	311	675	3	1	0	.	1	2	0	0	0	0	824	824	[30000005, 30000004, 0, 30000004, 30000005, 0, 30000005, 30000004]	AUS	EN	19	14	#NULL!	#NULL!	F	N	N	R	subs	subs	5	6	2	5	16
AUS02	RIGHT	2	2	congruent	OFF	chair_2_con.mp4	90	sub90	206	Sub_IA	16283722	16280802	2920	27.56849315	4	805	0.2886	239	646	2	0	0	.	0	0	1	2	1	2	1842	805	[30000004, 30000005, 30000004, 30000005, 30000004]	AUS	EN	19	14	#NULL!	#NULL!	F	N	N	R	subs	subs	5	6	2	5	16
AUS02	RIGHT	2	2	congruent	OFF	chair_2_con.mp4	90	sub90	206	Video_IA	16283722	16280802	2920	67.94520548	6	1984	0.7114	612	947	3	0	0	239	1	2	0	0	0	0	947	947	[30000004, 30000005, 30000004, 30000005, 30000004]	AUS	EN	19	14	#NULL!	#NULL!	F	N	N	R	subs	subs	5	6	2	5	16
AUS02	RIGHT	2	2	congruent	OFF	chair_2_con.mp4	91	sub91	207	Video_IA	16288802	16287362	1440	52.36111111	2	754	0.4201	468	468	2	0	0	354	1	1	0	0	0	0	468	468	[30000004, 30000005, 30000004, 30000005]	AUS	EN	19	14	#NULL!	#NULL!	F	N	N	R	subs	subs	5	6	2	5	16
AUS02	RIGHT	2	2	congruent	OFF	chair_2_con.mp4	91	sub91	207	Sub_IA	16288802	16287362	1440	72.29166667	2	1041	0.5799	354	354	2	0	0	.	0	0	1	1	1	1	1327	1041	[30000004, 30000005, 30000004, 30000005]	AUS	EN	19	14	#NULL!	#NULL!	F	N	N	R	subs	subs	5	6	2	5	16
AUS02	RIGHT	2	2	congruent	OFF	chair_2_con.mp4	92	sub92	208	Sub_IA	16291483	16288883	2600	52.53846154	3	1366	0.5126	687	687	3	0	0	.	0	0	1	2	1	2	1982	1366	[30000005, 30000004, 30000005, 30000004, 30000005, 0]	AUS	EN	19	14	#NULL!	#NULL!	F	N	N	R	subs	subs	5	6	2	5	16
AUS02	RIGHT	2	2	congruent	OFF	chair_2_con.mp4	92	sub92	208	Video_IA	16291483	16288883	2600	23.69230769	3	616	0.2311	78	78	2	1	0	.	1	2	0	0	0	0	78	78	[30000005, 30000004, 30000005, 30000004, 30000005, 0]	AUS	EN	19	14	#NULL!	#NULL!	F	N	N	R	subs	subs	5	6	2	5	16
AUS02	RIGHT	2	2	congruent	OFF	chair_2_con.mp4	93	sub93	209	Sub_IA	16294602	16292322	2280	0	0	0	0	.	.	0	1	1	.	.	.	.	.	.	.	.	.	[30000004, 0, 30000004]	AUS	EN	19	14	#NULL!	#NULL!	F	N	N	R	subs	subs	5	6	2	5	16
AUS02	RIGHT	2	2	congruent	OFF	chair_2_con.mp4	93	sub93	209	Video_IA	16294602	16292322	2280	48.68421053	6	1110	0.5646	183	414	2	0	0	.	0	0	0	0	0	0	1110	1110	[30000004, 0, 30000004]	AUS	EN	19	14	#NULL!	#NULL!	F	N	N	R	subs	subs	5	6	2	5	16
AUS02	RIGHT	2	2	congruent	OFF	chair_2_con.mp4	94	sub94	210	Sub_IA	16299442	16297122	2320	37.97413793	5	881	0.3926	126	383	2	0	0	.	0	0	1	1	1	1	1468	881	[30000004, 30000005, 30000004, 30000005]	AUS	EN	19	14	#NULL!	#NULL!	F	N	N	R	subs	subs	5	6	2	5	16
AUS02	RIGHT	2	2	congruent	OFF	chair_2_con.mp4	94	sub94	210	Video_IA	16299442	16297122	2320	58.75	5	1363	0.6074	544	776	2	0	0	126	1	1	0	0	0	0	776	776	[30000004, 30000005, 30000004, 30000005]	AUS	EN	19	14	#NULL!	#NULL!	F	N	N	R	subs	subs	5	6	2	5	16
AUS02	RIGHT	2	2	congruent	OFF	chair_2_con.mp4	95	sub95	211	Sub_IA	16301282	16299602	1680	27.61904762	2	464	0.5105	191	464	1	0	0	.	0	0	0	0	0	0	464	464	[30000004, 30000005]	AUS	EN	19	14	#NULL!	#NULL!	F	N	N	R	subs	subs	5	6	2	5	16
AUS02	RIGHT	2	2	congruent	OFF	chair_2_con.mp4	95	sub95	211	Video_IA	16301282	16299602	1680	26.48809524	2	445	0.4895	167	445	1	0	0	191	0	0	0	0	0	0	445	445	[30000004, 30000005]	AUS	EN	19	14	#NULL!	#NULL!	F	N	N	R	subs	subs	5	6	2	5	16
AUS02	RIGHT	2	2	congruent	OFF	chair_2_con.mp4	96	sub96	212	Video_IA	16304362	16302082	2280	55.39473684	4	1263	0.6431	306	306	2	0	0	102	1	1	0	0	0	0	306	306	[30000004, 30000005, 30000004]	AUS	EN	19	14	#NULL!	#NULL!	F	N	N	R	subs	subs	5	6	2	5	16
AUS02	RIGHT	2	2	congruent	OFF	chair_2_con.mp4	96	sub96	212	Sub_IA	16304362	16302082	2280	30.74561404	4	701	0.3569	102	701	1	0	0	.	0	0	1	1	1	1	1658	701	[30000004, 30000005, 30000004]	AUS	EN	19	14	#NULL!	#NULL!	F	N	N	R	subs	subs	5	6	2	5	16
AUS02	RIGHT	2	2	congruent	OFF	chair_2_con.mp4	97	sub97	213	Sub_IA	16307442	16304442	3000	71.43333333	7	2143	0.7194	360	2143	1	0	0	.	0	0	1	1	1	1	2564	2143	[30000004, 30000005, 30000004]	AUS	EN	19	14	#NULL!	#NULL!	F	N	N	R	subs	subs	5	6	2	5	16
AUS02	RIGHT	2	2	congruent	OFF	chair_2_con.mp4	97	sub97	213	Video_IA	16307442	16304442	3000	27.86666667	3	836	0.2806	203	415	2	0	0	360	1	1	0	0	0	0	415	415	[30000004, 30000005, 30000004]	AUS	EN	19	14	#NULL!	#NULL!	F	N	N	R	subs	subs	5	6	2	5	16
AUS02	RIGHT	2	2	congruent	OFF	chair_2_con.mp4	98	sub98	214	Sub_IA	16313162	16310242	2920	77.7739726	7	2271	0.7616	207	590	2	0	0	.	0	0	1	1	1	1	2351	2271	[30000004, 30000005, 30000004, 30000005]	AUS	EN	19	14	#NULL!	#NULL!	F	N	N	R	subs	subs	5	6	2	5	16
AUS02	RIGHT	2	2	congruent	OFF	chair_2_con.mp4	98	sub98	214	Video_IA	16313162	16310242	2920	24.34931507	2	711	0.2384	631	631	2	0	0	207	1	1	0	0	0	0	631	631	[30000004, 30000005, 30000004, 30000005]	AUS	EN	19	14	#NULL!	#NULL!	F	N	N	R	subs	subs	5	6	2	5	16
AUS02	RIGHT	2	2	congruent	OFF	chair_2_con.mp4	99	sub99	215	Sub_IA	16316202	16314442	1760	48.63636364	3	856	0.6412	153	856	1	0	0	.	0	0	1	1	1	1	996	856	[30000004, 30000005, 30000004]	AUS	EN	19	14	#NULL!	#NULL!	F	N	N	R	subs	subs	5	6	2	5	16
AUS02	RIGHT	2	2	congruent	OFF	chair_2_con.mp4	99	sub99	215	Video_IA	16316202	16314442	1760	27.21590909	3	479	0.3588	187	339	2	0	0	153	1	1	0	0	0	0	339	339	[30000004, 30000005, 30000004]	AUS	EN	19	14	#NULL!	#NULL!	F	N	N	R	subs	subs	5	6	2	5	16
AUS02	RIGHT	2	2	congruent	OFF	chair_2_con.mp4	100	sub100	216	Video_IA	16318082	16316362	1720	12.79069767	1	220	0.3179	220	220	1	1	0	.	1	1	0	0	0	0	220	220	[30000005, 30000004]	AUS	EN	19	14	#NULL!	#NULL!	F	N	N	R	subs	subs	5	6	2	5	16
AUS02	RIGHT	2	2	congruent	OFF	chair_2_con.mp4	100	sub100	216	Sub_IA	16318082	16316362	1720	27.44186047	2	472	0.6821	330	472	1	0	0	.	0	0	1	1	1	1	692	472	[30000005, 30000004]	AUS	EN	19	14	#NULL!	#NULL!	F	N	N	R	subs	subs	5	6	2	5	16
AUS02	RIGHT	2	2	congruent	OFF	chair_2_con.mp4	101	sub101	217	Sub_IA	16320842	16319482	1360	11.83823529	1	161	0.1594	161	161	1	0	0	.	0	0	1	1	1	1	1010	161	[30000005, 30000004]	AUS	EN	19	14	#NULL!	#NULL!	F	N	N	R	subs	subs	5	6	2	5	16
AUS02	RIGHT	2	2	congruent	OFF	chair_2_con.mp4	101	sub101	217	Video_IA	16320842	16319482	1360	62.42647059	2	849	0.8406	262	849	1	1	0	.	1	1	0	0	0	0	849	849	[30000005, 30000004]	AUS	EN	19	14	#NULL!	#NULL!	F	N	N	R	subs	subs	5	6	2	5	16
AUS02	RIGHT	2	2	congruent	OFF	chair_2_con.mp4	102	sub102	218	Video_IA	16323882	16320922	2960	29.69594595	2	879	0.6075	183	183	2	0	0	191	1	1	0	0	0	0	183	183	[30000004, 30000005, 30000004]	AUS	EN	19	14	#NULL!	#NULL!	F	N	N	R	subs	subs	5	6	2	5	16
AUS02	RIGHT	2	2	congruent	OFF	chair_2_con.mp4	102	sub102	218	Sub_IA	16323882	16320922	2960	19.18918919	3	568	0.3925	191	568	1	0	0	.	0	0	1	1	1	1	1264	568	[30000004, 30000005, 30000004]	AUS	EN	19	14	#NULL!	#NULL!	F	N	N	R	subs	subs	5	6	2	5	16
AUS02	RIGHT	2	2	congruent	OFF	chair_2_con.mp4	103	sub103	219	Video_IA	16327122	16323962	3160	15.47468354	2	489	0.4072	244	244	2	0	0	123	1	1	0	0	0	0	244	244	[30000004, 30000005, 30000004]	AUS	EN	19	14	#NULL!	#NULL!	F	N	N	R	subs	subs	5	6	2	5	16
AUS02	RIGHT	2	2	congruent	OFF	chair_2_con.mp4	103	sub103	219	Sub_IA	16327122	16323962	3160	22.53164557	3	712	0.5928	123	712	1	0	0	.	0	0	1	1	1	1	957	712	[30000004, 30000005, 30000004]	AUS	EN	19	14	#NULL!	#NULL!	F	N	N	R	subs	subs	5	6	2	5	16
AUS02	RIGHT	2	2	congruent	OFF	chair_2_con.mp4	104	sub104	220	Video_IA	16328202	16327202	1000	56.7	3	567	0.8388	182	182	2	0	0	109	1	1	0	0	0	0	182	182	[30000004, 30000005, 30000004]	AUS	EN	19	14	#NULL!	#NULL!	F	N	N	R	subs	subs	5	6	2	5	16
AUS02	RIGHT	2	2	congruent	OFF	chair_2_con.mp4	104	sub104	220	Sub_IA	16328202	16327202	1000	10.9	1	109	0.1612	109	109	1	0	0	.	0	0	1	1	1	1	494	109	[30000004, 30000005, 30000004]	AUS	EN	19	14	#NULL!	#NULL!	F	N	N	R	subs	subs	5	6	2	5	16
AUS02	RIGHT	2	2	congruent	OFF	chair_2_con.mp4	105	sub105	221	Video_IA	16334482	16333202	1280	71.71875	3	918	0.6199	664	778	2	0	0	63	1	1	0	0	0	0	778	778	[30000004, 30000005, 30000004]	AUS	EN	19	14	#NULL!	#NULL!	F	N	N	R	subs	subs	5	6	2	5	16
AUS02	RIGHT	2	2	congruent	OFF	chair_2_con.mp4	105	sub105	221	Sub_IA	16334482	16333202	1280	43.984375	3	563	0.3801	63	563	1	0	0	.	0	0	1	1	1	1	703	563	[30000004, 30000005, 30000004]	AUS	EN	19	14	#NULL!	#NULL!	F	N	N	R	subs	subs	5	6	2	5	16
AUS02	RIGHT	2	2	congruent	OFF	chair_2_con.mp4	106	sub106	222	Sub_IA	16338681	16336561	2120	46.46226415	4	985	0.6485	218	807	2	0	0	.	0	0	0	0	0	0	985	985	[30000004, 30000005, 0, 30000005]	AUS	EN	19	14	#NULL!	#NULL!	F	N	N	R	subs	subs	5	6	2	5	16
AUS02	RIGHT	2	2	congruent	OFF	chair_2_con.mp4	106	sub106	222	Video_IA	16338681	16336561	2120	11.55660377	2	245	0.1613	163	245	1	0	0	218	0	0	0	0	0	0	245	245	[30000004, 30000005, 0, 30000005]	AUS	EN	19	14	#NULL!	#NULL!	F	N	N	R	subs	subs	5	6	2	5	16
AUS02	RIGHT	2	2	congruent	OFF	chair_2_con.mp4	107	sub107	223	Video_IA	16340402	16338762	1640	34.75609756	2	570	0.4446	283	283	2	0	0	130	1	1	0	0	0	0	283	283	[30000004, 30000005, 30000004, 30000005]	AUS	EN	19	14	#NULL!	#NULL!	F	N	N	R	subs	subs	5	6	2	5	16
AUS02	RIGHT	2	2	congruent	OFF	chair_2_con.mp4	107	sub107	223	Sub_IA	16340402	16338762	1640	43.41463415	5	712	0.5554	130	635	2	0	0	.	0	0	1	1	1	1	999	712	[30000004, 30000005, 30000004, 30000005]	AUS	EN	19	14	#NULL!	#NULL!	F	N	N	R	subs	subs	5	6	2	5	16
AUS02	RIGHT	2	2	congruent	OFF	chair_2_con.mp4	108	sub108	224	Sub_IA	16342201	16341201	1000	19.2	1	192	0.1089	192	192	1	0	0	.	0	0	1	1	1	1	1134	192	[30000004, 30000005, 30000004]	AUS	EN	19	14	#NULL!	#NULL!	F	N	N	R	subs	subs	5	6	2	5	16
AUS02	RIGHT	2	2	congruent	OFF	chair_2_con.mp4	108	sub108	224	Video_IA	16342201	16341201	1000	157.1	3	1571	0.8911	629	629	2	0	0	192	1	1	0	0	0	0	629	629	[30000004, 30000005, 30000004]	AUS	EN	19	14	#NULL!	#NULL!	F	N	N	R	subs	subs	5	6	2	5	16
AUS02	RIGHT	2	2	congruent	OFF	chair_2_con.mp4	109	sub109	225	Sub_IA	16345162	16342762	2400	69.16666667	7	1660	0.8588	152	1660	1	0	0	.	0	0	0	0	0	0	1660	1660	[30000004, 30000005]	AUS	EN	19	14	#NULL!	#NULL!	F	N	N	R	subs	subs	5	6	2	5	16
AUS02	RIGHT	2	2	congruent	OFF	chair_2_con.mp4	109	sub109	225	Video_IA	16345162	16342762	2400	11.375	1	273	0.1412	273	273	1	0	0	152	0	0	0	0	0	0	273	273	[30000004, 30000005]	AUS	EN	19	14	#NULL!	#NULL!	F	N	N	R	subs	subs	5	6	2	5	16
AUS02	RIGHT	2	2	congruent	OFF	chair_2_con.mp4	110	sub110	226	Sub_IA	16348602	16345242	3360	41.72619048	6	1402	0.4919	245	1209	2	0	0	.	0	0	1	2	1	2	2850	1402	[30000005, 30000004, 30000005, 30000004]	AUS	EN	19	14	#NULL!	#NULL!	F	N	N	R	subs	subs	5	6	2	5	16
AUS02	RIGHT	2	2	congruent	OFF	chair_2_con.mp4	110	sub110	226	Video_IA	16348602	16345242	3360	43.0952381	4	1448	0.5081	122	122	2	1	0	.	1	2	0	0	0	0	122	122	[30000005, 30000004, 30000005, 30000004]	AUS	EN	19	14	#NULL!	#NULL!	F	N	N	R	subs	subs	5	6	2	5	16
AUS02	RIGHT	2	2	congruent	OFF	chair_2_con.mp4	111	sub111	227	Sub_IA	16351841	16350761	1080	10.27777778	1	111	0.071	111	111	1	0	0	.	0	0	1	1	1	1	937	111	[30000004, 30000005, 30000004]	AUS	EN	19	14	#NULL!	#NULL!	F	N	N	R	subs	subs	5	6	2	5	16
AUS02	RIGHT	2	2	congruent	OFF	chair_2_con.mp4	111	sub111	227	Video_IA	16351841	16350761	1080	134.537037	4	1453	0.929	549	627	2	0	0	111	1	1	0	0	0	0	627	627	[30000004, 30000005, 30000004]	AUS	EN	19	14	#NULL!	#NULL!	F	N	N	R	subs	subs	5	6	2	5	16
AUS02	RIGHT	2	2	congruent	OFF	chair_2_con.mp4	112	sub112	228	Video_IA	16362601	16360281	2320	30.77586207	5	714	0.4583	125	290	2	0	0	160	1	1	0	0	0	0	290	290	[30000004, 30000005, 30000004, 30000005]	AUS	EN	19	14	#NULL!	#NULL!	F	N	N	R	subs	subs	5	6	2	5	16
AUS02	RIGHT	2	2	congruent	OFF	chair_2_con.mp4	112	sub112	228	Sub_IA	16362601	16360281	2320	36.37931034	3	844	0.5417	160	490	2	0	0	.	0	0	1	1	1	1	1268	844	[30000004, 30000005, 30000004, 30000005]	AUS	EN	19	14	#NULL!	#NULL!	F	N	N	R	subs	subs	5	6	2	5	16
AUS02	RIGHT	2	2	congruent	OFF	chair_2_con.mp4	113	sub113	229	Video_IA	16364081	16362761	1320	33.56060606	2	443	0.3104	113	443	1	1	0	.	1	1	0	0	0	0	443	443	[30000005, 30000004, 30000005]	AUS	EN	19	14	#NULL!	#NULL!	F	N	N	R	subs	subs	5	6	2	5	16
AUS02	RIGHT	2	2	congruent	OFF	chair_2_con.mp4	113	sub113	229	Sub_IA	16364081	16362761	1320	74.54545455	3	984	0.6896	354	354	2	0	0	.	0	0	1	1	1	1	1427	984	[30000005, 30000004, 30000005]	AUS	EN	19	14	#NULL!	#NULL!	F	N	N	R	subs	subs	5	6	2	5	16
AUS02	RIGHT	2	2	congruent	OFF	chair_2_con.mp4	114	sub114	230	Video_IA	16366922	16364962	1960	56.32653061	4	1104	0.8245	220	220	2	0	0	119	1	1	0	0	0	0	220	220	[30000004, 30000005, 30000004]	AUS	EN	19	14	#NULL!	#NULL!	F	N	N	R	subs	subs	5	6	2	5	16
AUS02	RIGHT	2	2	congruent	OFF	chair_2_con.mp4	114	sub114	230	Sub_IA	16366922	16364962	1960	11.98979592	2	235	0.1755	119	235	1	0	0	.	0	0	1	1	1	1	1119	235	[30000004, 30000005, 30000004]	AUS	EN	19	14	#NULL!	#NULL!	F	N	N	R	subs	subs	5	6	2	5	16
AUS02	RIGHT	2	2	congruent	OFF	chair_2_con.mp4	115	sub115	231	Sub_IA	16370521	16367002	3519	66.24040921	7	2331	0.6718	271	2048	2	0	0	.	0	0	1	1	1	1	3085	2331	[30000004, 30000005, 30000004, 30000005]	AUS	EN	19	14	#NULL!	#NULL!	F	N	N	R	subs	subs	5	6	2	5	16
AUS02	RIGHT	2	2	congruent	OFF	chair_2_con.mp4	115	sub115	231	Video_IA	16370521	16367002	3519	32.36714976	4	1139	0.3282	201	385	2	0	0	271	1	1	0	0	0	0	385	385	[30000004, 30000005, 30000004, 30000005]	AUS	EN	19	14	#NULL!	#NULL!	F	N	N	R	subs	subs	5	6	2	5	16
AUS02	RIGHT	2	2	congruent	OFF	chair_2_con.mp4	116	sub116	232	Sub_IA	16371961	16370681	1280	22.109375	1	283	0.1805	283	283	1	0	0	.	0	0	1	1	1	1	1568	283	[30000005, 30000004]	AUS	EN	19	14	#NULL!	#NULL!	F	N	N	R	subs	subs	5	6	2	5	16
AUS02	RIGHT	2	2	congruent	OFF	chair_2_con.mp4	116	sub116	232	Video_IA	16371961	16370681	1280	100.390625	4	1285	0.8195	222	1285	1	1	0	.	1	1	0	0	0	0	1285	1285	[30000005, 30000004]	AUS	EN	19	14	#NULL!	#NULL!	F	N	N	R	subs	subs	5	6	2	5	16
AUS02	RIGHT	2	2	congruent	OFF	chair_2_con.mp4	117	sub117	233	Video_IA	16378361	16373961	4400	8.159090909	2	359	0.0895	145	359	1	0	0	374	0	0	0	0	0	0	359	359	[30000004, 30000005, 0, 30000005]	AUS	EN	19	14	#NULL!	#NULL!	F	N	N	R	subs	subs	5	6	2	5	16
AUS02	RIGHT	2	2	congruent	OFF	chair_2_con.mp4	117	sub117	233	Sub_IA	16378361	16373961	4400	75.86363636	9	3338	0.8324	374	2985	2	0	0	.	0	0	0	0	0	0	3338	3338	[30000004, 30000005, 0, 30000005]	AUS	EN	19	14	#NULL!	#NULL!	F	N	N	R	subs	subs	5	6	2	5	16
AUS02	RIGHT	2	2	congruent	OFF	chair_2_con.mp4	118	sub118	234	Video_IA	16381282	16378442	2840	33.6971831	3	957	0.3684	194	489	2	1	0	.	1	1	0	0	0	0	489	489	[30000005, 30000004, 30000005, 0, 30000004]	AUS	EN	19	14	#NULL!	#NULL!	F	N	N	R	subs	subs	5	6	2	5	16
AUS02	RIGHT	2	2	congruent	OFF	chair_2_con.mp4	118	sub118	234	Sub_IA	16381282	16378442	2840	48.5915493	5	1380	0.5312	353	790	2	0	0	.	0	0	1	1	1	1	2337	1380	[30000005, 30000004, 30000005, 0, 30000004]	AUS	EN	19	14	#NULL!	#NULL!	F	N	N	R	subs	subs	5	6	2	5	16
AUS02	RIGHT	2	2	congruent	OFF	chair_2_con.mp4	119	sub119	235	Video_IA	16383802	16381442	2360	68.89830508	4	1626	0.7185	468	636	2	0	0	146	1	1	0	0	0	0	636	636	[30000004, 30000005, 30000004]	AUS	EN	19	14	#NULL!	#NULL!	F	N	N	R	subs	subs	5	6	2	5	16
AUS02	RIGHT	2	2	congruent	OFF	chair_2_con.mp4	119	sub119	235	Sub_IA	16383802	16381442	2360	26.99152542	4	637	0.2815	146	637	1	0	0	.	0	0	1	1	1	1	1627	637	[30000004, 30000005, 30000004]	AUS	EN	19	14	#NULL!	#NULL!	F	N	N	R	subs	subs	5	6	2	5	16
AUS02	RIGHT	2	2	congruent	OFF	chair_2_con.mp4	120	sub120	236	Video_IA	16387961	16384441	3520	56.36363636	8	1984	0.8981	271	1984	1	0	0	225	0	0	0	0	0	0	1984	1984	[30000004, 30000005]	AUS	EN	19	14	#NULL!	#NULL!	F	N	N	R	subs	subs	5	6	2	5	16
AUS02	RIGHT	2	2	congruent	OFF	chair_2_con.mp4	120	sub120	236	Sub_IA	16387961	16384441	3520	6.392045455	1	225	0.1019	225	225	1	0	0	.	0	0	0	0	0	0	225	225	[30000004, 30000005]	AUS	EN	19	14	#NULL!	#NULL!	F	N	N	R	subs	subs	5	6	2	5	16
AUS02	RIGHT	2	2	congruent	OFF	chair_2_con.mp4	121	sub121	237	Video_IA	16390001	16388881	1120	0	0	0	0	.	.	0	1	1	.	.	.	.	.	.	.	.	.	[30000005]	AUS	EN	19	14	#NULL!	#NULL!	F	N	N	R	subs	subs	5	6	2	5	16
AUS02	RIGHT	2	2	congruent	OFF	chair_2_con.mp4	121	sub121	237	Sub_IA	16390001	16388881	1120	74.375	2	833	1	311	833	1	0	0	.	0	0	0	0	0	0	833	833	[30000005]	AUS	EN	19	14	#NULL!	#NULL!	F	N	N	R	subs	subs	5	6	2	5	16
AUS02	RIGHT	2	2	congruent	OFF	chair_2_con.mp4	122	sub122	238	Sub_IA	16392682	16390082	2600	40.61538462	4	1056	0.6097	243	243	2	0	0	.	0	0	1	1	1	1	1438	1056	[30000005, 30000004, 0, 30000004, 30000005]	AUS	EN	19	14	#NULL!	#NULL!	F	N	N	R	subs	subs	5	6	2	5	16
AUS02	RIGHT	2	2	congruent	OFF	chair_2_con.mp4	122	sub122	238	Video_IA	16392682	16390082	2600	14.69230769	2	382	0.2206	200	200	2	1	0	.	1	1	0	0	0	0	382	382	[30000005, 30000004, 0, 30000004, 30000005]	AUS	EN	19	14	#NULL!	#NULL!	F	N	N	R	subs	subs	5	6	2	5	16
AUS02	RIGHT	2	2	congruent	OFF	chair_2_con.mp4	123	sub123	239	Sub_IA	16396321	16392761	3560	22.19101124	3	790	0.346	259	259	2	0	0	.	0	0	1	2	1	2	1823	790	[30000004, 30000005, 30000004, 30000005, 30000004]	AUS	EN	19	14	#NULL!	#NULL!	F	N	N	R	subs	subs	5	6	2	5	16
AUS02	RIGHT	2	2	congruent	OFF	chair_2_con.mp4	123	sub123	239	Video_IA	16396321	16392761	3560	41.93820225	7	1493	0.654	210	460	3	0	0	259	1	2	0	0	0	0	460	460	[30000004, 30000005, 30000004, 30000005, 30000004]	AUS	EN	19	14	#NULL!	#NULL!	F	N	N	R	subs	subs	5	6	2	5	16
AUS02	RIGHT	2	2	congruent	OFF	chair_2_con.mp4	124	sub124	240	Sub_IA	16397801	16396401	1400	17.92857143	1	251	0.5375	251	251	1	0	0	.	0	0	0	0	0	0	251	251	[30000004, 30000005]	AUS	EN	19	14	#NULL!	#NULL!	F	N	N	R	subs	subs	5	6	2	5	16
AUS02	RIGHT	2	2	congruent	OFF	chair_2_con.mp4	124	sub124	240	Video_IA	16397801	16396401	1400	15.42857143	1	216	0.4625	216	216	1	0	0	251	0	0	0	0	0	0	216	216	[30000004, 30000005]	AUS	EN	19	14	#NULL!	#NULL!	F	N	N	R	subs	subs	5	6	2	5	16
AUS02	RIGHT	2	2	congruent	OFF	chair_2_con.mp4	125	sub125	241	Sub_IA	16402802	16398761	4041	14.15491215	3	572	0.1738	309	309	3	0	0	.	0	0	1	3	1	3	2469	572	[30000004, 30000005, 30000004, 30000005, 30000004, 30000005, 30000004]	AUS	EN	19	14	#NULL!	#NULL!	F	N	N	R	subs	subs	5	6	2	5	16
AUS02	RIGHT	2	2	congruent	OFF	chair_2_con.mp4	125	sub125	241	Video_IA	16402802	16398761	4041	67.28532541	12	2719	0.8262	465	822	4	0	0	309	1	3	0	0	0	0	822	822	[30000004, 30000005, 30000004, 30000005, 30000004, 30000005, 30000004]	AUS	EN	19	14	#NULL!	#NULL!	F	N	N	R	subs	subs	5	6	2	5	16
AUS02	RIGHT	2	2	congruent	OFF	chair_2_con.mp4	126	sub126	242	Video_IA	16403961	16402881	1080	114.2592593	3	1234	1	647	1234	1	0	0	.	0	0	0	0	0	0	1234	1234	[30000004]	AUS	EN	19	14	#NULL!	#NULL!	F	N	N	R	subs	subs	5	6	2	5	16
AUS02	RIGHT	2	2	congruent	OFF	chair_2_con.mp4	126	sub126	242	Sub_IA	16403961	16402881	1080	0	0	0	0	.	.	0	1	1	.	.	.	.	.	.	.	.	.	[30000004]	AUS	EN	19	14	#NULL!	#NULL!	F	N	N	R	subs	subs	5	6	2	5	16
AUS02	RIGHT	2	2	congruent	OFF	chair_2_con.mp4	127	sub127	243	Video_IA	16406442	16404042	2400	62.375	4	1497	0.574	508	508	2	0	0	167	1	1	0	0	0	0	508	508	[30000004, 30000005, 30000004]	AUS	EN	19	14	#NULL!	#NULL!	F	N	N	R	subs	subs	5	6	2	5	16
AUS02	RIGHT	2	2	congruent	OFF	chair_2_con.mp4	127	sub127	243	Sub_IA	16406442	16404042	2400	46.29166667	4	1111	0.426	167	1111	1	0	0	.	0	0	1	1	1	1	2100	1111	[30000004, 30000005, 30000004]	AUS	EN	19	14	#NULL!	#NULL!	F	N	N	R	subs	subs	5	6	2	5	16
AUS02	RIGHT	2	2	congruent	OFF	chair_2_con.mp4	128	sub128	244	Video_IA	16409521	16406521	3000	85.6	8	2568	0.9188	544	544	3	0	0	90	1	1	0	0	0	0	1211	1211	[30000004, 0, 30000004, 30000005, 30000004]	AUS	EN	19	14	#NULL!	#NULL!	F	N	N	R	subs	subs	5	6	2	5	16
AUS02	RIGHT	2	2	congruent	OFF	chair_2_con.mp4	128	sub128	244	Sub_IA	16409521	16406521	3000	3	1	90	0.0322	90	90	1	0	0	.	0	0	1	1	1	1	1447	90	[30000004, 0, 30000004, 30000005, 30000004]	AUS	EN	19	14	#NULL!	#NULL!	F	N	N	R	subs	subs	5	6	2	5	16
AUS02	RIGHT	2	2	congruent	OFF	chair_2_con.mp4	129	sub129	245	Video_IA	16411321	16409601	1720	68.89534884	4	1185	0.5907	416	416	2	0	0	254	1	1	0	0	0	0	416	416	[30000004, 0, 30000005, 30000004, 30000005]	AUS	EN	19	14	#NULL!	#NULL!	F	N	N	R	subs	subs	5	6	2	5	16
AUS02	RIGHT	2	2	congruent	OFF	chair_2_con.mp4	129	sub129	245	Sub_IA	16411321	16409601	1720	40.69767442	3	700	0.349	254	422	2	0	0	.	0	0	1	1	1	1	1469	700	[30000004, 0, 30000005, 30000004, 30000005]	AUS	EN	19	14	#NULL!	#NULL!	F	N	N	R	subs	subs	5	6	2	5	16
AUS02	RIGHT	2	2	congruent	OFF	chair_2_con.mp4	130	sub130	246	Sub_IA	16414201	16411401	2800	83.75	9	2345	0.8906	278	443	2	0	0	.	0	0	1	1	1	1	2633	2345	[30000005, 30000004, 30000005]	AUS	EN	19	14	#NULL!	#NULL!	F	N	N	R	subs	subs	5	6	2	5	16
AUS02	RIGHT	2	2	congruent	OFF	chair_2_con.mp4	130	sub130	246	Video_IA	16414201	16411401	2800	10.28571429	2	288	0.1094	90	288	1	1	0	.	1	1	0	0	0	0	288	288	[30000005, 30000004, 30000005]	AUS	EN	19	14	#NULL!	#NULL!	F	N	N	R	subs	subs	5	6	2	5	16
AUS02	RIGHT	2	2	congruent	OFF	chair_2_con.mp4	131	sub131	247	Sub_IA	16417201	16414281	2920	66.40410959	7	1939	0.7043	500	500	4	0	0	.	0	0	1	3	1	3	2753	1939	[30000005, 30000004, 30000005, 30000004, 30000005, 30000004, 30000005]	AUS	EN	19	14	#NULL!	#NULL!	F	N	N	R	subs	subs	5	6	2	5	16
AUS02	RIGHT	2	2	congruent	OFF	chair_2_con.mp4	131	sub131	247	Video_IA	16417201	16414281	2920	27.87671233	4	814	0.2957	291	291	3	1	0	.	1	3	0	0	0	0	291	291	[30000005, 30000004, 30000005, 30000004, 30000005, 30000004, 30000005]	AUS	EN	19	14	#NULL!	#NULL!	F	N	N	R	subs	subs	5	6	2	5	16
AUS02	RIGHT	2	2	congruent	OFF	chair_2_con.mp4	132	sub132	248	Sub_IA	16422001	16418601	3400	37.14705882	7	1263	0.5254	209	348	2	0	0	.	0	0	1	1	1	1	1512	1263	[30000004, 0, 30000005, 30000004, 30000005]	AUS	EN	19	14	#NULL!	#NULL!	F	N	N	R	subs	subs	5	6	2	5	16
AUS02	RIGHT	2	2	congruent	OFF	chair_2_con.mp4	132	sub132	248	Video_IA	16422001	16418601	3400	28.94117647	4	984	0.4093	405	735	2	0	0	209	1	1	0	0	0	0	735	735	[30000004, 0, 30000005, 30000004, 30000005]	AUS	EN	19	14	#NULL!	#NULL!	F	N	N	R	subs	subs	5	6	2	5	16
AUS02	RIGHT	2	2	congruent	OFF	chair_2_con.mp4	133	sub133	249	Sub_IA	16428721	16427481	1240	55.96774194	1	694	0.6432	694	694	1	0	0	.	0	0	1	1	1	1	877	694	[30000004, 30000005, 30000004]	AUS	EN	19	14	#NULL!	#NULL!	F	N	N	R	subs	subs	5	6	2	5	16
AUS02	RIGHT	2	2	congruent	OFF	chair_2_con.mp4	133	sub133	249	Video_IA	16428721	16427481	1240	31.0483871	2	385	0.3568	202	202	2	0	0	694	1	1	0	0	0	0	202	202	[30000004, 30000005, 30000004]	AUS	EN	19	14	#NULL!	#NULL!	F	N	N	R	subs	subs	5	6	2	5	16
AUS02	RIGHT	2	2	congruent	OFF	chair_2_con.mp4	134	sub134	250	Video_IA	16436041	16434321	1720	43.37209302	3	746	0.8526	567	567	2	0	0	129	1	1	0	0	0	0	567	567	[30000004, 30000005, 30000004]	AUS	EN	19	14	#NULL!	#NULL!	F	N	N	R	subs	subs	5	6	2	5	16
AUS02	RIGHT	2	2	congruent	OFF	chair_2_con.mp4	134	sub134	250	Sub_IA	16436041	16434321	1720	7.5	1	129	0.1474	129	129	1	0	0	.	0	0	1	1	1	1	308	129	[30000004, 30000005, 30000004]	AUS	EN	19	14	#NULL!	#NULL!	F	N	N	R	subs	subs	5	6	2	5	16
AUS02	RIGHT	2	3	congruent	ON	TheChair3_congr_captions.mp4	1	sub01	251	Video_IA	16823621	16821021	2600	103.3461538	7	2687	0.8366	739	987	2	0	0	111	1	1	0	0	0	0	987	987	[30000004, 30000005, 30000004]	AUS	EN	19	14	#NULL!	#NULL!	F	N	N	R	subs	subs	5	6	2	5	16
AUS02	RIGHT	2	3	congruent	ON	TheChair3_congr_captions.mp4	1	sub01	251	Sub_IA	16823621	16821021	2600	20.19230769	3	525	0.1634	111	525	1	0	0	.	0	0	1	1	1	1	2225	525	[30000004, 30000005, 30000004]	AUS	EN	19	14	#NULL!	#NULL!	F	N	N	R	subs	subs	5	6	2	5	16
AUS02	RIGHT	2	3	congruent	ON	TheChair3_congr_captions.mp4	2	sub02	252	Sub_IA	16825701	16823701	2000	50.55	4	1011	0.4791	146	1011	1	0	0	.	0	0	1	1	1	1	1719	1011	[30000004, 30000005, 30000004]	AUS	EN	19	14	#NULL!	#NULL!	F	N	N	R	subs	subs	5	6	2	5	16
AUS02	RIGHT	2	3	congruent	ON	TheChair3_congr_captions.mp4	2	sub02	252	Video_IA	16825701	16823701	2000	54.95	2	1099	0.5209	391	391	2	0	0	146	1	1	0	0	0	0	391	391	[30000004, 30000005, 30000004]	AUS	EN	19	14	#NULL!	#NULL!	F	N	N	R	subs	subs	5	6	2	5	16
AUS02	RIGHT	2	3	congruent	ON	TheChair3_congr_captions.mp4	3	sub03	253	Sub_IA	16829702	16827301	2401	12.41149521	2	298	0.1648	123	298	1	0	0	.	0	0	1	1	1	1	929	298	[30000004, 30000005, 30000004]	AUS	EN	19	14	#NULL!	#NULL!	F	N	N	R	subs	subs	5	6	2	5	16
AUS02	RIGHT	2	3	congruent	ON	TheChair3_congr_captions.mp4	3	sub03	253	Video_IA	16829702	16827301	2401	62.89046231	4	1510	0.8352	703	879	2	0	0	123	1	1	0	0	0	0	879	879	[30000004, 30000005, 30000004]	AUS	EN	19	14	#NULL!	#NULL!	F	N	N	R	subs	subs	5	6	2	5	16
AUS02	RIGHT	2	3	congruent	ON	TheChair3_congr_captions.mp4	4	sub04	254	Sub_IA	16831821	16829861	1960	34.84693878	4	683	0.478	134	406	2	0	0	.	0	0	1	2	1	2	1226	683	[30000004, 30000005, 30000004, 30000005, 30000004]	AUS	EN	19	14	#NULL!	#NULL!	F	N	N	R	subs	subs	5	6	2	5	16
AUS02	RIGHT	2	3	congruent	ON	TheChair3_congr_captions.mp4	4	sub04	254	Video_IA	16831821	16829861	1960	38.06122449	3	746	0.522	203	203	3	0	0	134	1	2	0	0	0	0	203	203	[30000004, 30000005, 30000004, 30000005, 30000004]	AUS	EN	19	14	#NULL!	#NULL!	F	N	N	R	subs	subs	5	6	2	5	16
AUS02	RIGHT	2	3	congruent	ON	TheChair3_congr_captions.mp4	5	sub05	255	Sub_IA	16835061	16833501	1560	16.66666667	1	260	0.1769	260	260	1	0	0	.	0	0	1	1	1	1	860	260	[30000004, 30000005, 30000004]	AUS	EN	19	14	#NULL!	#NULL!	F	N	N	R	subs	subs	5	6	2	5	16
AUS02	RIGHT	2	3	congruent	ON	TheChair3_congr_captions.mp4	5	sub05	255	Video_IA	16835061	16833501	1560	77.56410256	3	1210	0.8231	143	610	2	0	0	260	1	1	0	0	0	0	610	610	[30000004, 30000005, 30000004]	AUS	EN	19	14	#NULL!	#NULL!	F	N	N	R	subs	subs	5	6	2	5	16
AUS02	RIGHT	2	3	congruent	ON	TheChair3_congr_captions.mp4	6	sub06	256	Video_IA	16839141	16836141	3000	84	7	2520	0.8295	487	1145	3	0	0	155	1	2	0	0	0	0	1145	1145	[30000004, 30000005, 30000004, 30000005, 30000004]	AUS	EN	19	14	#NULL!	#NULL!	F	N	N	R	subs	subs	5	6	2	5	16
AUS02	RIGHT	2	3	congruent	ON	TheChair3_congr_captions.mp4	6	sub06	256	Sub_IA	16839141	16836141	3000	17.26666667	3	518	0.1705	155	291	2	0	0	.	0	0	1	2	1	2	1893	518	[30000004, 30000005, 30000004, 30000005, 30000004]	AUS	EN	19	14	#NULL!	#NULL!	F	N	N	R	subs	subs	5	6	2	5	16
AUS02	RIGHT	2	3	congruent	ON	TheChair3_congr_captions.mp4	7	sub07	257	Video_IA	16843221	16841181	2040	21.12745098	1	431	0.1758	431	431	1	0	0	144	0	0	0	0	0	0	431	431	[30000004, 30000005]	AUS	EN	19	14	#NULL!	#NULL!	F	N	N	R	subs	subs	5	6	2	5	16
AUS02	RIGHT	2	3	congruent	ON	TheChair3_congr_captions.mp4	7	sub07	257	Sub_IA	16843221	16841181	2040	99.06862745	7	2021	0.8242	144	2021	1	0	0	.	0	0	0	0	0	0	2021	2021	[30000004, 30000005]	AUS	EN	19	14	#NULL!	#NULL!	F	N	N	R	subs	subs	5	6	2	5	16
AUS02	RIGHT	2	3	congruent	ON	TheChair3_congr_captions.mp4	8	sub08	258	Sub_IA	16844661	16843381	1280	49.921875	2	639	0.7831	464	639	1	0	0	.	0	0	1	1	1	1	816	639	[30000005, 30000004]	AUS	EN	19	14	#NULL!	#NULL!	F	N	N	R	subs	subs	5	6	2	5	16
AUS02	RIGHT	2	3	congruent	ON	TheChair3_congr_captions.mp4	8	sub08	258	Video_IA	16844661	16843381	1280	13.828125	1	177	0.2169	177	177	1	1	0	.	1	1	0	0	0	0	177	177	[30000005, 30000004]	AUS	EN	19	14	#NULL!	#NULL!	F	N	N	R	subs	subs	5	6	2	5	16
AUS02	RIGHT	2	3	congruent	ON	TheChair3_congr_captions.mp4	9	sub09	259	Video_IA	16848381	16847381	1000	96.5	2	965	0.7218	585	585	2	0	0	105	1	1	0	0	0	0	585	585	[30000004, 30000005, 30000004]	AUS	EN	19	14	#NULL!	#NULL!	F	N	N	R	subs	subs	5	6	2	5	16
AUS02	RIGHT	2	3	congruent	ON	TheChair3_congr_captions.mp4	9	sub09	259	Sub_IA	16848381	16847381	1000	37.2	3	372	0.2782	105	372	1	0	0	.	0	0	1	1	1	1	752	372	[30000004, 30000005, 30000004]	AUS	EN	19	14	#NULL!	#NULL!	F	N	N	R	subs	subs	5	6	2	5	16
AUS02	RIGHT	2	3	congruent	ON	TheChair3_congr_captions.mp4	10	sub10	260	Sub_IA	16862021	16858661	3360	32.20238095	5	1082	0.3933	137	1082	1	0	0	.	0	0	1	1	1	1	2560	1082	[30000004, 30000005, 30000004]	AUS	EN	19	14	#NULL!	#NULL!	F	N	N	R	subs	subs	5	6	2	5	16
AUS02	RIGHT	2	3	congruent	ON	TheChair3_congr_captions.mp4	10	sub10	260	Video_IA	16862021	16858661	3360	49.67261905	5	1669	0.6067	94	191	2	0	0	137	1	1	0	0	0	0	191	191	[30000004, 30000005, 30000004]	AUS	EN	19	14	#NULL!	#NULL!	F	N	N	R	subs	subs	5	6	2	5	16
AUS02	RIGHT	2	3	congruent	ON	TheChair3_congr_captions.mp4	11	sub11	261	Video_IA	16865541	16862181	3360	56.875	5	1911	0.6155	392	663	3	0	0	209	1	2	0	0	0	0	663	663	[30000004, 30000005, 30000004, 30000005, 30000004]	AUS	EN	19	14	#NULL!	#NULL!	F	N	N	R	subs	subs	5	6	2	5	16
AUS02	RIGHT	2	3	congruent	ON	TheChair3_congr_captions.mp4	11	sub11	261	Sub_IA	16865541	16862181	3360	35.53571429	6	1194	0.3845	209	403	2	0	0	.	0	0	1	2	1	2	2442	1194	[30000004, 30000005, 30000004, 30000005, 30000004]	AUS	EN	19	14	#NULL!	#NULL!	F	N	N	R	subs	subs	5	6	2	5	16
AUS02	RIGHT	2	3	congruent	ON	TheChair3_congr_captions.mp4	12	sub12	262	Video_IA	16869661	16868221	1440	18.95833333	3	273	0.5515	76	173	2	0	0	150	1	1	0	0	0	0	173	173	[30000004, 30000005, 30000004]	AUS	EN	19	14	#NULL!	#NULL!	F	N	N	R	subs	subs	5	6	2	5	16
AUS02	RIGHT	2	3	congruent	ON	TheChair3_congr_captions.mp4	12	sub12	262	Sub_IA	16869661	16868221	1440	15.41666667	2	222	0.4485	150	222	1	0	0	.	0	0	1	1	1	1	322	222	[30000004, 30000005, 30000004]	AUS	EN	19	14	#NULL!	#NULL!	F	N	N	R	subs	subs	5	6	2	5	16
AUS02	RIGHT	2	3	congruent	ON	TheChair3_congr_captions.mp4	13	sub13	263	Video_IA	16875141	16872981	2160	44.62962963	2	964	0.4184	442	442	2	0	0	157	1	1	0	0	0	0	442	442	[30000004, 30000005, 30000004]	AUS	EN	19	14	#NULL!	#NULL!	F	N	N	R	subs	subs	5	6	2	5	16
AUS02	RIGHT	2	3	congruent	ON	TheChair3_congr_captions.mp4	13	sub13	263	Sub_IA	16875141	16872981	2160	62.03703704	6	1340	0.5816	157	1340	1	0	0	.	0	0	1	1	1	1	1862	1340	[30000004, 30000005, 30000004]	AUS	EN	19	14	#NULL!	#NULL!	F	N	N	R	subs	subs	5	6	2	5	16
AUS02	RIGHT	2	3	congruent	ON	TheChair3_congr_captions.mp4	14	sub14	264	Video_IA	16877981	16876180	1801	69.62798445	4	1254	0.742	439	439	2	0	0	180	1	1	0	0	0	0	439	439	[30000004, 30000005, 30000004]	AUS	EN	19	14	#NULL!	#NULL!	F	N	N	R	subs	subs	5	6	2	5	16
AUS02	RIGHT	2	3	congruent	ON	TheChair3_congr_captions.mp4	14	sub14	264	Sub_IA	16877981	16876180	1801	24.2087729	3	436	0.258	180	436	1	0	0	.	0	0	1	1	1	1	1251	436	[30000004, 30000005, 30000004]	AUS	EN	19	14	#NULL!	#NULL!	F	N	N	R	subs	subs	5	6	2	5	16
AUS02	RIGHT	2	3	congruent	ON	TheChair3_congr_captions.mp4	15	sub15	265	Sub_IA	16879580	16878060	1520	36.38157895	3	553	0.4481	135	384	2	0	0	.	0	0	1	1	1	1	1063	553	[30000004, 30000005, 30000004, 30000005]	AUS	EN	19	14	#NULL!	#NULL!	F	N	N	R	subs	subs	5	6	2	5	16
AUS02	RIGHT	2	3	congruent	ON	TheChair3_congr_captions.mp4	15	sub15	265	Video_IA	16879580	16878060	1520	44.80263158	3	681	0.5519	171	171	2	0	0	135	1	1	0	0	0	0	171	171	[30000004, 30000005, 30000004, 30000005]	AUS	EN	19	14	#NULL!	#NULL!	F	N	N	R	subs	subs	5	6	2	5	16
AUS02	RIGHT	2	3	congruent	ON	TheChair3_congr_captions.mp4	16	sub16	266	Sub_IA	16880861	16879661	1200	32.5	2	390	0.4105	211	390	1	0	0	.	0	0	1	1	1	1	950	390	[30000005, 30000004]	AUS	EN	19	14	#NULL!	#NULL!	F	N	N	R	subs	subs	5	6	2	5	16
AUS02	RIGHT	2	3	congruent	ON	TheChair3_congr_captions.mp4	16	sub16	266	Video_IA	16880861	16879661	1200	46.66666667	1	560	0.5895	560	560	1	1	0	.	1	1	0	0	0	0	560	560	[30000005, 30000004]	AUS	EN	19	14	#NULL!	#NULL!	F	N	N	R	subs	subs	5	6	2	5	16
AUS02	RIGHT	2	3	congruent	ON	TheChair3_congr_captions.mp4	17	sub17	267	Sub_IA	16885100	16881700	3400	53.17647059	8	1808	0.6677	372	1808	1	0	0	.	0	0	1	1	1	1	2355	1808	[30000004, 30000005, 30000004]	AUS	EN	19	14	#NULL!	#NULL!	F	N	N	R	subs	subs	5	6	2	5	16
AUS02	RIGHT	2	3	congruent	ON	TheChair3_congr_captions.mp4	17	sub17	267	Video_IA	16885100	16881700	3400	26.47058824	4	900	0.3323	212	353	2	0	0	372	1	1	0	0	0	0	353	353	[30000004, 30000005, 30000004]	AUS	EN	19	14	#NULL!	#NULL!	F	N	N	R	subs	subs	5	6	2	5	16
AUS02	RIGHT	2	3	congruent	ON	TheChair3_congr_captions.mp4	18	sub18	268	Video_IA	16888421	16886101	2320	0	0	0	0	.	.	0	1	1	.	.	.	.	.	.	.	.	.	[30000005]	AUS	EN	19	14	#NULL!	#NULL!	F	N	N	R	subs	subs	5	6	2	5	16
AUS02	RIGHT	2	3	congruent	ON	TheChair3_congr_captions.mp4	18	sub18	268	Sub_IA	16888421	16886101	2320	76.42241379	7	1773	1	280	1773	1	0	0	.	0	0	0	0	0	0	1773	1773	[30000005]	AUS	EN	19	14	#NULL!	#NULL!	F	N	N	R	subs	subs	5	6	2	5	16
AUS02	RIGHT	2	3	congruent	ON	TheChair3_congr_captions.mp4	19	sub19	269	Video_IA	16891101	16889100	2001	66.11694153	3	1323	0.7416	320	1323	1	1	0	.	1	1	0	0	0	0	1323	1323	[30000005, 30000004]	AUS	EN	19	14	#NULL!	#NULL!	F	N	N	R	subs	subs	5	6	2	5	16
AUS02	RIGHT	2	3	congruent	ON	TheChair3_congr_captions.mp4	19	sub19	269	Sub_IA	16891101	16889100	2001	23.03848076	3	461	0.2584	190	461	1	0	0	.	0	0	1	1	1	1	1784	461	[30000005, 30000004]	AUS	EN	19	14	#NULL!	#NULL!	F	N	N	R	subs	subs	5	6	2	5	16
AUS02	RIGHT	2	3	congruent	ON	TheChair3_congr_captions.mp4	20	sub21	270	Video_IA	16897780	16896780	1000	149.6	2	1496	1	728	1496	1	0	0	.	0	0	0	0	0	0	1496	1496	[30000004]	AUS	EN	19	14	#NULL!	#NULL!	F	N	N	R	subs	subs	5	6	2	5	16
AUS02	RIGHT	2	3	congruent	ON	TheChair3_congr_captions.mp4	20	sub21	270	Sub_IA	16897780	16896780	1000	0	0	0	0	.	.	0	1	1	.	.	.	.	.	.	.	.	.	[30000004]	AUS	EN	19	14	#NULL!	#NULL!	F	N	N	R	subs	subs	5	6	2	5	16
AUS02	RIGHT	2	3	congruent	ON	TheChair3_congr_captions.mp4	21	sub20	271	Video_IA	16895940	16891260	4680	35.10683761	5	1643	0.3569	597	1241	3	0	0	269	1	2	0	0	0	0	1241	1241	[30000004, 30000005, 30000004, 30000005, 30000004]	AUS	EN	19	14	#NULL!	#NULL!	F	N	N	R	subs	subs	5	6	2	5	16
AUS02	RIGHT	2	3	congruent	ON	TheChair3_congr_captions.mp4	21	sub20	271	Sub_IA	16895940	16891260	4680	63.24786325	11	2960	0.6431	269	706	2	0	0	.	0	0	1	2	1	2	3362	2960	[30000004, 30000005, 30000004, 30000005, 30000004]	AUS	EN	19	14	#NULL!	#NULL!	F	N	N	R	subs	subs	5	6	2	5	16
AUS02	RIGHT	2	3	congruent	ON	TheChair3_congr_captions.mp4	22	sub22	272	Video_IA	16902261	16901261	1000	41.3	1	413	1	413	413	1	0	0	.	0	0	0	0	0	0	413	413	[30000004]	AUS	EN	19	14	#NULL!	#NULL!	F	N	N	R	subs	subs	5	6	2	5	16
AUS02	RIGHT	2	3	congruent	ON	TheChair3_congr_captions.mp4	22	sub22	272	Sub_IA	16902261	16901261	1000	0	0	0	0	.	.	0	1	1	.	.	.	.	.	.	.	.	.	[30000004]	AUS	EN	19	14	#NULL!	#NULL!	F	N	N	R	subs	subs	5	6	2	5	16
AUS02	RIGHT	2	3	congruent	ON	TheChair3_congr_captions.mp4	23	sub23	273	Video_IA	16905901	16903421	2480	8.548387097	1	212	0.1638	212	212	1	1	0	.	1	1	0	0	0	0	212	212	[30000005, 30000004]	AUS	EN	19	14	#NULL!	#NULL!	F	N	N	R	subs	subs	5	6	2	5	16
AUS02	RIGHT	2	3	congruent	ON	TheChair3_congr_captions.mp4	23	sub23	273	Sub_IA	16905901	16903421	2480	43.62903226	4	1082	0.8362	174	1082	1	0	0	.	0	0	1	1	1	1	1294	1082	[30000005, 30000004]	AUS	EN	19	14	#NULL!	#NULL!	F	N	N	R	subs	subs	5	6	2	5	16
AUS02	RIGHT	2	3	congruent	ON	TheChair3_congr_captions.mp4	24	sub24	274	Sub_IA	16908580	16905980	2600	31.96153846	5	831	0.3638	231	831	1	0	0	.	0	0	1	1	1	1	2072	831	[30000004, 30000005, 30000004]	AUS	EN	19	14	#NULL!	#NULL!	F	N	N	R	subs	subs	5	6	2	5	16
AUS02	RIGHT	2	3	congruent	ON	TheChair3_congr_captions.mp4	24	sub24	274	Video_IA	16908580	16905980	2600	55.88461538	5	1453	0.6362	212	212	2	0	0	231	1	1	0	0	0	0	212	212	[30000004, 30000005, 30000004]	AUS	EN	19	14	#NULL!	#NULL!	F	N	N	R	subs	subs	5	6	2	5	16
AUS02	RIGHT	2	3	congruent	ON	TheChair3_congr_captions.mp4	25	sub25	275	Sub_IA	16912981	16909701	3280	55.88414634	6	1833	0.78	445	1468	2	0	0	.	0	0	1	1	1	1	2350	1833	[30000005, 30000004, 30000005]	AUS	EN	19	14	#NULL!	#NULL!	F	N	N	R	subs	subs	5	6	2	5	16
AUS02	RIGHT	2	3	congruent	ON	TheChair3_congr_captions.mp4	25	sub25	275	Video_IA	16912981	16909701	3280	15.76219512	1	517	0.22	517	517	1	1	0	.	1	1	0	0	0	0	517	517	[30000005, 30000004, 30000005]	AUS	EN	19	14	#NULL!	#NULL!	F	N	N	R	subs	subs	5	6	2	5	16
AUS02	RIGHT	2	3	congruent	ON	TheChair3_congr_captions.mp4	26	sub26	276	Sub_IA	16914180	16913140	1040	52.98076923	2	551	0.4726	365	551	1	0	0	.	0	0	1	1	1	1	1166	551	[30000005, 30000004]	AUS	EN	19	14	#NULL!	#NULL!	F	N	N	R	subs	subs	5	6	2	5	16
AUS02	RIGHT	2	3	congruent	ON	TheChair3_congr_captions.mp4	26	sub26	276	Video_IA	16914180	16913140	1040	59.13461538	1	615	0.5274	615	615	1	1	0	.	1	1	0	0	0	0	615	615	[30000005, 30000004]	AUS	EN	19	14	#NULL!	#NULL!	F	N	N	R	subs	subs	5	6	2	5	16
AUS02	RIGHT	2	3	congruent	ON	TheChair3_congr_captions.mp4	27	sub27	277	Sub_IA	16916260	16915260	1000	16.8	1	168	0.2833	168	168	1	0	0	.	0	0	0	0	0	0	168	168	[30000004, 30000005]	AUS	EN	19	14	#NULL!	#NULL!	F	N	N	R	subs	subs	5	6	2	5	16
AUS02	RIGHT	2	3	congruent	ON	TheChair3_congr_captions.mp4	27	sub27	277	Video_IA	16916260	16915260	1000	42.5	1	425	0.7167	425	425	1	0	0	168	0	0	0	0	0	0	425	425	[30000004, 30000005]	AUS	EN	19	14	#NULL!	#NULL!	F	N	N	R	subs	subs	5	6	2	5	16
AUS02	RIGHT	2	3	congruent	ON	TheChair3_congr_captions.mp4	28	sub28	278	Sub_IA	16919380	16917660	1720	31.04651163	2	534	0.236	162	534	1	0	0	.	0	0	1	1	1	1	1520	534	[30000004, 30000005, 30000004]	AUS	EN	19	14	#NULL!	#NULL!	F	N	N	R	subs	subs	5	6	2	5	16
AUS02	RIGHT	2	3	congruent	ON	TheChair3_congr_captions.mp4	28	sub28	278	Video_IA	16919380	16917660	1720	100.5232558	5	1729	0.764	633	743	2	0	0	162	1	1	0	0	0	0	743	743	[30000004, 30000005, 30000004]	AUS	EN	19	14	#NULL!	#NULL!	F	N	N	R	subs	subs	5	6	2	5	16
AUS02	RIGHT	2	3	congruent	ON	TheChair3_congr_captions.mp4	29	sub29	279	Sub_IA	16921980	16919940	2040	19.85294118	2	405	0.1911	151	405	1	0	0	.	0	0	1	1	1	1	1658	405	[30000004, 30000005, 30000004]	AUS	EN	19	14	#NULL!	#NULL!	F	N	N	R	subs	subs	5	6	2	5	16
AUS02	RIGHT	2	3	congruent	ON	TheChair3_congr_captions.mp4	29	sub29	279	Video_IA	16921980	16919940	2040	84.01960784	4	1714	0.8089	461	461	2	0	0	151	1	1	0	0	0	0	461	461	[30000004, 30000005, 30000004]	AUS	EN	19	14	#NULL!	#NULL!	F	N	N	R	subs	subs	5	6	2	5	16
AUS02	RIGHT	2	3	congruent	ON	TheChair3_congr_captions.mp4	30	sub30	280	Video_IA	16925340	16922060	3280	27.86585366	3	914	0.3182	415	914	1	1	0	.	1	1	0	0	0	0	914	914	[30000005, 30000004]	AUS	EN	19	14	#NULL!	#NULL!	F	N	N	R	subs	subs	5	6	2	5	16
AUS02	RIGHT	2	3	congruent	ON	TheChair3_congr_captions.mp4	30	sub30	280	Sub_IA	16925340	16922060	3280	59.69512195	10	1958	0.6818	220	1958	1	0	0	.	0	0	1	1	1	1	2872	1958	[30000005, 30000004]	AUS	EN	19	14	#NULL!	#NULL!	F	N	N	R	subs	subs	5	6	2	5	16
AUS02	RIGHT	2	3	congruent	ON	TheChair3_congr_captions.mp4	31	sub31	281	Video_IA	16927860	16925500	2360	43.98305085	4	1038	0.4349	213	444	2	0	0	186	1	1	0	0	0	0	444	444	[30000004, 30000005, 30000004]	AUS	EN	19	14	#NULL!	#NULL!	F	N	N	R	subs	subs	5	6	2	5	16
AUS02	RIGHT	2	3	congruent	ON	TheChair3_congr_captions.mp4	31	sub31	281	Sub_IA	16927860	16925500	2360	57.16101695	6	1349	0.5651	186	1349	1	0	0	.	0	0	1	1	1	1	1943	1349	[30000004, 30000005, 30000004]	AUS	EN	19	14	#NULL!	#NULL!	F	N	N	R	subs	subs	5	6	2	5	16
AUS02	RIGHT	2	3	congruent	ON	TheChair3_congr_captions.mp4	32	sub32	282	Sub_IA	16930460	16927940	2520	57.18253968	6	1441	0.6804	75	867	2	0	0	.	0	0	1	1	1	1	1687	1441	[30000004, 30000005, 30000004, 30000005]	AUS	EN	19	14	#NULL!	#NULL!	F	N	N	R	subs	subs	5	6	2	5	16
AUS02	RIGHT	2	3	congruent	ON	TheChair3_congr_captions.mp4	32	sub32	282	Video_IA	16930460	16927940	2520	26.86507937	2	677	0.3196	431	431	2	0	0	75	1	1	0	0	0	0	431	431	[30000004, 30000005, 30000004, 30000005]	AUS	EN	19	14	#NULL!	#NULL!	F	N	N	R	subs	subs	5	6	2	5	16
AUS02	RIGHT	2	3	congruent	ON	TheChair3_congr_captions.mp4	33	sub33	283	Video_IA	16932700	16930540	2160	27.31481481	1	590	0.4036	590	590	1	1	0	.	1	1	0	0	0	0	590	590	[30000005, 30000004]	AUS	EN	19	14	#NULL!	#NULL!	F	N	N	R	subs	subs	5	6	2	5	16
AUS02	RIGHT	2	3	congruent	ON	TheChair3_congr_captions.mp4	33	sub33	283	Sub_IA	16932700	16930540	2160	40.37037037	5	872	0.5964	166	872	1	0	0	.	0	0	1	1	1	1	1462	872	[30000005, 30000004]	AUS	EN	19	14	#NULL!	#NULL!	F	N	N	R	subs	subs	5	6	2	5	16
AUS02	RIGHT	2	3	congruent	ON	TheChair3_congr_captions.mp4	34	sub34	284	Sub_IA	16934260	16932780	1480	34.32432432	2	508	0.4673	336	508	1	0	0	.	0	0	1	1	1	1	1087	508	[30000005, 30000004]	AUS	EN	19	14	#NULL!	#NULL!	F	N	N	R	subs	subs	5	6	2	5	16
AUS02	RIGHT	2	3	congruent	ON	TheChair3_congr_captions.mp4	34	sub34	284	Video_IA	16934260	16932780	1480	39.12162162	2	579	0.5327	214	579	1	1	0	.	1	1	0	0	0	0	579	579	[30000005, 30000004]	AUS	EN	19	14	#NULL!	#NULL!	F	N	N	R	subs	subs	5	6	2	5	16
AUS02	RIGHT	2	3	congruent	ON	TheChair3_congr_captions.mp4	35	sub35	285	Sub_IA	16937980	16934340	3640	61.95054945	7	2255	0.5772	268	2255	1	0	0	.	0	0	1	1	1	1	3542	2255	[30000004, 30000005, 30000004]	AUS	EN	19	14	#NULL!	#NULL!	F	N	N	R	subs	subs	5	6	2	5	16
AUS02	RIGHT	2	3	congruent	ON	TheChair3_congr_captions.mp4	35	sub35	285	Video_IA	16937980	16934340	3640	45.38461538	4	1652	0.4228	365	365	2	0	0	268	1	1	0	0	0	0	365	365	[30000004, 30000005, 30000004]	AUS	EN	19	14	#NULL!	#NULL!	F	N	N	R	subs	subs	5	6	2	5	16
AUS02	RIGHT	2	3	congruent	ON	TheChair3_congr_captions.mp4	36	sub36	286	Video_IA	16940980	16938060	2920	45.2739726	3	1322	0.4655	473	473	2	0	0	177	1	1	0	0	0	0	473	473	[30000004, 30000005, 30000004]	AUS	EN	19	14	#NULL!	#NULL!	F	N	N	R	subs	subs	5	6	2	5	16
AUS02	RIGHT	2	3	congruent	ON	TheChair3_congr_captions.mp4	36	sub36	286	Sub_IA	16940980	16938060	2920	51.98630137	6	1518	0.5345	177	1518	1	0	0	.	0	0	1	1	1	1	2367	1518	[30000004, 30000005, 30000004]	AUS	EN	19	14	#NULL!	#NULL!	F	N	N	R	subs	subs	5	6	2	5	16
AUS02	RIGHT	2	3	congruent	ON	TheChair3_congr_captions.mp4	37	sub37	287	Video_IA	16942060	16941060	1000	149.3	3	1493	0.8258	616	616	2	0	0	315	1	1	0	0	0	0	616	616	[30000004, 30000005, 30000004]	AUS	EN	19	14	#NULL!	#NULL!	F	N	N	R	subs	subs	5	6	2	5	16
AUS02	RIGHT	2	3	congruent	ON	TheChair3_congr_captions.mp4	37	sub37	287	Sub_IA	16942060	16941060	1000	31.5	1	315	0.1742	315	315	1	0	0	.	0	0	1	1	1	1	1192	315	[30000004, 30000005, 30000004]	AUS	EN	19	14	#NULL!	#NULL!	F	N	N	R	subs	subs	5	6	2	5	16
AUS02	RIGHT	2	3	congruent	ON	TheChair3_congr_captions.mp4	38	sub38	288	Sub_IA	16944421	16942141	2280	34.9122807	3	796	0.3917	63	796	1	0	0	.	0	0	1	1	1	1	1357	796	[30000004, 30000005, 30000004]	AUS	EN	19	14	#NULL!	#NULL!	F	N	N	R	subs	subs	5	6	2	5	16
AUS02	RIGHT	2	3	congruent	ON	TheChair3_congr_captions.mp4	38	sub38	288	Video_IA	16944421	16942141	2280	54.21052632	3	1236	0.6083	675	675	2	0	0	63	1	1	0	0	0	0	675	675	[30000004, 30000005, 30000004]	AUS	EN	19	14	#NULL!	#NULL!	F	N	N	R	subs	subs	5	6	2	5	16
AUS02	RIGHT	2	3	congruent	ON	TheChair3_congr_captions.mp4	39	sub39	289	Video_IA	16946260	16944500	1760	68.18181818	2	1200	0.5256	494	494	2	0	0	183	1	1	0	0	0	0	494	494	[30000004, 30000005, 30000004]	AUS	EN	19	14	#NULL!	#NULL!	F	N	N	R	subs	subs	5	6	2	5	16
AUS02	RIGHT	2	3	congruent	ON	TheChair3_congr_captions.mp4	39	sub39	289	Sub_IA	16946260	16944500	1760	61.53409091	3	1083	0.4744	183	1083	1	0	0	.	0	0	1	1	1	1	1789	1083	[30000004, 30000005, 30000004]	AUS	EN	19	14	#NULL!	#NULL!	F	N	N	R	subs	subs	5	6	2	5	16
AUS02	RIGHT	2	3	congruent	ON	TheChair3_congr_captions.mp4	40	sub40	290	Sub_IA	16950180	16946420	3760	45.66489362	7	1717	0.4372	144	1717	1	0	0	.	0	0	1	1	1	1	2762	1717	[30000004, 0, 30000005, 30000004]	AUS	EN	19	14	#NULL!	#NULL!	F	N	N	R	subs	subs	5	6	2	5	16
AUS02	RIGHT	2	3	congruent	ON	TheChair3_congr_captions.mp4	40	sub40	290	Video_IA	16950180	16946420	3760	54.25531915	6	2040	0.5195	706	995	2	0	0	144	1	1	0	0	0	0	995	995	[30000004, 0, 30000005, 30000004]	AUS	EN	19	14	#NULL!	#NULL!	F	N	N	R	subs	subs	5	6	2	5	16
AUS02	RIGHT	2	3	congruent	ON	TheChair3_congr_captions.mp4	41	sub41	291	Video_IA	16953420	16950740	2680	35.78358209	2	959	0.3917	591	591	2	0	0	104	1	1	0	0	0	0	591	591	[30000004, 30000005, 30000004, 30000005]	AUS	EN	19	14	#NULL!	#NULL!	F	N	N	R	subs	subs	5	6	2	5	16
AUS02	RIGHT	2	3	congruent	ON	TheChair3_congr_captions.mp4	41	sub41	291	Sub_IA	16953420	16950740	2680	55.55970149	5	1489	0.6083	104	795	2	0	0	.	0	0	1	1	1	1	1857	1489	[30000004, 30000005, 30000004, 30000005]	AUS	EN	19	14	#NULL!	#NULL!	F	N	N	R	subs	subs	5	6	2	5	16
AUS02	RIGHT	2	3	congruent	ON	TheChair3_congr_captions.mp4	42	sub42	292	Sub_IA	16955460	16953500	1960	74.79591837	5	1466	0.8752	694	1178	2	0	0	.	0	0	1	1	1	1	1675	1466	[30000005, 30000004, 30000005]	AUS	EN	19	14	#NULL!	#NULL!	F	N	N	R	subs	subs	5	6	2	5	16
AUS02	RIGHT	2	3	congruent	ON	TheChair3_congr_captions.mp4	42	sub42	292	Video_IA	16955460	16953500	1960	10.66326531	1	209	0.1248	209	209	1	1	0	.	1	1	0	0	0	0	209	209	[30000005, 30000004, 30000005]	AUS	EN	19	14	#NULL!	#NULL!	F	N	N	R	subs	subs	5	6	2	5	16
AUS02	RIGHT	2	3	congruent	ON	TheChair3_congr_captions.mp4	43	sub43	293	Sub_IA	16958220	16955540	2680	72.76119403	8	1950	0.735	288	1950	1	0	0	.	0	0	1	1	1	1	2653	1950	[30000005, 30000004]	AUS	EN	19	14	#NULL!	#NULL!	F	N	N	R	subs	subs	5	6	2	5	16
AUS02	RIGHT	2	3	congruent	ON	TheChair3_congr_captions.mp4	43	sub43	293	Video_IA	16958220	16955540	2680	26.23134328	1	703	0.265	703	703	1	1	0	.	1	1	0	0	0	0	703	703	[30000005, 30000004]	AUS	EN	19	14	#NULL!	#NULL!	F	N	N	R	subs	subs	5	6	2	5	16
AUS02	RIGHT	2	3	congruent	ON	TheChair3_congr_captions.mp4	44	sub44	294	Sub_IA	16959700	16958300	1400	45.78571429	4	641	0.3134	101	641	1	0	0	.	0	0	1	1	1	1	1342	641	[30000004, 30000005, 30000004]	AUS	EN	19	14	#NULL!	#NULL!	F	N	N	R	subs	subs	5	6	2	5	16
AUS02	RIGHT	2	3	congruent	ON	TheChair3_congr_captions.mp4	44	sub44	294	Video_IA	16959700	16958300	1400	100.2857143	3	1404	0.6866	703	703	2	0	0	101	1	1	0	0	0	0	703	703	[30000004, 30000005, 30000004]	AUS	EN	19	14	#NULL!	#NULL!	F	N	N	R	subs	subs	5	6	2	5	16
AUS02	RIGHT	2	3	congruent	ON	TheChair3_congr_captions.mp4	45	sub45	295	Video_IA	16962460	16960460	2000	10.6	1	212	0.1337	212	212	1	0	0	145	0	0	0	0	0	0	212	212	[30000004, 30000005]	AUS	EN	19	14	#NULL!	#NULL!	F	N	N	R	subs	subs	5	6	2	5	16
AUS02	RIGHT	2	3	congruent	ON	TheChair3_congr_captions.mp4	45	sub45	295	Sub_IA	16962460	16960460	2000	68.7	6	1374	0.8663	145	1374	1	0	0	.	0	0	0	0	0	0	1374	1374	[30000004, 30000005]	AUS	EN	19	14	#NULL!	#NULL!	F	N	N	R	subs	subs	5	6	2	5	16
AUS02	RIGHT	2	3	congruent	ON	TheChair3_congr_captions.mp4	46	sub46	296	Sub_IA	16966300	16963020	3280	39.14634146	4	1284	0.6398	573	1284	1	0	0	.	0	0	1	1	1	1	1503	1284	[30000004, 30000005, 30000004]	AUS	EN	19	14	#NULL!	#NULL!	F	N	N	R	subs	subs	5	6	2	5	16
AUS02	RIGHT	2	3	congruent	ON	TheChair3_congr_captions.mp4	46	sub46	296	Video_IA	16966300	16963020	3280	22.04268293	3	723	0.3602	289	504	2	0	0	573	1	1	0	0	0	0	504	504	[30000004, 30000005, 30000004]	AUS	EN	19	14	#NULL!	#NULL!	F	N	N	R	subs	subs	5	6	2	5	16
AUS02	RIGHT	2	3	congruent	ON	TheChair3_congr_captions.mp4	47	sub47	297	Sub_IA	16971380	16969180	2200	15.59090909	2	343	0.1789	165	343	1	0	0	.	0	0	1	1	1	1	1534	343	[30000004, 30000005, 30000004]	AUS	EN	19	14	#NULL!	#NULL!	F	N	N	R	subs	subs	5	6	2	5	16
AUS02	RIGHT	2	3	congruent	ON	TheChair3_congr_captions.mp4	47	sub47	297	Video_IA	16971380	16969180	2200	71.54545455	4	1574	0.8211	383	383	2	0	0	165	1	1	0	0	0	0	383	383	[30000004, 30000005, 30000004]	AUS	EN	19	14	#NULL!	#NULL!	F	N	N	R	subs	subs	5	6	2	5	16
AUS02	RIGHT	2	3	congruent	ON	TheChair3_congr_captions.mp4	48	sub48	298	Video_IA	16975020	16971940	3080	0	0	0	0	.	.	0	1	1	.	.	.	.	.	.	.	.	.	[30000005]	AUS	EN	19	14	#NULL!	#NULL!	F	N	N	R	subs	subs	5	6	2	5	16
AUS02	RIGHT	2	3	congruent	ON	TheChair3_congr_captions.mp4	48	sub48	298	Sub_IA	16975020	16971940	3080	30.81168831	4	949	1	99	949	1	0	0	.	0	0	0	0	0	0	949	949	[30000005]	AUS	EN	19	14	#NULL!	#NULL!	F	N	N	R	subs	subs	5	6	2	5	16
AUS02	RIGHT	2	3	congruent	ON	TheChair3_congr_captions.mp4	49	sub49	299	Video_IA	16977619	16975099	2520	45.51587302	3	1147	0.6114	320	1147	1	1	0	.	1	1	0	0	0	0	1147	1147	[30000005, 30000004]	AUS	EN	19	14	#NULL!	#NULL!	F	N	N	R	subs	subs	5	6	2	5	16
AUS02	RIGHT	2	3	congruent	ON	TheChair3_congr_captions.mp4	49	sub49	299	Sub_IA	16977619	16975099	2520	28.92857143	5	729	0.3886	155	729	1	0	0	.	0	0	1	1	1	1	1876	729	[30000005, 30000004]	AUS	EN	19	14	#NULL!	#NULL!	F	N	N	R	subs	subs	5	6	2	5	16
AUS02	RIGHT	2	3	congruent	ON	TheChair3_congr_captions.mp4	50	sub50	300	Sub_IA	16979500	16977700	1800	35.66666667	4	642	0.6485	89	642	1	0	0	.	0	0	1	1	1	1	990	642	[30000005, 30000004]	AUS	EN	19	14	#NULL!	#NULL!	F	N	N	R	subs	subs	5	6	2	5	16
AUS02	RIGHT	2	3	congruent	ON	TheChair3_congr_captions.mp4	50	sub50	300	Video_IA	16979500	16977700	1800	19.33333333	1	348	0.3515	348	348	1	1	0	.	1	1	0	0	0	0	348	348	[30000005, 30000004]	AUS	EN	19	14	#NULL!	#NULL!	F	N	N	R	subs	subs	5	6	2	5	16
AUS02	RIGHT	2	3	congruent	ON	TheChair3_congr_captions.mp4	51	sub51	301	Video_IA	16982860	16981460	1400	65.5	2	917	0.7125	169	917	1	1	0	.	1	1	0	0	0	0	917	917	[30000005, 30000004]	AUS	EN	19	14	#NULL!	#NULL!	F	N	N	R	subs	subs	5	6	2	5	16
AUS02	RIGHT	2	3	congruent	ON	TheChair3_congr_captions.mp4	51	sub51	301	Sub_IA	16982860	16981460	1400	26.42857143	3	370	0.2875	127	370	1	0	0	.	0	0	1	1	1	1	1287	370	[30000005, 30000004]	AUS	EN	19	14	#NULL!	#NULL!	F	N	N	R	subs	subs	5	6	2	5	16
AUS02	RIGHT	2	3	congruent	ON	TheChair3_congr_captions.mp4	52	sub52	302	Sub_IA	16986700	16984099	2601	25.91311034	3	674	0.2396	187	674	1	0	0	.	0	0	1	1	1	1	2203	674	[30000004, 30000005, 30000004]	AUS	EN	19	14	#NULL!	#NULL!	F	N	N	R	subs	subs	5	6	2	5	16
AUS02	RIGHT	2	3	congruent	ON	TheChair3_congr_captions.mp4	52	sub52	302	Video_IA	16986700	16984099	2601	82.23760092	5	2139	0.7604	384	610	2	0	0	187	1	1	0	0	0	0	610	610	[30000004, 30000005, 30000004]	AUS	EN	19	14	#NULL!	#NULL!	F	N	N	R	subs	subs	5	6	2	5	16
AUS02	RIGHT	2	3	congruent	ON	TheChair3_congr_captions.mp4	53	sub53	303	Sub_IA	16988500	16987500	1000	19.4	1	194	0.2563	194	194	1	0	0	.	0	0	1	1	1	1	757	194	[30000005, 30000004]	AUS	EN	19	14	#NULL!	#NULL!	F	N	N	R	subs	subs	5	6	2	5	16
AUS02	RIGHT	2	3	congruent	ON	TheChair3_congr_captions.mp4	53	sub53	303	Video_IA	16988500	16987500	1000	56.3	3	563	0.7437	161	563	1	1	0	.	1	1	0	0	0	0	563	563	[30000005, 30000004]	AUS	EN	19	14	#NULL!	#NULL!	F	N	N	R	subs	subs	5	6	2	5	16
AUS02	RIGHT	2	3	congruent	ON	TheChair3_congr_captions.mp4	54	sub54	304	Sub_IA	16989820	16988580	1240	41.53225806	2	515	0.3806	334	515	1	0	0	.	0	0	1	1	1	1	997	515	[30000004, 30000005, 30000004]	AUS	EN	19	14	#NULL!	#NULL!	F	N	N	R	subs	subs	5	6	2	5	16
AUS02	RIGHT	2	3	congruent	ON	TheChair3_congr_captions.mp4	54	sub54	304	Video_IA	16989820	16988580	1240	67.58064516	3	838	0.6194	356	356	2	0	0	334	1	1	0	0	0	0	356	356	[30000004, 30000005, 30000004]	AUS	EN	19	14	#NULL!	#NULL!	F	N	N	R	subs	subs	5	6	2	5	16
AUS02	RIGHT	2	3	congruent	ON	TheChair3_congr_captions.mp4	55	sub55	305	Video_IA	16991619	16989899	1720	87.84883721	6	1511	0.7866	180	383	2	0	0	169	1	1	0	0	0	0	383	383	[30000004, 30000005, 30000004]	AUS	EN	19	14	#NULL!	#NULL!	F	N	N	R	subs	subs	5	6	2	5	16
AUS02	RIGHT	2	3	congruent	ON	TheChair3_congr_captions.mp4	55	sub55	305	Sub_IA	16991619	16989899	1720	23.8372093	2	410	0.2134	169	410	1	0	0	.	0	0	1	1	1	1	1538	410	[30000004, 30000005, 30000004]	AUS	EN	19	14	#NULL!	#NULL!	F	N	N	R	subs	subs	5	6	2	5	16
AUS02	RIGHT	2	3	congruent	ON	TheChair3_congr_captions.mp4	56	sub56	306	Video_IA	16992900	16991700	1200	86.91666667	3	1043	0.7647	349	445	2	0	0	137	1	1	0	0	0	0	445	445	[30000004, 0, 30000005, 30000004]	AUS	EN	19	14	#NULL!	#NULL!	F	N	N	R	subs	subs	5	6	2	5	16
AUS02	RIGHT	2	3	congruent	ON	TheChair3_congr_captions.mp4	56	sub56	306	Sub_IA	16992900	16991700	1200	11.41666667	1	137	0.1004	137	137	1	0	0	.	0	0	1	1	1	1	735	137	[30000004, 0, 30000005, 30000004]	AUS	EN	19	14	#NULL!	#NULL!	F	N	N	R	subs	subs	5	6	2	5	16
AUS02	RIGHT	2	3	congruent	ON	TheChair3_congr_captions.mp4	57	sub57	307	Sub_IA	16997820	16993980	3840	21.97916667	5	844	0.2474	158	844	1	0	0	.	0	0	1	1	1	1	3247	844	[30000004, 30000005, 30000004]	AUS	EN	19	14	#NULL!	#NULL!	F	N	N	R	subs	subs	5	6	2	5	16
AUS02	RIGHT	2	3	congruent	ON	TheChair3_congr_captions.mp4	57	sub57	307	Video_IA	16997820	16993980	3840	66.875	7	2568	0.7526	165	165	2	0	0	158	1	1	0	0	0	0	165	165	[30000004, 30000005, 30000004]	AUS	EN	19	14	#NULL!	#NULL!	F	N	N	R	subs	subs	5	6	2	5	16
AUS02	RIGHT	2	3	congruent	ON	TheChair3_congr_captions.mp4	58	sub58	308	Sub_IA	17000139	16998379	1760	0	0	0	0	.	.	0	1	1	.	.	.	.	.	.	.	.	.	[30000004]	AUS	EN	19	14	#NULL!	#NULL!	F	N	N	R	subs	subs	5	6	2	5	16
AUS02	RIGHT	2	3	congruent	ON	TheChair3_congr_captions.mp4	58	sub58	308	Video_IA	17000139	16998379	1760	84.88636364	2	1494	1	742	1494	1	0	0	.	0	0	0	0	0	0	1494	1494	[30000004]	AUS	EN	19	14	#NULL!	#NULL!	F	N	N	R	subs	subs	5	6	2	5	16
AUS02	RIGHT	2	3	congruent	ON	TheChair3_congr_captions.mp4	59	sub59	309	Video_IA	17006820	17001980	4840	21.83884298	2	1057	0.5935	296	1057	1	1	0	.	0	0	0	0	0	0	1057	1057	[30000005, 0, 30000004]	AUS	EN	19	14	#NULL!	#NULL!	F	N	N	R	subs	subs	5	6	2	5	16
AUS02	RIGHT	2	3	congruent	ON	TheChair3_congr_captions.mp4	59	sub59	309	Sub_IA	17006820	17001980	4840	12.0661157	3	584	0.3279	117	584	1	0	0	.	0	0	0	0	0	0	1641	584	[30000005, 0, 30000004]	AUS	EN	19	14	#NULL!	#NULL!	F	N	N	R	subs	subs	5	6	2	5	16
AUS02	RIGHT	2	3	congruent	ON	TheChair3_congr_captions.mp4	60	sub60	310	Video_IA	17008860	17006900	1960	0	0	0	.	.	.	0	1	1	.	.	.	.	.	.	.	.	.	.	AUS	EN	19	14	#NULL!	#NULL!	F	N	N	R	subs	subs	5	6	2	5	16
AUS02	RIGHT	2	3	congruent	ON	TheChair3_congr_captions.mp4	60	sub60	310	Sub_IA	17008860	17006900	1960	0	0	0	.	.	.	0	1	1	.	.	.	.	.	.	.	.	.	.	AUS	EN	19	14	#NULL!	#NULL!	F	N	N	R	subs	subs	5	6	2	5	16
AUS02	RIGHT	2	3	congruent	ON	TheChair3_congr_captions.mp4	61	sub61	311	Sub_IA	17011900	17008940	2960	0	0	0	.	.	.	0	1	1	.	.	.	.	.	.	.	.	.	.	AUS	EN	19	14	#NULL!	#NULL!	F	N	N	R	subs	subs	5	6	2	5	16
AUS02	RIGHT	2	3	congruent	ON	TheChair3_congr_captions.mp4	61	sub61	311	Video_IA	17011900	17008940	2960	0	0	0	.	.	.	0	1	1	.	.	.	.	.	.	.	.	.	.	AUS	EN	19	14	#NULL!	#NULL!	F	N	N	R	subs	subs	5	6	2	5	16
AUS02	RIGHT	2	3	congruent	ON	TheChair3_congr_captions.mp4	62	sub62	312	Video_IA	17015019	17012659	2360	29.15254237	1	688	1	688	688	1	0	0	.	0	0	0	0	0	0	688	688	[30000004]	AUS	EN	19	14	#NULL!	#NULL!	F	N	N	R	subs	subs	5	6	2	5	16
AUS02	RIGHT	2	3	congruent	ON	TheChair3_congr_captions.mp4	62	sub62	312	Sub_IA	17015019	17012659	2360	0	0	0	0	.	.	0	1	1	.	.	.	.	.	.	.	.	.	[30000004]	AUS	EN	19	14	#NULL!	#NULL!	F	N	N	R	subs	subs	5	6	2	5	16
AUS02	RIGHT	2	3	congruent	ON	TheChair3_congr_captions.mp4	63	sub63	313	Sub_IA	17016699	17015099	1600	0	0	0	.	.	.	0	1	1	.	.	.	.	.	.	.	.	.	.	AUS	EN	19	14	#NULL!	#NULL!	F	N	N	R	subs	subs	5	6	2	5	16
AUS02	RIGHT	2	3	congruent	ON	TheChair3_congr_captions.mp4	63	sub63	313	Video_IA	17016699	17015099	1600	0	0	0	.	.	.	0	1	1	.	.	.	.	.	.	.	.	.	.	AUS	EN	19	14	#NULL!	#NULL!	F	N	N	R	subs	subs	5	6	2	5	16
AUS02	RIGHT	2	3	congruent	ON	TheChair3_congr_captions.mp4	64	sub64	314	Video_IA	17018099	17016779	1320	0	0	0	.	.	.	0	1	1	.	.	.	.	.	.	.	.	.	.	AUS	EN	19	14	#NULL!	#NULL!	F	N	N	R	subs	subs	5	6	2	5	16
AUS02	RIGHT	2	3	congruent	ON	TheChair3_congr_captions.mp4	64	sub64	314	Sub_IA	17018099	17016779	1320	0	0	0	.	.	.	0	1	1	.	.	.	.	.	.	.	.	.	.	AUS	EN	19	14	#NULL!	#NULL!	F	N	N	R	subs	subs	5	6	2	5	16
AUS02	RIGHT	2	3	congruent	ON	TheChair3_congr_captions.mp4	65	sub65	315	Video_IA	17019899	17018899	1000	0	0	0	.	.	.	0	1	1	.	.	.	.	.	.	.	.	.	.	AUS	EN	19	14	#NULL!	#NULL!	F	N	N	R	subs	subs	5	6	2	5	16
AUS02	RIGHT	2	3	congruent	ON	TheChair3_congr_captions.mp4	65	sub65	315	Sub_IA	17019899	17018899	1000	0	0	0	.	.	.	0	1	1	.	.	.	.	.	.	.	.	.	.	AUS	EN	19	14	#NULL!	#NULL!	F	N	N	R	subs	subs	5	6	2	5	16
AUS02	RIGHT	2	3	congruent	ON	TheChair3_congr_captions.mp4	66	sub66	316	Sub_IA	17021739	17019979	1760	0	0	0	.	.	.	0	1	1	.	.	.	.	.	.	.	.	.	.	AUS	EN	19	14	#NULL!	#NULL!	F	N	N	R	subs	subs	5	6	2	5	16
AUS02	RIGHT	2	3	congruent	ON	TheChair3_congr_captions.mp4	66	sub66	316	Video_IA	17021739	17019979	1760	0	0	0	.	.	.	0	1	1	.	.	.	.	.	.	.	.	.	.	AUS	EN	19	14	#NULL!	#NULL!	F	N	N	R	subs	subs	5	6	2	5	16
AUS02	RIGHT	2	3	congruent	ON	TheChair3_congr_captions.mp4	67	sub67	317	Video_IA	17023259	17021819	1440	0	0	0	.	.	.	0	1	1	.	.	.	.	.	.	.	.	.	.	AUS	EN	19	14	#NULL!	#NULL!	F	N	N	R	subs	subs	5	6	2	5	16
AUS02	RIGHT	2	3	congruent	ON	TheChair3_congr_captions.mp4	67	sub67	317	Sub_IA	17023259	17021819	1440	0	0	0	.	.	.	0	1	1	.	.	.	.	.	.	.	.	.	.	AUS	EN	19	14	#NULL!	#NULL!	F	N	N	R	subs	subs	5	6	2	5	16
AUS02	RIGHT	2	3	congruent	ON	TheChair3_congr_captions.mp4	68	sub68	318	Sub_IA	17025899	17023339	2560	0	0	0	.	.	.	0	1	1	.	.	.	.	.	.	.	.	.	.	AUS	EN	19	14	#NULL!	#NULL!	F	N	N	R	subs	subs	5	6	2	5	16
AUS02	RIGHT	2	3	congruent	ON	TheChair3_congr_captions.mp4	68	sub68	318	Video_IA	17025899	17023339	2560	0	0	0	.	.	.	0	1	1	.	.	.	.	.	.	.	.	.	.	AUS	EN	19	14	#NULL!	#NULL!	F	N	N	R	subs	subs	5	6	2	5	16
AUS02	RIGHT	2	3	congruent	ON	TheChair3_congr_captions.mp4	69	sub69	319	Video_IA	17028219	17026819	1400	0	0	0	.	.	.	0	1	1	.	.	.	.	.	.	.	.	.	.	AUS	EN	19	14	#NULL!	#NULL!	F	N	N	R	subs	subs	5	6	2	5	16
AUS02	RIGHT	2	3	congruent	ON	TheChair3_congr_captions.mp4	69	sub69	319	Sub_IA	17028219	17026819	1400	0	0	0	.	.	.	0	1	1	.	.	.	.	.	.	.	.	.	.	AUS	EN	19	14	#NULL!	#NULL!	F	N	N	R	subs	subs	5	6	2	5	16
AUS02	RIGHT	2	3	congruent	ON	TheChair3_congr_captions.mp4	70	sub70	320	Video_IA	17030819	17028299	2520	15.67460317	3	395	0.3758	140	395	1	0	0	134	0	0	0	0	0	0	395	395	[30000004, 30000005]	AUS	EN	19	14	#NULL!	#NULL!	F	N	N	R	subs	subs	5	6	2	5	16
AUS02	RIGHT	2	3	congruent	ON	TheChair3_congr_captions.mp4	70	sub70	320	Sub_IA	17030819	17028299	2520	26.03174603	4	656	0.6242	134	656	1	0	0	.	0	0	0	0	0	0	656	656	[30000004, 30000005]	AUS	EN	19	14	#NULL!	#NULL!	F	N	N	R	subs	subs	5	6	2	5	16
AUS02	RIGHT	2	3	congruent	ON	TheChair3_congr_captions.mp4	71	sub71	321	Sub_IA	17033339	17031619	1720	29.24418605	3	503	1	170	503	1	0	0	.	0	0	0	0	0	0	503	503	[30000005]	AUS	EN	19	14	#NULL!	#NULL!	F	N	N	R	subs	subs	5	6	2	5	16
AUS02	RIGHT	2	3	congruent	ON	TheChair3_congr_captions.mp4	71	sub71	321	Video_IA	17033339	17031619	1720	0	0	0	0	.	.	0	1	1	.	.	.	.	.	.	.	.	.	[30000005]	AUS	EN	19	14	#NULL!	#NULL!	F	N	N	R	subs	subs	5	6	2	5	16
AUS02	RIGHT	2	3	congruent	ON	TheChair3_congr_captions.mp4	72	sub72	322	Video_IA	17036259	17034019	2240	68.21428571	6	1528	0.6905	233	513	2	0	0	152	1	1	0	0	0	0	513	513	[30000004, 30000005, 30000004]	AUS	EN	19	14	#NULL!	#NULL!	F	N	N	R	subs	subs	5	6	2	5	16
AUS02	RIGHT	2	3	congruent	ON	TheChair3_congr_captions.mp4	72	sub72	322	Sub_IA	17036259	17034019	2240	30.58035714	4	685	0.3095	152	685	1	0	0	.	0	0	1	1	1	1	1700	685	[30000004, 30000005, 30000004]	AUS	EN	19	14	#NULL!	#NULL!	F	N	N	R	subs	subs	5	6	2	5	16
AUS02	RIGHT	2	3	congruent	ON	TheChair3_congr_captions.mp4	73	sub73	323	Sub_IA	17037660	17036340	1320	26.28787879	2	347	0.2961	186	347	1	0	0	.	0	0	1	1	1	1	507	347	[30000004, 30000005, 30000004]	AUS	EN	19	14	#NULL!	#NULL!	F	N	N	R	subs	subs	5	6	2	5	16
AUS02	RIGHT	2	3	congruent	ON	TheChair3_congr_captions.mp4	73	sub73	323	Video_IA	17037660	17036340	1320	62.5	3	825	0.7039	395	665	2	0	0	186	1	1	0	0	0	0	665	665	[30000004, 30000005, 30000004]	AUS	EN	19	14	#NULL!	#NULL!	F	N	N	R	subs	subs	5	6	2	5	16
AUS02	RIGHT	2	3	congruent	ON	TheChair3_congr_captions.mp4	74	sub74	324	Video_IA	17040859	17038179	2680	7.686567164	1	206	0.1715	206	206	1	1	0	.	1	1	0	0	0	0	206	206	[30000005, 30000004]	AUS	EN	19	14	#NULL!	#NULL!	F	N	N	R	subs	subs	5	6	2	5	16
AUS02	RIGHT	2	3	congruent	ON	TheChair3_congr_captions.mp4	74	sub74	324	Sub_IA	17040859	17038179	2680	37.12686567	5	995	0.8285	126	995	1	0	0	.	0	0	1	1	1	1	1201	995	[30000005, 30000004]	AUS	EN	19	14	#NULL!	#NULL!	F	N	N	R	subs	subs	5	6	2	5	16
AUS02	RIGHT	2	3	congruent	ON	TheChair3_congr_captions.mp4	75	sub75	325	Video_IA	17043339	17040939	2400	0	0	0	0	.	.	0	1	1	.	.	.	.	.	.	.	.	.	[30000005]	AUS	EN	19	14	#NULL!	#NULL!	F	N	N	R	subs	subs	5	6	2	5	16
AUS02	RIGHT	2	3	congruent	ON	TheChair3_congr_captions.mp4	75	sub75	325	Sub_IA	17043339	17040939	2400	67.91666667	8	1630	1	189	1630	1	0	0	.	0	0	0	0	0	0	1630	1630	[30000005]	AUS	EN	19	14	#NULL!	#NULL!	F	N	N	R	subs	subs	5	6	2	5	16
AUS02	RIGHT	2	3	congruent	ON	TheChair3_congr_captions.mp4	76	sub76	326	Sub_IA	17045499	17044499	1000	8.9	1	89	0.2104	89	89	1	0	0	.	0	0	1	1	1	1	232	89	[30000004, 30000005, 30000004]	AUS	EN	19	14	#NULL!	#NULL!	F	N	N	R	subs	subs	5	6	2	5	16
AUS02	RIGHT	2	3	congruent	ON	TheChair3_congr_captions.mp4	76	sub76	326	Video_IA	17045499	17044499	1000	33.4	2	334	0.7896	191	191	2	0	0	89	1	1	0	0	0	0	191	191	[30000004, 30000005, 30000004]	AUS	EN	19	14	#NULL!	#NULL!	F	N	N	R	subs	subs	5	6	2	5	16
AUS02	RIGHT	2	3	congruent	ON	TheChair3_congr_captions.mp4	77	sub77	327	Sub_IA	17049579	17048299	1280	26.953125	2	345	0.6914	159	345	1	0	0	.	0	0	1	1	1	1	499	345	[30000005, 30000004]	AUS	EN	19	14	#NULL!	#NULL!	F	N	N	R	subs	subs	5	6	2	5	16
AUS02	RIGHT	2	3	congruent	ON	TheChair3_congr_captions.mp4	77	sub77	327	Video_IA	17049579	17048299	1280	12.03125	1	154	0.3086	154	154	1	1	0	.	1	1	0	0	0	0	154	154	[30000005, 30000004]	AUS	EN	19	14	#NULL!	#NULL!	F	N	N	R	subs	subs	5	6	2	5	16
AUS02	RIGHT	2	3	congruent	ON	TheChair3_congr_captions.mp4	78	sub78	328	Video_IA	17072259	17070779	1480	75.54054054	4	1118	0.8762	150	336	2	0	0	158	1	1	0	0	0	0	336	336	[30000004, 30000005, 30000004]	AUS	EN	19	14	#NULL!	#NULL!	F	N	N	R	subs	subs	5	6	2	5	16
AUS02	RIGHT	2	3	congruent	ON	TheChair3_congr_captions.mp4	78	sub78	328	Sub_IA	17072259	17070779	1480	10.67567568	1	158	0.1238	158	158	1	0	0	.	0	0	1	1	1	1	940	158	[30000004, 30000005, 30000004]	AUS	EN	19	14	#NULL!	#NULL!	F	N	N	R	subs	subs	5	6	2	5	16
AUS02	RIGHT	2	3	congruent	ON	TheChair3_congr_captions.mp4	79	sub79	329	Sub_IA	17075259	17072339	2920	39.38356164	6	1150	0.3976	150	1150	1	0	0	.	0	0	1	1	1	1	2014	1150	[30000004, 30000005, 30000004]	AUS	EN	19	14	#NULL!	#NULL!	F	N	N	R	subs	subs	5	6	2	5	16
AUS02	RIGHT	2	3	congruent	ON	TheChair3_congr_captions.mp4	79	sub79	329	Video_IA	17075259	17072339	2920	59.65753425	4	1742	0.6024	630	878	2	0	0	150	1	1	0	0	0	0	878	878	[30000004, 30000005, 30000004]	AUS	EN	19	14	#NULL!	#NULL!	F	N	N	R	subs	subs	5	6	2	5	16
AUS02	RIGHT	2	3	congruent	ON	TheChair3_congr_captions.mp4	80	sub80	330	Video_IA	17078819	17077819	1000	97.1	3	971	0.9274	410	410	2	0	0	76	1	1	0	0	0	0	410	410	[30000004, 30000005, 30000004]	AUS	EN	19	14	#NULL!	#NULL!	F	N	N	R	subs	subs	5	6	2	5	16
AUS02	RIGHT	2	3	congruent	ON	TheChair3_congr_captions.mp4	80	sub80	330	Sub_IA	17078819	17077819	1000	7.6	1	76	0.0726	76	76	1	0	0	.	0	0	1	1	1	1	637	76	[30000004, 30000005, 30000004]	AUS	EN	19	14	#NULL!	#NULL!	F	N	N	R	subs	subs	5	6	2	5	16
AUS02	RIGHT	2	3	congruent	ON	TheChair3_congr_captions.mp4	81	sub81	331	Sub_IA	17081499	17079818	1681	38.72694825	3	651	0.2896	130	651	1	0	0	.	0	0	1	1	1	1	1615	651	[30000004, 30000005, 30000004]	AUS	EN	19	14	#NULL!	#NULL!	F	N	N	R	subs	subs	5	6	2	5	16
AUS02	RIGHT	2	3	congruent	ON	TheChair3_congr_captions.mp4	81	sub81	331	Video_IA	17081499	17079818	1681	95.00297442	3	1597	0.7104	633	633	2	0	0	130	1	1	0	0	0	0	633	633	[30000004, 30000005, 30000004]	AUS	EN	19	14	#NULL!	#NULL!	F	N	N	R	subs	subs	5	6	2	5	16
AUS02	RIGHT	2	3	congruent	ON	TheChair3_congr_captions.mp4	82	sub82	332	Video_IA	17082739	17081658	1081	66.32747456	1	717	1	717	717	1	0	0	.	0	0	0	0	0	0	717	717	[30000004]	AUS	EN	19	14	#NULL!	#NULL!	F	N	N	R	subs	subs	5	6	2	5	16
AUS02	RIGHT	2	3	congruent	ON	TheChair3_congr_captions.mp4	82	sub82	332	Sub_IA	17082739	17081658	1081	0	0	0	0	.	.	0	1	1	.	.	.	.	.	.	.	.	.	[30000004]	AUS	EN	19	14	#NULL!	#NULL!	F	N	N	R	subs	subs	5	6	2	5	16
AUS02	RIGHT	2	3	congruent	ON	TheChair3_congr_captions.mp4	83	sub83	333	Video_IA	17084659	17083659	1000	116.5	3	1165	0.8436	457	457	2	0	0	216	1	1	0	0	0	0	457	457	[30000004, 30000005, 30000004]	AUS	EN	19	14	#NULL!	#NULL!	F	N	N	R	subs	subs	5	6	2	5	16
AUS02	RIGHT	2	3	congruent	ON	TheChair3_congr_captions.mp4	83	sub83	333	Sub_IA	17084659	17083659	1000	21.6	1	216	0.1564	216	216	1	0	0	.	0	0	1	1	1	1	924	216	[30000004, 30000005, 30000004]	AUS	EN	19	14	#NULL!	#NULL!	F	N	N	R	subs	subs	5	6	2	5	16
AUS02	RIGHT	2	3	congruent	ON	TheChair3_congr_captions.mp4	84	sub84	334	Sub_IA	17087579	17084819	2760	35.83333333	4	989	0.3161	175	989	1	0	0	.	0	0	1	1	1	1	2474	989	[30000004, 30000005, 30000004]	AUS	EN	19	14	#NULL!	#NULL!	F	N	N	R	subs	subs	5	6	2	5	16
AUS02	RIGHT	2	3	congruent	ON	TheChair3_congr_captions.mp4	84	sub84	334	Video_IA	17087579	17084819	2760	77.53623188	6	2140	0.6839	483	655	2	0	0	175	1	1	0	0	0	0	655	655	[30000004, 30000005, 30000004]	AUS	EN	19	14	#NULL!	#NULL!	F	N	N	R	subs	subs	5	6	2	5	16
AUS02	RIGHT	2	3	congruent	ON	TheChair3_congr_captions.mp4	85	sub85	335	Sub_IA	17089939	17087739	2200	26.31818182	3	579	0.2966	113	113	2	0	0	.	0	0	1	1	1	1	775	579	[30000004, 30000005, 0, 30000005, 30000004]	AUS	EN	19	14	#NULL!	#NULL!	F	N	N	R	subs	subs	5	6	2	5	16
AUS02	RIGHT	2	3	congruent	ON	TheChair3_congr_captions.mp4	85	sub85	335	Video_IA	17089939	17087739	2200	59.13636364	3	1301	0.6665	675	1105	2	0	0	113	1	1	0	0	0	0	1105	1105	[30000004, 30000005, 0, 30000005, 30000004]	AUS	EN	19	14	#NULL!	#NULL!	F	N	N	R	subs	subs	5	6	2	5	16
AUS02	RIGHT	2	3	congruent	ON	TheChair3_congr_captions.mp4	86	sub86	336	Video_IA	17092019	17091018	1001	77.02297702	2	771	0.6687	292	292	2	0	0	193	1	1	0	0	0	0	292	292	[30000004, 30000005, 30000004]	AUS	EN	19	14	#NULL!	#NULL!	F	N	N	R	subs	subs	5	6	2	5	16
AUS02	RIGHT	2	3	congruent	ON	TheChair3_congr_captions.mp4	86	sub86	336	Sub_IA	17092019	17091018	1001	38.16183816	2	382	0.3313	193	382	1	0	0	.	0	0	1	1	1	1	861	382	[30000004, 30000005, 30000004]	AUS	EN	19	14	#NULL!	#NULL!	F	N	N	R	subs	subs	5	6	2	5	16
AUS02	RIGHT	2	3	congruent	ON	TheChair3_congr_captions.mp4	87	sub87	337	Video_IA	17098978	17094258	4720	59.80932203	9	2823	0.763	507	727	2	0	0	407	1	1	0	0	0	0	727	727	[30000004, 30000005, 30000004]	AUS	EN	19	14	#NULL!	#NULL!	F	N	N	R	subs	subs	5	6	2	5	16
AUS02	RIGHT	2	3	congruent	ON	TheChair3_congr_captions.mp4	87	sub87	337	Sub_IA	17098978	17094258	4720	18.58050847	2	877	0.237	407	877	1	0	0	.	0	0	1	1	1	1	2973	877	[30000004, 30000005, 30000004]	AUS	EN	19	14	#NULL!	#NULL!	F	N	N	R	subs	subs	5	6	2	5	16
AUS02	RIGHT	2	3	congruent	ON	TheChair3_congr_captions.mp4	88	sub88	338	Video_IA	17100419	17099059	1360	129.1176471	4	1756	1	362	1756	1	0	0	.	0	0	0	0	0	0	1756	1756	[30000004]	AUS	EN	19	14	#NULL!	#NULL!	F	N	N	R	subs	subs	5	6	2	5	16
AUS02	RIGHT	2	3	congruent	ON	TheChair3_congr_captions.mp4	88	sub88	338	Sub_IA	17100419	17099059	1360	0	0	0	0	.	.	0	1	1	.	.	.	.	.	.	.	.	.	[30000004]	AUS	EN	19	14	#NULL!	#NULL!	F	N	N	R	subs	subs	5	6	2	5	16
AUS02	RIGHT	2	3	congruent	ON	TheChair3_congr_captions.mp4	89	sub89	339	Sub_IA	17104139	17102259	1880	32.39361702	2	609	0.4947	497	609	1	0	0	.	0	0	0	0	0	0	609	609	[30000004, 30000005]	AUS	EN	19	14	#NULL!	#NULL!	F	N	N	R	subs	subs	5	6	2	5	16
AUS02	RIGHT	2	3	congruent	ON	TheChair3_congr_captions.mp4	89	sub89	339	Video_IA	17104139	17102259	1880	33.08510638	1	622	0.5053	622	622	1	0	0	497	0	0	0	0	0	0	622	622	[30000004, 30000005]	AUS	EN	19	14	#NULL!	#NULL!	F	N	N	R	subs	subs	5	6	2	5	16
AUS02	RIGHT	2	3	congruent	ON	TheChair3_congr_captions.mp4	90	sub90	340	Sub_IA	17108819	17106139	2680	59.7761194	7	1602	0.7618	660	1602	1	0	0	.	0	0	1	1	1	1	2103	1602	[30000005, 30000004]	AUS	EN	19	14	#NULL!	#NULL!	F	N	N	R	subs	subs	5	6	2	5	16
AUS02	RIGHT	2	3	congruent	ON	TheChair3_congr_captions.mp4	90	sub90	340	Video_IA	17108819	17106139	2680	18.69402985	1	501	0.2382	501	501	1	1	0	.	1	1	0	0	0	0	501	501	[30000005, 30000004]	AUS	EN	19	14	#NULL!	#NULL!	F	N	N	R	subs	subs	5	6	2	5	16
AUS02	RIGHT	2	3	congruent	ON	TheChair3_congr_captions.mp4	91	sub91	341	Video_IA	17110298	17108898	1400	111.9285714	3	1567	0.8069	501	501	2	0	0	171	1	1	0	0	0	0	501	501	[30000004, 30000005, 30000004]	AUS	EN	19	14	#NULL!	#NULL!	F	N	N	R	subs	subs	5	6	2	5	16
AUS02	RIGHT	2	3	congruent	ON	TheChair3_congr_captions.mp4	91	sub91	341	Sub_IA	17110298	17108898	1400	26.78571429	2	375	0.1931	171	375	1	0	0	.	0	0	1	1	1	1	1441	375	[30000004, 30000005, 30000004]	AUS	EN	19	14	#NULL!	#NULL!	F	N	N	R	subs	subs	5	6	2	5	16
AUS02	RIGHT	2	3	congruent	ON	TheChair3_congr_captions.mp4	92	sub92	342	Video_IA	17113418	17110458	2960	65.37162162	6	1935	0.7706	735	1170	2	0	0	117	1	1	0	0	0	0	1170	1170	[30000004, 30000005, 30000004]	AUS	EN	19	14	#NULL!	#NULL!	F	N	N	R	subs	subs	5	6	2	5	16
AUS02	RIGHT	2	3	congruent	ON	TheChair3_congr_captions.mp4	92	sub92	342	Sub_IA	17113418	17110458	2960	19.45945946	3	576	0.2294	117	576	1	0	0	.	0	0	1	1	1	1	1341	576	[30000004, 30000005, 30000004]	AUS	EN	19	14	#NULL!	#NULL!	F	N	N	R	subs	subs	5	6	2	5	16
AUS02	RIGHT	2	3	congruent	ON	TheChair3_congr_captions.mp4	93	sub93	343	Sub_IA	17116298	17114098	2200	30.27272727	4	666	0.2973	149	666	1	0	0	.	0	0	1	1	1	1	1894	666	[30000004, 30000005, 30000004]	AUS	EN	19	14	#NULL!	#NULL!	F	N	N	R	subs	subs	5	6	2	5	16
AUS02	RIGHT	2	3	congruent	ON	TheChair3_congr_captions.mp4	93	sub93	343	Video_IA	17116298	17114098	2200	71.54545455	3	1574	0.7027	346	346	2	0	0	149	1	1	0	0	0	0	346	346	[30000004, 30000005, 30000004]	AUS	EN	19	14	#NULL!	#NULL!	F	N	N	R	subs	subs	5	6	2	5	16
AUS02	RIGHT	2	3	congruent	ON	TheChair3_congr_captions.mp4	94	sub94	344	Sub_IA	17117619	17116379	1240	30.40322581	2	377	0.2096	155	377	1	0	0	.	0	0	1	1	1	1	1069	377	[30000004, 30000005, 30000004]	AUS	EN	19	14	#NULL!	#NULL!	F	N	N	R	subs	subs	5	6	2	5	16
AUS02	RIGHT	2	3	congruent	ON	TheChair3_congr_captions.mp4	94	sub94	344	Video_IA	17117619	17116379	1240	114.6774194	3	1422	0.7904	730	730	2	0	0	155	1	1	0	0	0	0	730	730	[30000004, 30000005, 30000004]	AUS	EN	19	14	#NULL!	#NULL!	F	N	N	R	subs	subs	5	6	2	5	16
AUS02	RIGHT	2	3	congruent	ON	TheChair3_congr_captions.mp4	95	sub95	345	Video_IA	17121618	17117698	3920	38.69897959	3	1517	0.3921	507	507	2	0	0	142	1	1	0	0	0	0	507	507	[30000004, 30000005, 30000004]	AUS	EN	19	14	#NULL!	#NULL!	F	N	N	R	subs	subs	5	6	2	5	16
AUS02	RIGHT	2	3	congruent	ON	TheChair3_congr_captions.mp4	95	sub95	345	Sub_IA	17121618	17117698	3920	60	10	2352	0.6079	142	2352	1	0	0	.	0	0	1	1	1	1	3362	2352	[30000004, 30000005, 30000004]	AUS	EN	19	14	#NULL!	#NULL!	F	N	N	R	subs	subs	5	6	2	5	16
AUS02	RIGHT	2	3	congruent	ON	TheChair3_congr_captions.mp4	96	sub96	346	Video_IA	17123818	17121698	2120	85.51886792	4	1813	0.6252	625	625	2	0	0	152	1	1	0	0	0	0	625	625	[30000004, 30000005, 30000004]	AUS	EN	19	14	#NULL!	#NULL!	F	N	N	R	subs	subs	5	6	2	5	16
AUS02	RIGHT	2	3	congruent	ON	TheChair3_congr_captions.mp4	96	sub96	346	Sub_IA	17123818	17121698	2120	51.27358491	5	1087	0.3748	152	1087	1	0	0	.	0	0	1	1	1	1	2275	1087	[30000004, 30000005, 30000004]	AUS	EN	19	14	#NULL!	#NULL!	F	N	N	R	subs	subs	5	6	2	5	16
AUS02	RIGHT	2	3	congruent	ON	TheChair3_congr_captions.mp4	97	sub97	347	Video_IA	17126219	17124739	1480	88.24324324	2	1306	0.664	539	539	2	0	0	213	1	1	0	0	0	0	539	539	[30000004, 30000005, 30000004]	AUS	EN	19	14	#NULL!	#NULL!	F	N	N	R	subs	subs	5	6	2	5	16
AUS02	RIGHT	2	3	congruent	ON	TheChair3_congr_captions.mp4	97	sub97	347	Sub_IA	17126219	17124739	1480	44.66216216	3	661	0.336	213	661	1	0	0	.	0	0	1	1	1	1	1428	661	[30000004, 30000005, 30000004]	AUS	EN	19	14	#NULL!	#NULL!	F	N	N	R	subs	subs	5	6	2	5	16
AUS02	RIGHT	2	3	congruent	ON	TheChair3_congr_captions.mp4	98	sub98	348	Video_IA	17129419	17127899	1520	57.76315789	3	878	0.4986	345	345	2	0	0	155	1	1	0	0	0	0	345	345	[30000004, 30000005, 30000004]	AUS	EN	19	14	#NULL!	#NULL!	F	N	N	R	subs	subs	5	6	2	5	16
AUS02	RIGHT	2	3	congruent	ON	TheChair3_congr_captions.mp4	98	sub98	348	Sub_IA	17129419	17127899	1520	58.09210526	4	883	0.5014	155	883	1	0	0	.	0	0	1	1	1	1	1416	883	[30000004, 30000005, 30000004]	AUS	EN	19	14	#NULL!	#NULL!	F	N	N	R	subs	subs	5	6	2	5	16
AUS02	RIGHT	2	3	congruent	ON	TheChair3_congr_captions.mp4	99	sub99	349	Sub_IA	17132978	17130858	2120	35.89622642	5	761	0.4263	145	761	1	0	0	.	0	0	1	1	1	1	1524	761	[30000004, 30000005, 30000004]	AUS	EN	19	14	#NULL!	#NULL!	F	N	N	R	subs	subs	5	6	2	5	16
AUS02	RIGHT	2	3	congruent	ON	TheChair3_congr_captions.mp4	99	sub99	349	Video_IA	17132978	17130858	2120	48.30188679	4	1024	0.5737	261	261	2	0	0	145	1	1	0	0	0	0	261	261	[30000004, 30000005, 30000004]	AUS	EN	19	14	#NULL!	#NULL!	F	N	N	R	subs	subs	5	6	2	5	16
AUS02	RIGHT	2	3	congruent	ON	TheChair3_congr_captions.mp4	100	sub100	350	Sub_IA	17137059	17135458	1601	34.1036852	4	546	0.3227	88	546	1	0	0	.	0	0	1	1	1	1	1462	546	[30000004, 30000005, 30000004]	AUS	EN	19	14	#NULL!	#NULL!	F	N	N	R	subs	subs	5	6	2	5	16
AUS02	RIGHT	2	3	congruent	ON	TheChair3_congr_captions.mp4	100	sub100	350	Video_IA	17137059	17135458	1601	71.58026234	4	1146	0.6773	230	230	2	0	0	88	1	1	0	0	0	0	230	230	[30000004, 30000005, 30000004]	AUS	EN	19	14	#NULL!	#NULL!	F	N	N	R	subs	subs	5	6	2	5	16
AUS02	RIGHT	2	3	congruent	ON	TheChair3_congr_captions.mp4	101	sub101	351	Video_IA	17139819	17137138	2681	57.7769489	5	1549	0.5507	398	758	2	0	0	256	1	1	0	0	0	0	758	758	[30000004, 30000005, 30000004]	AUS	EN	19	14	#NULL!	#NULL!	F	N	N	R	subs	subs	5	6	2	5	16
AUS02	RIGHT	2	3	congruent	ON	TheChair3_congr_captions.mp4	101	sub101	351	Sub_IA	17139819	17137138	2681	47.14658709	6	1264	0.4493	256	1264	1	0	0	.	0	0	1	1	1	1	2055	1264	[30000004, 30000005, 30000004]	AUS	EN	19	14	#NULL!	#NULL!	F	N	N	R	subs	subs	5	6	2	5	16
AUS02	RIGHT	2	3	congruent	ON	TheChair3_congr_captions.mp4	102	sub102	352	Video_IA	17143498	17142338	1160	91.12068966	3	1057	0.883	237	237	2	0	0	140	1	1	0	0	0	0	237	237	[30000004, 30000005, 30000004]	AUS	EN	19	14	#NULL!	#NULL!	F	N	N	R	subs	subs	5	6	2	5	16
AUS02	RIGHT	2	3	congruent	ON	TheChair3_congr_captions.mp4	102	sub102	352	Sub_IA	17143498	17142338	1160	12.06896552	1	140	0.117	140	140	1	0	0	.	0	0	1	1	1	1	960	140	[30000004, 30000005, 30000004]	AUS	EN	19	14	#NULL!	#NULL!	F	N	N	R	subs	subs	5	6	2	5	16
AUS02	RIGHT	2	3	congruent	ON	TheChair3_congr_captions.mp4	103	sub103	353	Sub_IA	17149298	17144978	4320	63.49537037	9	2743	0.7358	168	2290	2	0	0	.	0	0	1	1	1	1	3728	2743	[30000005, 30000004, 30000005]	AUS	EN	19	14	#NULL!	#NULL!	F	N	N	R	subs	subs	5	6	2	5	16
AUS02	RIGHT	2	3	congruent	ON	TheChair3_congr_captions.mp4	103	sub103	353	Video_IA	17149298	17144978	4320	22.80092593	3	985	0.2642	76	985	1	1	0	.	1	1	0	0	0	0	985	985	[30000005, 30000004, 30000005]	AUS	EN	19	14	#NULL!	#NULL!	F	N	N	R	subs	subs	5	6	2	5	16
AUS02	RIGHT	2	3	congruent	ON	TheChair3_congr_captions.mp4	104	sub104	354	Video_IA	17152258	17151258	1000	88.6	3	886	0.8569	161	161	2	0	0	148	1	1	0	0	0	0	161	161	[30000004, 30000005, 30000004]	AUS	EN	19	14	#NULL!	#NULL!	F	N	N	R	subs	subs	5	6	2	5	16
AUS02	RIGHT	2	3	congruent	ON	TheChair3_congr_captions.mp4	104	sub104	354	Sub_IA	17152258	17151258	1000	14.8	1	148	0.1431	148	148	1	0	0	.	0	0	1	1	1	1	873	148	[30000004, 30000005, 30000004]	AUS	EN	19	14	#NULL!	#NULL!	F	N	N	R	subs	subs	5	6	2	5	16
AUS02	RIGHT	2	3	congruent	ON	TheChair3_congr_captions.mp4	105	sub105	355	Sub_IA	17162178	17158658	3520	47.01704545	7	1655	0.4779	188	754	2	0	0	.	0	0	1	2	1	2	2944	1655	[30000004, 30000005, 30000004, 30000005, 30000004]	AUS	EN	19	14	#NULL!	#NULL!	F	N	N	R	subs	subs	5	6	2	5	16
AUS02	RIGHT	2	3	congruent	ON	TheChair3_congr_captions.mp4	105	sub105	355	Video_IA	17162178	17158658	3520	51.36363636	4	1808	0.5221	401	519	3	0	0	188	1	2	0	0	0	0	519	519	[30000004, 30000005, 30000004, 30000005, 30000004]	AUS	EN	19	14	#NULL!	#NULL!	F	N	N	R	subs	subs	5	6	2	5	16
AUS02	RIGHT	2	3	congruent	ON	TheChair3_congr_captions.mp4	106	sub106	356	Video_IA	17164498	17162258	2240	46.33928571	2	1038	0.6684	764	764	2	0	0	123	1	1	0	0	0	0	764	764	[30000004, 30000005, 30000004]	AUS	EN	19	14	#NULL!	#NULL!	F	N	N	R	subs	subs	5	6	2	5	16
AUS02	RIGHT	2	3	congruent	ON	TheChair3_congr_captions.mp4	106	sub106	356	Sub_IA	17164498	17162258	2240	22.99107143	4	515	0.3316	123	515	1	0	0	.	0	0	1	1	1	1	789	515	[30000004, 30000005, 30000004]	AUS	EN	19	14	#NULL!	#NULL!	F	N	N	R	subs	subs	5	6	2	5	16
AUS02	RIGHT	2	3	congruent	ON	TheChair3_congr_captions.mp4	107	sub107	357	Video_IA	17168699	17166099	2600	28.46153846	2	740	0.7088	117	740	1	1	0	.	1	1	0	0	0	0	740	740	[30000005, 30000004]	AUS	EN	19	14	#NULL!	#NULL!	F	N	N	R	subs	subs	5	6	2	5	16
AUS02	RIGHT	2	3	congruent	ON	TheChair3_congr_captions.mp4	107	sub107	357	Sub_IA	17168699	17166099	2600	11.69230769	3	304	0.2912	70	304	1	0	0	.	0	0	1	1	1	1	1044	304	[30000005, 30000004]	AUS	EN	19	14	#NULL!	#NULL!	F	N	N	R	subs	subs	5	6	2	5	16
AUS02	RIGHT	2	3	congruent	ON	TheChair3_congr_captions.mp4	108	sub108	358	Sub_IA	17172978	17170858	2120	113.1132075	9	2398	1	563	2398	1	0	0	.	0	0	0	0	0	0	2398	2398	[30000005]	AUS	EN	19	14	#NULL!	#NULL!	F	N	N	R	subs	subs	5	6	2	5	16
AUS02	RIGHT	2	3	congruent	ON	TheChair3_congr_captions.mp4	108	sub108	358	Video_IA	17172978	17170858	2120	0	0	0	0	.	.	0	1	1	.	.	.	.	.	.	.	.	.	[30000005]	AUS	EN	19	14	#NULL!	#NULL!	F	N	N	R	subs	subs	5	6	2	5	16
AUS02	RIGHT	2	3	congruent	ON	TheChair3_congr_captions.mp4	109	sub109	359	Video_IA	17177498	17176498	1000	91.6	3	916	0.672	164	321	2	0	0	252	1	1	0	0	0	0	321	321	[30000004, 30000005, 30000004]	AUS	EN	19	14	#NULL!	#NULL!	F	N	N	R	subs	subs	5	6	2	5	16
AUS02	RIGHT	2	3	congruent	ON	TheChair3_congr_captions.mp4	109	sub109	359	Sub_IA	17177498	17176498	1000	44.7	2	447	0.328	252	447	1	0	0	.	0	0	1	1	1	1	1042	447	[30000004, 30000005, 30000004]	AUS	EN	19	14	#NULL!	#NULL!	F	N	N	R	subs	subs	5	6	2	5	16
AUS02	RIGHT	2	3	congruent	ON	TheChair3_congr_captions.mp4	110	sub110	360	Sub_IA	17185458	17184458	1000	36.6	2	366	0.2729	194	366	1	0	0	.	0	0	1	1	1	1	900	366	[30000004, 30000005, 30000004]	AUS	EN	19	14	#NULL!	#NULL!	F	N	N	R	subs	subs	5	6	2	5	16
AUS02	RIGHT	2	3	congruent	ON	TheChair3_congr_captions.mp4	110	sub110	360	Video_IA	17185458	17184458	1000	97.5	4	975	0.7271	333	441	2	0	0	194	1	1	0	0	0	0	441	441	[30000004, 30000005, 30000004]	AUS	EN	19	14	#NULL!	#NULL!	F	N	N	R	subs	subs	5	6	2	5	16
AUS02	RIGHT	2	3	congruent	ON	TheChair3_congr_captions.mp4	111	sub111	361	Sub_IA	17190858	17187258	3600	35.94444444	6	1294	0.4946	154	1294	1	0	0	.	0	0	1	1	1	1	2316	1294	[30000004, 30000005, 30000004]	AUS	EN	19	14	#NULL!	#NULL!	F	N	N	R	subs	subs	5	6	2	5	16
AUS02	RIGHT	2	3	congruent	ON	TheChair3_congr_captions.mp4	111	sub111	361	Video_IA	17190858	17187258	3600	36.72222222	4	1322	0.5054	300	300	2	0	0	154	1	1	0	0	0	0	300	300	[30000004, 30000005, 30000004]	AUS	EN	19	14	#NULL!	#NULL!	F	N	N	R	subs	subs	5	6	2	5	16
AUS02	RIGHT	2	3	congruent	ON	TheChair3_congr_captions.mp4	112	sub112	362	Video_IA	17194018	17192778	1240	63.62903226	2	789	0.5862	240	789	1	1	0	.	1	1	0	0	0	0	789	789	[30000005, 30000004]	AUS	EN	19	14	#NULL!	#NULL!	F	N	N	R	subs	subs	5	6	2	5	16
AUS02	RIGHT	2	3	congruent	ON	TheChair3_congr_captions.mp4	112	sub112	362	Sub_IA	17194018	17192778	1240	44.91935484	4	557	0.4138	168	557	1	0	0	.	0	0	1	1	1	1	1346	557	[30000005, 30000004]	AUS	EN	19	14	#NULL!	#NULL!	F	N	N	R	subs	subs	5	6	2	5	16
AUS02	RIGHT	2	3	congruent	ON	TheChair3_congr_captions.mp4	113	sub113	363	Video_IA	17195298	17194178	1120	121.25	3	1358	0.8291	549	805	2	0	0	150	1	1	0	0	0	0	805	805	[30000004, 30000005, 30000004]	AUS	EN	19	14	#NULL!	#NULL!	F	N	N	R	subs	subs	5	6	2	5	16
AUS02	RIGHT	2	3	congruent	ON	TheChair3_congr_captions.mp4	113	sub113	363	Sub_IA	17195298	17194178	1120	25	2	280	0.1709	150	280	1	0	0	.	0	0	1	1	1	1	833	280	[30000004, 30000005, 30000004]	AUS	EN	19	14	#NULL!	#NULL!	F	N	N	R	subs	subs	5	6	2	5	16
AUS02	RIGHT	2	3	congruent	ON	TheChair3_congr_captions.mp4	114	sub114	364	Video_IA	17198978	17197978	1000	134.2	3	1342	0.876	733	894	2	0	0	190	1	1	0	0	0	0	894	894	[30000004, 30000005, 30000004]	AUS	EN	19	14	#NULL!	#NULL!	F	N	N	R	subs	subs	5	6	2	5	16
AUS02	RIGHT	2	3	congruent	ON	TheChair3_congr_captions.mp4	114	sub114	364	Sub_IA	17198978	17197978	1000	19	1	190	0.124	190	190	1	0	0	.	0	0	1	1	1	1	638	190	[30000004, 30000005, 30000004]	AUS	EN	19	14	#NULL!	#NULL!	F	N	N	R	subs	subs	5	6	2	5	16
AUS03	RIGHT	3	1	congruent	OFF	chair_1_con.mp4	1	sub01	1	Sub_IA	4224213	4220813	3400	76.32352941	10	2595	0.7563	160	627	3	0	0	.	0	0	1	2	1	2	3094	2595	[30000004, 30000005, 30000004, 30000005, 30000004, 30000005]	AUS	EN	19	14	#NULL!	#NULL!	F	N	N	R	dubs	nosubs	3	7	1	4	32
AUS03	RIGHT	3	1	congruent	OFF	chair_1_con.mp4	1	sub01	1	Video_IA	4224213	4220813	3400	24.58823529	3	836	0.2437	337	337	3	0	0	160	1	2	0	0	0	0	337	337	[30000004, 30000005, 30000004, 30000005, 30000004, 30000005]	AUS	EN	19	14	#NULL!	#NULL!	F	N	N	R	dubs	nosubs	3	7	1	4	32
AUS03	RIGHT	3	1	congruent	OFF	chair_1_con.mp4	2	sub02	2	Sub_IA	4227093	4224373	2720	63.75	7	1734	0.727	625	1734	1	0	0	.	0	0	1	1	1	1	2385	1734	[30000005, 30000004]	AUS	EN	19	14	#NULL!	#NULL!	F	N	N	R	dubs	nosubs	3	7	1	4	32
AUS03	RIGHT	3	1	congruent	OFF	chair_1_con.mp4	2	sub02	2	Video_IA	4227093	4224373	2720	23.93382353	2	651	0.273	198	651	1	1	0	.	1	1	0	0	0	0	651	651	[30000005, 30000004]	AUS	EN	19	14	#NULL!	#NULL!	F	N	N	R	dubs	nosubs	3	7	1	4	32
AUS03	RIGHT	3	1	congruent	OFF	chair_1_con.mp4	3	sub03	3	Video_IA	4228973	4227253	1720	9.244186047	1	159	0.1185	159	159	1	1	0	.	1	1	0	0	0	0	159	159	[30000005, 30000004, 30000005]	AUS	EN	19	14	#NULL!	#NULL!	F	N	N	R	dubs	nosubs	3	7	1	4	32
AUS03	RIGHT	3	1	congruent	OFF	chair_1_con.mp4	3	sub03	3	Sub_IA	4228973	4227253	1720	68.77906977	5	1183	0.8815	147	267	2	0	0	.	0	0	1	1	1	1	1342	1183	[30000005, 30000004, 30000005]	AUS	EN	19	14	#NULL!	#NULL!	F	N	N	R	dubs	nosubs	3	7	1	4	32
AUS03	RIGHT	3	1	congruent	OFF	chair_1_con.mp4	4	sub04	4	Video_IA	4232653	4229133	3520	3.125	1	110	0.0329	110	110	1	1	0	.	1	1	0	0	0	0	110	110	[30000005, 30000004]	AUS	EN	19	14	#NULL!	#NULL!	F	N	N	R	dubs	nosubs	3	7	1	4	32
AUS03	RIGHT	3	1	congruent	OFF	chair_1_con.mp4	4	sub04	4	Sub_IA	4232653	4229133	3520	91.875	12	3234	0.9671	305	3234	1	0	0	.	0	0	1	1	1	1	3344	3234	[30000005, 30000004]	AUS	EN	19	14	#NULL!	#NULL!	F	N	N	R	dubs	nosubs	3	7	1	4	32
AUS03	RIGHT	3	1	congruent	OFF	chair_1_con.mp4	5	sub05	5	Sub_IA	4234894	4233654	1240	44.11290323	3	547	0.479	158	547	1	0	0	.	0	0	1	1	1	1	787	547	[30000004, 30000005, 30000004]	AUS	EN	19	14	#NULL!	#NULL!	F	N	N	R	dubs	nosubs	3	7	1	4	32
AUS03	RIGHT	3	1	congruent	OFF	chair_1_con.mp4	5	sub05	5	Video_IA	4234894	4233654	1240	47.98387097	4	595	0.521	117	355	2	0	0	158	1	1	0	0	0	0	355	355	[30000004, 30000005, 30000004]	AUS	EN	19	14	#NULL!	#NULL!	F	N	N	R	dubs	nosubs	3	7	1	4	32
AUS03	RIGHT	3	1	congruent	OFF	chair_1_con.mp4	6	sub06	6	Video_IA	4236613	4235053	1560	22.17948718	2	346	0.2404	244	244	2	0	0	147	1	1	0	0	0	0	244	244	[30000004, 30000005, 30000004]	AUS	EN	19	14	#NULL!	#NULL!	F	N	N	R	dubs	nosubs	3	7	1	4	32
AUS03	RIGHT	3	1	congruent	OFF	chair_1_con.mp4	6	sub06	6	Sub_IA	4236613	4235053	1560	70.06410256	5	1093	0.7596	147	1093	1	0	0	.	0	0	1	1	1	1	1195	1093	[30000004, 30000005, 30000004]	AUS	EN	19	14	#NULL!	#NULL!	F	N	N	R	dubs	nosubs	3	7	1	4	32
AUS03	RIGHT	3	1	congruent	OFF	chair_1_con.mp4	7	sub07	7	Video_IA	4239494	4236774	2720	6.875	1	187	0.0655	187	187	1	0	0	109	0	0	0	0	0	0	187	187	[30000004, 30000005]	AUS	EN	19	14	#NULL!	#NULL!	F	N	N	R	dubs	nosubs	3	7	1	4	32
AUS03	RIGHT	3	1	congruent	OFF	chair_1_con.mp4	7	sub07	7	Sub_IA	4239494	4236774	2720	98.08823529	11	2668	0.9345	109	2668	1	0	0	.	0	0	0	0	0	0	2668	2668	[30000004, 30000005]	AUS	EN	19	14	#NULL!	#NULL!	F	N	N	R	dubs	nosubs	3	7	1	4	32
AUS03	RIGHT	3	1	congruent	OFF	chair_1_con.mp4	8	sub08	8	Sub_IA	4242813	4239653	3160	102.0253165	12	3224	1	450	3224	1	0	0	.	0	0	0	0	0	0	3224	3224	[30000005]	AUS	EN	19	14	#NULL!	#NULL!	F	N	N	R	dubs	nosubs	3	7	1	4	32
AUS03	RIGHT	3	1	congruent	OFF	chair_1_con.mp4	8	sub08	8	Video_IA	4242813	4239653	3160	0	0	0	0	.	.	0	1	1	.	.	.	.	.	.	.	.	.	[30000005]	AUS	EN	19	14	#NULL!	#NULL!	F	N	N	R	dubs	nosubs	3	7	1	4	32
AUS03	RIGHT	3	1	congruent	OFF	chair_1_con.mp4	9	sub09	9	Sub_IA	4244293	4242973	1320	71.81818182	5	948	0.7554	237	948	1	0	0	.	0	0	1	1	1	1	1255	948	[30000005, 30000004]	AUS	EN	19	14	#NULL!	#NULL!	F	N	N	R	dubs	nosubs	3	7	1	4	32
AUS03	RIGHT	3	1	congruent	OFF	chair_1_con.mp4	9	sub09	9	Video_IA	4244293	4242973	1320	23.25757576	1	307	0.2446	307	307	1	1	0	.	1	1	0	0	0	0	307	307	[30000005, 30000004]	AUS	EN	19	14	#NULL!	#NULL!	F	N	N	R	dubs	nosubs	3	7	1	4	32
AUS03	RIGHT	3	1	congruent	OFF	chair_1_con.mp4	10	sub10	10	Sub_IA	4246614	4244454	2160	50.23148148	6	1085	0.4555	199	1085	1	0	0	.	0	0	1	1	1	1	1962	1085	[30000004, 30000005, 30000004]	AUS	EN	19	14	#NULL!	#NULL!	F	N	N	R	dubs	nosubs	3	7	1	4	32
AUS03	RIGHT	3	1	congruent	OFF	chair_1_con.mp4	10	sub10	10	Video_IA	4246614	4244454	2160	60.0462963	5	1297	0.5445	307	420	2	0	0	199	1	1	0	0	0	0	420	420	[30000004, 30000005, 30000004]	AUS	EN	19	14	#NULL!	#NULL!	F	N	N	R	dubs	nosubs	3	7	1	4	32
AUS03	RIGHT	3	1	congruent	OFF	chair_1_con.mp4	11	sub11	11	Video_IA	4247653	4246773	880	66.36363636	2	584	0.4232	475	584	1	0	0	166	0	0	0	0	0	0	584	584	[30000004, 30000005]	AUS	EN	19	14	#NULL!	#NULL!	F	N	N	R	dubs	nosubs	3	7	1	4	32
AUS03	RIGHT	3	1	congruent	OFF	chair_1_con.mp4	11	sub11	11	Sub_IA	4247653	4246773	880	90.45454545	4	796	0.5768	166	796	1	0	0	.	0	0	0	0	0	0	796	796	[30000004, 30000005]	AUS	EN	19	14	#NULL!	#NULL!	F	N	N	R	dubs	nosubs	3	7	1	4	32
AUS03	RIGHT	3	1	congruent	OFF	chair_1_con.mp4	12	sub12	12	Sub_IA	4250773	4247813	2960	61.18243243	8	1811	0.9297	287	678	2	0	0	.	0	0	1	1	1	1	1948	1811	[30000005, 30000004, 30000005]	AUS	EN	19	14	#NULL!	#NULL!	F	N	N	R	dubs	nosubs	3	7	1	4	32
AUS03	RIGHT	3	1	congruent	OFF	chair_1_con.mp4	12	sub12	12	Video_IA	4250773	4247813	2960	4.628378378	1	137	0.0703	137	137	1	1	0	.	1	1	0	0	0	0	137	137	[30000005, 30000004, 30000005]	AUS	EN	19	14	#NULL!	#NULL!	F	N	N	R	dubs	nosubs	3	7	1	4	32
AUS03	RIGHT	3	1	congruent	OFF	chair_1_con.mp4	13	sub13	13	Video_IA	4252694	4250854	1840	0	0	0	0	.	.	0	1	1	.	.	.	.	.	.	.	.	.	[30000005]	AUS	EN	19	14	#NULL!	#NULL!	F	N	N	R	dubs	nosubs	3	7	1	4	32
AUS03	RIGHT	3	1	congruent	OFF	chair_1_con.mp4	13	sub13	13	Sub_IA	4252694	4250854	1840	82.7173913	6	1522	1	248	1522	1	0	0	.	0	0	0	0	0	0	1522	1522	[30000005]	AUS	EN	19	14	#NULL!	#NULL!	F	N	N	R	dubs	nosubs	3	7	1	4	32
AUS03	RIGHT	3	1	congruent	OFF	chair_1_con.mp4	14	sub14	14	Video_IA	4254413	4252853	1560	0	0	0	0	.	.	0	1	1	.	.	.	.	.	.	.	.	.	[30000005]	AUS	EN	19	14	#NULL!	#NULL!	F	N	N	R	dubs	nosubs	3	7	1	4	32
AUS03	RIGHT	3	1	congruent	OFF	chair_1_con.mp4	14	sub14	14	Sub_IA	4254413	4252853	1560	104.1666667	7	1625	1	124	1625	1	0	0	.	0	0	0	0	0	0	1625	1625	[30000005]	AUS	EN	19	14	#NULL!	#NULL!	F	N	N	R	dubs	nosubs	3	7	1	4	32
AUS03	RIGHT	3	1	congruent	OFF	chair_1_con.mp4	15	sub15	15	Sub_IA	4256893	4254573	2320	76.42241379	6	1773	0.6783	375	1124	2	0	0	.	0	0	1	1	1	1	2614	1773	[30000005, 30000004, 30000005]	AUS	EN	19	14	#NULL!	#NULL!	F	N	N	R	dubs	nosubs	3	7	1	4	32
AUS03	RIGHT	3	1	congruent	OFF	chair_1_con.mp4	15	sub15	15	Video_IA	4256893	4254573	2320	36.25	2	841	0.3217	292	841	1	1	0	.	1	1	0	0	0	0	841	841	[30000005, 30000004, 30000005]	AUS	EN	19	14	#NULL!	#NULL!	F	N	N	R	dubs	nosubs	3	7	1	4	32
AUS03	RIGHT	3	1	congruent	OFF	chair_1_con.mp4	16	sub16	16	Video_IA	4257853	4257053	800	43.875	2	351	0.2962	215	351	1	1	0	.	1	1	0	0	0	0	351	351	[30000005, 30000004]	AUS	EN	19	14	#NULL!	#NULL!	F	N	N	R	dubs	nosubs	3	7	1	4	32
AUS03	RIGHT	3	1	congruent	OFF	chair_1_con.mp4	16	sub16	16	Sub_IA	4257853	4257053	800	104.25	2	834	0.7038	649	834	1	0	0	.	0	0	1	1	1	1	1185	834	[30000005, 30000004]	AUS	EN	19	14	#NULL!	#NULL!	F	N	N	R	dubs	nosubs	3	7	1	4	32
AUS03	RIGHT	3	1	congruent	OFF	chair_1_con.mp4	17	sub17	17	Video_IA	4259853	4258013	1840	9.619565217	1	177	0.0836	177	177	1	1	0	.	1	1	0	0	0	0	177	177	[30000005, 30000004, 30000005]	AUS	EN	19	14	#NULL!	#NULL!	F	N	N	R	dubs	nosubs	3	7	1	4	32
AUS03	RIGHT	3	1	congruent	OFF	chair_1_con.mp4	17	sub17	17	Sub_IA	4259853	4258013	1840	105.4891304	6	1941	0.9164	215	1078	2	0	0	.	0	0	1	1	1	1	2118	1941	[30000005, 30000004, 30000005]	AUS	EN	19	14	#NULL!	#NULL!	F	N	N	R	dubs	nosubs	3	7	1	4	32
AUS03	RIGHT	3	1	congruent	OFF	chair_1_con.mp4	18	sub18	18	Sub_IA	4266173	4265493	680	61.32352941	2	417	0.6224	206	417	1	0	0	.	0	0	0	0	0	0	417	417	[30000004, 30000005]	AUS	EN	19	14	#NULL!	#NULL!	F	N	N	R	dubs	nosubs	3	7	1	4	32
AUS03	RIGHT	3	1	congruent	OFF	chair_1_con.mp4	18	sub18	18	Video_IA	4266173	4265493	680	37.20588235	1	253	0.3776	253	253	1	0	0	206	0	0	0	0	0	0	253	253	[30000004, 30000005]	AUS	EN	19	14	#NULL!	#NULL!	F	N	N	R	dubs	nosubs	3	7	1	4	32
AUS03	RIGHT	3	1	congruent	OFF	chair_1_con.mp4	19	sub19	19	Sub_IA	4269173	4266333	2840	61.02112676	10	1733	0.6332	114	1235	2	0	0	.	0	0	1	2	1	2	2499	1733	[30000004, 30000005, 30000004, 30000005, 30000004]	AUS	EN	19	14	#NULL!	#NULL!	F	N	N	R	dubs	nosubs	3	7	1	4	32
AUS03	RIGHT	3	1	congruent	OFF	chair_1_con.mp4	19	sub19	19	Video_IA	4269173	4266333	2840	35.35211268	3	1004	0.3668	238	238	3	0	0	114	1	2	0	0	0	0	238	238	[30000004, 30000005, 30000004, 30000005, 30000004]	AUS	EN	19	14	#NULL!	#NULL!	F	N	N	R	dubs	nosubs	3	7	1	4	32
AUS03	RIGHT	3	1	congruent	OFF	chair_1_con.mp4	20	sub21	20	Video_IA	4272774	4270934	1840	23.15217391	2	426	0.2703	252	252	2	0	0	161	1	1	0	0	0	0	252	252	[30000004, 30000005, 30000004, 30000005]	AUS	EN	19	14	#NULL!	#NULL!	F	N	N	R	dubs	nosubs	3	7	1	4	32
AUS03	RIGHT	3	1	congruent	OFF	chair_1_con.mp4	20	sub21	20	Sub_IA	4272774	4270934	1840	62.5	6	1150	0.7297	161	962	2	0	0	.	0	0	1	1	1	1	1324	1150	[30000004, 30000005, 30000004, 30000005]	AUS	EN	19	14	#NULL!	#NULL!	F	N	N	R	dubs	nosubs	3	7	1	4	32
AUS03	RIGHT	3	1	congruent	OFF	chair_1_con.mp4	21	sub20	21	Sub_IA	4270774	4269334	1440	39.72222222	4	572	0.3082	157	572	1	0	0	.	0	0	1	1	1	1	1335	572	[30000004, 30000005, 30000004]	AUS	EN	19	14	#NULL!	#NULL!	F	N	N	R	dubs	nosubs	3	7	1	4	32
AUS03	RIGHT	3	1	congruent	OFF	chair_1_con.mp4	21	sub20	21	Video_IA	4270774	4269334	1440	89.16666667	3	1284	0.6918	521	521	2	0	0	157	1	1	0	0	0	0	521	521	[30000004, 30000005, 30000004]	AUS	EN	19	14	#NULL!	#NULL!	F	N	N	R	dubs	nosubs	3	7	1	4	32
AUS03	RIGHT	3	1	congruent	OFF	chair_1_con.mp4	22	sub22	22	Video_IA	4274014	4272933	1081	44.21831637	1	478	0.3957	478	478	1	1	0	.	1	1	0	0	0	0	478	478	[30000005, 30000004]	AUS	EN	19	14	#NULL!	#NULL!	F	N	N	R	dubs	nosubs	3	7	1	4	32
AUS03	RIGHT	3	1	congruent	OFF	chair_1_con.mp4	22	sub22	22	Sub_IA	4274014	4272933	1081	67.53006475	3	730	0.6043	335	730	1	0	0	.	0	0	1	1	1	1	1208	730	[30000005, 30000004]	AUS	EN	19	14	#NULL!	#NULL!	F	N	N	R	dubs	nosubs	3	7	1	4	32
AUS03	RIGHT	3	1	congruent	OFF	chair_1_con.mp4	23	sub23	23	Sub_IA	4276133	4274173	1960	61.2244898	6	1200	0.6845	267	1200	1	0	0	.	0	0	1	1	1	1	1753	1200	[30000005, 30000004]	AUS	EN	19	14	#NULL!	#NULL!	F	N	N	R	dubs	nosubs	3	7	1	4	32
AUS03	RIGHT	3	1	congruent	OFF	chair_1_con.mp4	23	sub23	23	Video_IA	4276133	4274173	1960	28.21428571	2	553	0.3155	365	553	1	1	0	.	1	1	0	0	0	0	553	553	[30000005, 30000004]	AUS	EN	19	14	#NULL!	#NULL!	F	N	N	R	dubs	nosubs	3	7	1	4	32
AUS03	RIGHT	3	1	congruent	OFF	chair_1_con.mp4	24	sub24	24	Video_IA	4277413	4276293	1120	56.51785714	4	633	0.5765	154	633	1	1	0	.	1	1	0	0	0	0	633	633	[30000005, 30000004]	AUS	EN	19	14	#NULL!	#NULL!	F	N	N	R	dubs	nosubs	3	7	1	4	32
AUS03	RIGHT	3	1	congruent	OFF	chair_1_con.mp4	24	sub24	24	Sub_IA	4277413	4276293	1120	41.51785714	3	465	0.4235	204	465	1	0	0	.	0	0	1	1	1	1	1098	465	[30000005, 30000004]	AUS	EN	19	14	#NULL!	#NULL!	F	N	N	R	dubs	nosubs	3	7	1	4	32
AUS03	RIGHT	3	1	congruent	OFF	chair_1_con.mp4	25	sub25	25	Sub_IA	4281573	4278573	3000	86.7	10	2601	0.9266	126	2601	1	0	0	.	0	0	0	0	0	0	2601	2601	[30000004, 30000005]	AUS	EN	19	14	#NULL!	#NULL!	F	N	N	R	dubs	nosubs	3	7	1	4	32
AUS03	RIGHT	3	1	congruent	OFF	chair_1_con.mp4	25	sub25	25	Video_IA	4281573	4278573	3000	6.866666667	1	206	0.0734	206	206	1	0	0	126	0	0	0	0	0	0	206	206	[30000004, 30000005]	AUS	EN	19	14	#NULL!	#NULL!	F	N	N	R	dubs	nosubs	3	7	1	4	32
AUS03	RIGHT	3	1	congruent	OFF	chair_1_con.mp4	26	sub26	26	Sub_IA	4282853	4281733	1120	53.21428571	2	596	0.3818	415	596	1	0	0	.	0	0	1	1	1	1	1561	596	[30000005, 30000004]	AUS	EN	19	14	#NULL!	#NULL!	F	N	N	R	dubs	nosubs	3	7	1	4	32
AUS03	RIGHT	3	1	congruent	OFF	chair_1_con.mp4	26	sub26	26	Video_IA	4282853	4281733	1120	86.16071429	3	965	0.6182	250	965	1	1	0	.	1	1	0	0	0	0	965	965	[30000005, 30000004]	AUS	EN	19	14	#NULL!	#NULL!	F	N	N	R	dubs	nosubs	3	7	1	4	32
AUS03	RIGHT	3	1	congruent	OFF	chair_1_con.mp4	27	sub27	27	Video_IA	4284893	4283013	1880	68.5106383	3	1288	0.6198	402	402	2	0	0	178	1	1	0	0	0	0	402	402	[30000004, 30000005, 30000004]	AUS	EN	19	14	#NULL!	#NULL!	F	N	N	R	dubs	nosubs	3	7	1	4	32
AUS03	RIGHT	3	1	congruent	OFF	chair_1_con.mp4	27	sub27	27	Sub_IA	4284893	4283013	1880	42.0212766	4	790	0.3802	178	790	1	0	0	.	0	0	1	1	1	1	1676	790	[30000004, 30000005, 30000004]	AUS	EN	19	14	#NULL!	#NULL!	F	N	N	R	dubs	nosubs	3	7	1	4	32
AUS03	RIGHT	3	1	congruent	OFF	chair_1_con.mp4	28	sub28	28	Video_IA	4286373	4285053	1320	64.16666667	2	847	0.478	652	847	1	0	0	117	0	0	0	0	0	0	847	847	[30000004, 30000005]	AUS	EN	19	14	#NULL!	#NULL!	F	N	N	R	dubs	nosubs	3	7	1	4	32
AUS03	RIGHT	3	1	congruent	OFF	chair_1_con.mp4	28	sub28	28	Sub_IA	4286373	4285053	1320	70.07575758	5	925	0.522	117	925	1	0	0	.	0	0	0	0	0	0	925	925	[30000004, 30000005]	AUS	EN	19	14	#NULL!	#NULL!	F	N	N	R	dubs	nosubs	3	7	1	4	32
AUS03	RIGHT	3	1	congruent	OFF	chair_1_con.mp4	29	sub29	29	Sub_IA	4288933	4286533	2400	77.95833333	9	1871	0.8264	247	504	2	0	0	.	0	0	1	2	1	2	2264	1871	[30000005, 30000004, 30000005, 30000004]	AUS	EN	19	14	#NULL!	#NULL!	F	N	N	R	dubs	nosubs	3	7	1	4	32
AUS03	RIGHT	3	1	congruent	OFF	chair_1_con.mp4	29	sub29	29	Video_IA	4288933	4286533	2400	16.375	2	393	0.1736	167	167	2	1	0	.	1	2	0	0	0	0	167	167	[30000005, 30000004, 30000005, 30000004]	AUS	EN	19	14	#NULL!	#NULL!	F	N	N	R	dubs	nosubs	3	7	1	4	32
AUS03	RIGHT	3	1	congruent	OFF	chair_1_con.mp4	30	sub30	30	Sub_IA	4291733	4289093	2640	86.28787879	11	2278	0.9097	169	2278	1	0	0	.	0	0	0	0	0	0	2278	2278	[30000004, 30000005]	AUS	EN	19	14	#NULL!	#NULL!	F	N	N	R	dubs	nosubs	3	7	1	4	32
AUS03	RIGHT	3	1	congruent	OFF	chair_1_con.mp4	30	sub30	30	Video_IA	4291733	4289093	2640	8.560606061	1	226	0.0903	226	226	1	0	0	169	0	0	0	0	0	0	226	226	[30000004, 30000005]	AUS	EN	19	14	#NULL!	#NULL!	F	N	N	R	dubs	nosubs	3	7	1	4	32
AUS03	RIGHT	3	1	congruent	OFF	chair_1_con.mp4	31	sub31	31	Video_IA	4294253	4291813	2440	8.237704918	1	201	0.1	201	201	1	0	0	126	0	0	0	0	0	0	201	201	[30000004, 30000005]	AUS	EN	19	14	#NULL!	#NULL!	F	N	N	R	dubs	nosubs	3	7	1	4	32
AUS03	RIGHT	3	1	congruent	OFF	chair_1_con.mp4	31	sub31	31	Sub_IA	4294253	4291813	2440	74.09836066	9	1808	0.9	126	1808	1	0	0	.	0	0	0	0	0	0	1808	1808	[30000004, 30000005]	AUS	EN	19	14	#NULL!	#NULL!	F	N	N	R	dubs	nosubs	3	7	1	4	32
AUS03	RIGHT	3	1	congruent	OFF	chair_1_con.mp4	32	sub32	32	Video_IA	4297373	4294333	3040	0	0	0	0	.	.	0	1	1	.	.	.	.	.	.	.	.	.	[30000005]	AUS	EN	19	14	#NULL!	#NULL!	F	N	N	R	dubs	nosubs	3	7	1	4	32
AUS03	RIGHT	3	1	congruent	OFF	chair_1_con.mp4	32	sub32	32	Sub_IA	4297373	4294333	3040	94.14473684	12	2862	1	232	2862	1	0	0	.	0	0	0	0	0	0	2862	2862	[30000005]	AUS	EN	19	14	#NULL!	#NULL!	F	N	N	R	dubs	nosubs	3	7	1	4	32
AUS03	RIGHT	3	1	congruent	OFF	chair_1_con.mp4	33	sub33	33	Sub_IA	4299253	4297972	1281	88.99297424	4	1140	0.5981	708	1140	1	0	0	.	0	0	1	1	1	1	1906	1140	[30000005, 30000004]	AUS	EN	19	14	#NULL!	#NULL!	F	N	N	R	dubs	nosubs	3	7	1	4	32
AUS03	RIGHT	3	1	congruent	OFF	chair_1_con.mp4	33	sub33	33	Video_IA	4299253	4297972	1281	59.79703357	3	766	0.4019	165	766	1	1	0	.	1	1	0	0	0	0	766	766	[30000005, 30000004]	AUS	EN	19	14	#NULL!	#NULL!	F	N	N	R	dubs	nosubs	3	7	1	4	32
AUS03	RIGHT	3	1	congruent	OFF	chair_1_con.mp4	34	sub34	34	Sub_IA	4301373	4299413	1960	81.37755102	7	1595	0.8351	85	1595	1	0	0	.	0	0	0	0	0	0	1595	1595	[30000004, 30000005]	AUS	EN	19	14	#NULL!	#NULL!	F	N	N	R	dubs	nosubs	3	7	1	4	32
AUS03	RIGHT	3	1	congruent	OFF	chair_1_con.mp4	34	sub34	34	Video_IA	4301373	4299413	1960	16.07142857	1	315	0.1649	315	315	1	0	0	85	0	0	0	0	0	0	315	315	[30000004, 30000005]	AUS	EN	19	14	#NULL!	#NULL!	F	N	N	R	dubs	nosubs	3	7	1	4	32
AUS03	RIGHT	3	1	congruent	OFF	chair_1_con.mp4	35	sub35	35	Video_IA	4302893	4301453	1440	0	0	0	0	.	.	0	1	1	.	.	.	.	.	.	.	.	.	[30000005]	AUS	EN	19	14	#NULL!	#NULL!	F	N	N	R	dubs	nosubs	3	7	1	4	32
AUS03	RIGHT	3	1	congruent	OFF	chair_1_con.mp4	35	sub35	35	Sub_IA	4302893	4301453	1440	115.2083333	7	1659	1	244	1659	1	0	0	.	0	0	0	0	0	0	1659	1659	[30000005]	AUS	EN	19	14	#NULL!	#NULL!	F	N	N	R	dubs	nosubs	3	7	1	4	32
AUS03	RIGHT	3	1	congruent	OFF	chair_1_con.mp4	36	sub36	36	Video_IA	4305973	4304013	1960	10.05102041	1	197	0.1162	197	197	1	0	0	362	0	0	0	0	0	0	197	197	[30000004, 30000005]	AUS	EN	19	14	#NULL!	#NULL!	F	N	N	R	dubs	nosubs	3	7	1	4	32
AUS03	RIGHT	3	1	congruent	OFF	chair_1_con.mp4	36	sub36	36	Sub_IA	4305973	4304013	1960	76.47959184	5	1499	0.8838	362	1499	1	0	0	.	0	0	0	0	0	0	1499	1499	[30000004, 30000005]	AUS	EN	19	14	#NULL!	#NULL!	F	N	N	R	dubs	nosubs	3	7	1	4	32
AUS03	RIGHT	3	1	congruent	OFF	chair_1_con.mp4	37	sub37	37	Video_IA	4307612	4306132	1480	0	0	0	0	.	.	0	1	1	.	.	.	.	.	.	.	.	.	[30000005]	AUS	EN	19	14	#NULL!	#NULL!	F	N	N	R	dubs	nosubs	3	7	1	4	32
AUS03	RIGHT	3	1	congruent	OFF	chair_1_con.mp4	37	sub37	37	Sub_IA	4307612	4306132	1480	93.24324324	5	1380	1	268	1380	1	0	0	.	0	0	0	0	0	0	1380	1380	[30000005]	AUS	EN	19	14	#NULL!	#NULL!	F	N	N	R	dubs	nosubs	3	7	1	4	32
AUS03	RIGHT	3	1	congruent	OFF	chair_1_con.mp4	38	sub38	38	Sub_IA	4315013	4314013	1000	19	1	190	0.5919	190	190	1	0	0	.	0	0	0	0	0	0	190	190	[30000004, 30000005]	AUS	EN	19	14	#NULL!	#NULL!	F	N	N	R	dubs	nosubs	3	7	1	4	32
AUS03	RIGHT	3	1	congruent	OFF	chair_1_con.mp4	38	sub38	38	Video_IA	4315013	4314013	1000	13.1	1	131	0.4081	131	131	1	0	0	190	0	0	0	0	0	0	131	131	[30000004, 30000005]	AUS	EN	19	14	#NULL!	#NULL!	F	N	N	R	dubs	nosubs	3	7	1	4	32
AUS03	RIGHT	3	1	congruent	OFF	chair_1_con.mp4	39	sub39	39	Video_IA	4318013	4316173	1840	6.467391304	1	119	0.1017	119	119	1	0	0	179	0	0	0	0	0	0	119	119	[30000004, 30000005]	AUS	EN	19	14	#NULL!	#NULL!	F	N	N	R	dubs	nosubs	3	7	1	4	32
AUS03	RIGHT	3	1	congruent	OFF	chair_1_con.mp4	39	sub39	39	Sub_IA	4318013	4316173	1840	57.11956522	3	1051	0.8983	179	1051	1	0	0	.	0	0	0	0	0	0	1051	1051	[30000004, 30000005]	AUS	EN	19	14	#NULL!	#NULL!	F	N	N	R	dubs	nosubs	3	7	1	4	32
AUS03	RIGHT	3	1	congruent	OFF	chair_1_con.mp4	40	sub40	40	Video_IA	4320612	4319412	1200	13.41666667	1	161	0.1416	161	161	1	1	0	.	1	1	0	0	0	0	161	161	[30000005, 30000004, 30000005]	AUS	EN	19	14	#NULL!	#NULL!	F	N	N	R	dubs	nosubs	3	7	1	4	32
AUS03	RIGHT	3	1	congruent	OFF	chair_1_con.mp4	40	sub40	40	Sub_IA	4320612	4319412	1200	81.33333333	4	976	0.8584	268	399	2	0	0	.	0	0	1	1	1	1	1137	976	[30000005, 30000004, 30000005]	AUS	EN	19	14	#NULL!	#NULL!	F	N	N	R	dubs	nosubs	3	7	1	4	32
AUS03	RIGHT	3	1	congruent	OFF	chair_1_con.mp4	41	sub41	41	Sub_IA	4322213	4320773	1440	106.5972222	7	1535	1	423	1535	1	0	0	.	0	0	0	0	0	0	1535	1535	[30000005]	AUS	EN	19	14	#NULL!	#NULL!	F	N	N	R	dubs	nosubs	3	7	1	4	32
AUS03	RIGHT	3	1	congruent	OFF	chair_1_con.mp4	41	sub41	41	Video_IA	4322213	4320773	1440	0	0	0	0	.	.	0	1	1	.	.	.	.	.	.	.	.	.	[30000005]	AUS	EN	19	14	#NULL!	#NULL!	F	N	N	R	dubs	nosubs	3	7	1	4	32
AUS03	RIGHT	3	1	congruent	OFF	chair_1_con.mp4	42	sub42	42	Sub_IA	4325293	4322373	2920	51.57534247	7	1506	1	283	1506	1	0	0	.	0	0	0	0	0	0	1506	1506	[30000005]	AUS	EN	19	14	#NULL!	#NULL!	F	N	N	R	dubs	nosubs	3	7	1	4	32
AUS03	RIGHT	3	1	congruent	OFF	chair_1_con.mp4	42	sub42	42	Video_IA	4325293	4322373	2920	0	0	0	0	.	.	0	1	1	.	.	.	.	.	.	.	.	.	[30000005]	AUS	EN	19	14	#NULL!	#NULL!	F	N	N	R	dubs	nosubs	3	7	1	4	32
AUS03	RIGHT	3	1	congruent	OFF	chair_1_con.mp4	43	sub43	43	Video_IA	4327773	4325373	2400	0	0	0	0	.	.	0	1	1	.	.	.	.	.	.	.	.	.	[30000005]	AUS	EN	19	14	#NULL!	#NULL!	F	N	N	R	dubs	nosubs	3	7	1	4	32
AUS03	RIGHT	3	1	congruent	OFF	chair_1_con.mp4	43	sub43	43	Sub_IA	4327773	4325373	2400	87.83333333	8	2108	1	216	2108	1	0	0	.	0	0	0	0	0	0	2108	2108	[30000005]	AUS	EN	19	14	#NULL!	#NULL!	F	N	N	R	dubs	nosubs	3	7	1	4	32
AUS03	RIGHT	3	1	congruent	OFF	chair_1_con.mp4	44	sub44	44	Sub_IA	4333453	4329653	3800	63.81578947	7	2425	1	634	2425	1	0	0	.	0	0	0	0	0	0	2425	2425	[30000005]	AUS	EN	19	14	#NULL!	#NULL!	F	N	N	R	dubs	nosubs	3	7	1	4	32
AUS03	RIGHT	3	1	congruent	OFF	chair_1_con.mp4	44	sub44	44	Video_IA	4333453	4329653	3800	0	0	0	0	.	.	0	1	1	.	.	.	.	.	.	.	.	.	[30000005]	AUS	EN	19	14	#NULL!	#NULL!	F	N	N	R	dubs	nosubs	3	7	1	4	32
AUS03	RIGHT	3	1	congruent	OFF	chair_1_con.mp4	45	sub45	45	Video_IA	4337373	4334933	2440	0	0	0	0	.	.	0	1	1	.	.	.	.	.	.	.	.	.	[30000005]	AUS	EN	19	14	#NULL!	#NULL!	F	N	N	R	dubs	nosubs	3	7	1	4	32
AUS03	RIGHT	3	1	congruent	OFF	chair_1_con.mp4	45	sub45	45	Sub_IA	4337373	4334933	2440	11.35245902	1	277	1	277	277	1	0	0	.	0	0	0	0	0	0	277	277	[30000005]	AUS	EN	19	14	#NULL!	#NULL!	F	N	N	R	dubs	nosubs	3	7	1	4	32
AUS03	RIGHT	3	1	congruent	OFF	chair_1_con.mp4	46	sub46	46	Video_IA	4339013	4338012	1001	0	0	0	.	.	.	0	1	1	.	.	.	.	.	.	.	.	.	.	AUS	EN	19	14	#NULL!	#NULL!	F	N	N	R	dubs	nosubs	3	7	1	4	32
AUS03	RIGHT	3	1	congruent	OFF	chair_1_con.mp4	46	sub46	46	Sub_IA	4339013	4338012	1001	0	0	0	.	.	.	0	1	1	.	.	.	.	.	.	.	.	.	.	AUS	EN	19	14	#NULL!	#NULL!	F	N	N	R	dubs	nosubs	3	7	1	4	32
AUS03	RIGHT	3	1	congruent	OFF	chair_1_con.mp4	47	sub47	47	Sub_IA	4343772	4340012	3760	10.7712766	1	405	1	405	405	1	0	0	.	0	0	0	0	0	0	405	405	[30000005]	AUS	EN	19	14	#NULL!	#NULL!	F	N	N	R	dubs	nosubs	3	7	1	4	32
AUS03	RIGHT	3	1	congruent	OFF	chair_1_con.mp4	47	sub47	47	Video_IA	4343772	4340012	3760	0	0	0	0	.	.	0	1	1	.	.	.	.	.	.	.	.	.	[30000005]	AUS	EN	19	14	#NULL!	#NULL!	F	N	N	R	dubs	nosubs	3	7	1	4	32
AUS03	RIGHT	3	1	congruent	OFF	chair_1_con.mp4	48	sub48	48	Sub_IA	4349373	4344493	4880	33.29918033	6	1625	1	107	1625	1	0	0	.	0	0	0	0	0	0	1625	1625	[30000005]	AUS	EN	19	14	#NULL!	#NULL!	F	N	N	R	dubs	nosubs	3	7	1	4	32
AUS03	RIGHT	3	1	congruent	OFF	chair_1_con.mp4	48	sub48	48	Video_IA	4349373	4344493	4880	0	0	0	0	.	.	0	1	1	.	.	.	.	.	.	.	.	.	[30000005]	AUS	EN	19	14	#NULL!	#NULL!	F	N	N	R	dubs	nosubs	3	7	1	4	32
AUS03	RIGHT	3	1	congruent	OFF	chair_1_con.mp4	49	sub49	49	Video_IA	4351132	4350132	1000	27.5	1	275	0.2096	275	275	1	0	0	266	0	0	0	0	0	0	275	275	[30000004, 30000005]	AUS	EN	19	14	#NULL!	#NULL!	F	N	N	R	dubs	nosubs	3	7	1	4	32
AUS03	RIGHT	3	1	congruent	OFF	chair_1_con.mp4	49	sub49	49	Sub_IA	4351132	4350132	1000	103.7	2	1037	0.7904	266	1037	1	0	0	.	0	0	0	0	0	0	1037	1037	[30000004, 30000005]	AUS	EN	19	14	#NULL!	#NULL!	F	N	N	R	dubs	nosubs	3	7	1	4	32
AUS03	RIGHT	3	1	congruent	OFF	chair_1_con.mp4	50	sub50	50	Video_IA	4354012	4351212	2800	5.75	1	161	0.0531	161	161	1	1	0	.	1	1	0	0	0	0	161	161	[30000005, 30000004, 30000005]	AUS	EN	19	14	#NULL!	#NULL!	F	N	N	R	dubs	nosubs	3	7	1	4	32
AUS03	RIGHT	3	1	congruent	OFF	chair_1_con.mp4	50	sub50	50	Sub_IA	4354012	4351212	2800	102.5357143	10	2871	0.9469	771	2492	2	0	0	.	0	0	1	1	1	1	3032	2871	[30000005, 30000004, 30000005]	AUS	EN	19	14	#NULL!	#NULL!	F	N	N	R	dubs	nosubs	3	7	1	4	32
AUS03	RIGHT	3	1	congruent	OFF	chair_1_con.mp4	51	sub51	51	Sub_IA	4355252	4354092	1160	62.93103448	4	730	1	254	730	1	0	0	.	0	0	0	0	0	0	730	730	[30000005]	AUS	EN	19	14	#NULL!	#NULL!	F	N	N	R	dubs	nosubs	3	7	1	4	32
AUS03	RIGHT	3	1	congruent	OFF	chair_1_con.mp4	51	sub51	51	Video_IA	4355252	4354092	1160	0	0	0	0	.	.	0	1	1	.	.	.	.	.	.	.	.	.	[30000005]	AUS	EN	19	14	#NULL!	#NULL!	F	N	N	R	dubs	nosubs	3	7	1	4	32
AUS03	RIGHT	3	1	congruent	OFF	chair_1_con.mp4	52	sub52	52	Sub_IA	4361413	4357132	4281	88.08689559	16	3771	0.8417	192	1485	2	0	0	.	0	0	1	1	1	1	4273	3771	[30000004, 30000005, 30000004, 30000005]	AUS	EN	19	14	#NULL!	#NULL!	F	N	N	R	dubs	nosubs	3	7	1	4	32
AUS03	RIGHT	3	1	congruent	OFF	chair_1_con.mp4	52	sub52	52	Video_IA	4361413	4357132	4281	16.56155104	4	709	0.1583	207	207	2	0	0	192	1	1	0	0	0	0	207	207	[30000004, 30000005, 30000004, 30000005]	AUS	EN	19	14	#NULL!	#NULL!	F	N	N	R	dubs	nosubs	3	7	1	4	32
AUS03	RIGHT	3	1	congruent	OFF	chair_1_con.mp4	53	sub53	53	Sub_IA	4363292	4362292	1000	98.9	3	989	0.7419	307	471	2	0	0	.	0	0	1	1	1	1	1333	989	[30000005, 30000004, 30000005]	AUS	EN	19	14	#NULL!	#NULL!	F	N	N	R	dubs	nosubs	3	7	1	4	32
AUS03	RIGHT	3	1	congruent	OFF	chair_1_con.mp4	53	sub53	53	Video_IA	4363292	4362292	1000	34.4	2	344	0.2581	137	344	1	1	0	.	1	1	0	0	0	0	344	344	[30000005, 30000004, 30000005]	AUS	EN	19	14	#NULL!	#NULL!	F	N	N	R	dubs	nosubs	3	7	1	4	32
AUS03	RIGHT	3	1	congruent	OFF	chair_1_con.mp4	54	sub54	54	Video_IA	4381732	4379292	2440	7.37704918	1	180	0.0832	180	180	1	0	0	125	0	0	0	0	0	0	180	180	[30000004, 30000005]	AUS	EN	19	14	#NULL!	#NULL!	F	N	N	R	dubs	nosubs	3	7	1	4	32
AUS03	RIGHT	3	1	congruent	OFF	chair_1_con.mp4	54	sub54	54	Sub_IA	4381732	4379292	2440	81.31147541	8	1984	0.9168	125	1984	1	0	0	.	0	0	0	0	0	0	1984	1984	[30000004, 30000005]	AUS	EN	19	14	#NULL!	#NULL!	F	N	N	R	dubs	nosubs	3	7	1	4	32
AUS03	RIGHT	3	1	congruent	OFF	chair_1_con.mp4	55	sub55	55	Sub_IA	4383612	4382612	1000	74.3	4	743	0.853	141	743	1	0	0	.	0	0	0	0	0	0	743	743	[30000004, 30000005]	AUS	EN	19	14	#NULL!	#NULL!	F	N	N	R	dubs	nosubs	3	7	1	4	32
AUS03	RIGHT	3	1	congruent	OFF	chair_1_con.mp4	55	sub55	55	Video_IA	4383612	4382612	1000	12.8	1	128	0.147	128	128	1	0	0	141	0	0	0	0	0	0	128	128	[30000004, 30000005]	AUS	EN	19	14	#NULL!	#NULL!	F	N	N	R	dubs	nosubs	3	7	1	4	32
AUS03	RIGHT	3	1	congruent	OFF	chair_1_con.mp4	56	sub56	56	Video_IA	4386652	4384972	1680	0	0	0	0	.	.	0	1	1	.	.	.	.	.	.	.	.	.	[30000005]	AUS	EN	19	14	#NULL!	#NULL!	F	N	N	R	dubs	nosubs	3	7	1	4	32
AUS03	RIGHT	3	1	congruent	OFF	chair_1_con.mp4	56	sub56	56	Sub_IA	4386652	4384972	1680	86.78571429	5	1458	1	228	1458	1	0	0	.	0	0	0	0	0	0	1458	1458	[30000005]	AUS	EN	19	14	#NULL!	#NULL!	F	N	N	R	dubs	nosubs	3	7	1	4	32
AUS03	RIGHT	3	1	congruent	OFF	chair_1_con.mp4	57	sub57	57	Video_IA	4390372	4389372	1000	17.1	1	171	0.2295	171	171	1	0	0	93	0	0	0	0	0	0	171	171	[30000004, 30000005]	AUS	EN	19	14	#NULL!	#NULL!	F	N	N	R	dubs	nosubs	3	7	1	4	32
AUS03	RIGHT	3	1	congruent	OFF	chair_1_con.mp4	57	sub57	57	Sub_IA	4390372	4389372	1000	57.4	3	574	0.7705	93	574	1	0	0	.	0	0	0	0	0	0	574	574	[30000004, 30000005]	AUS	EN	19	14	#NULL!	#NULL!	F	N	N	R	dubs	nosubs	3	7	1	4	32
AUS03	RIGHT	3	1	congruent	OFF	chair_1_con.mp4	58	sub58	58	Sub_IA	4392892	4390452	2440	102.8278689	10	2509	1	213	2509	1	0	0	.	0	0	0	0	0	0	2509	2509	[30000005]	AUS	EN	19	14	#NULL!	#NULL!	F	N	N	R	dubs	nosubs	3	7	1	4	32
AUS03	RIGHT	3	1	congruent	OFF	chair_1_con.mp4	58	sub58	58	Video_IA	4392892	4390452	2440	0	0	0	0	.	.	0	1	1	.	.	.	.	.	.	.	.	.	[30000005]	AUS	EN	19	14	#NULL!	#NULL!	F	N	N	R	dubs	nosubs	3	7	1	4	32
AUS03	RIGHT	3	1	congruent	OFF	chair_1_con.mp4	59	sub59	59	Sub_IA	4394732	4393732	1000	129.1	4	1291	0.9015	678	1291	1	0	0	.	0	0	1	1	1	1	1432	1291	[30000005, 30000004]	AUS	EN	19	14	#NULL!	#NULL!	F	N	N	R	dubs	nosubs	3	7	1	4	32
AUS03	RIGHT	3	1	congruent	OFF	chair_1_con.mp4	59	sub59	59	Video_IA	4394732	4393732	1000	14.1	1	141	0.0985	141	141	1	1	0	.	1	1	0	0	0	0	141	141	[30000005, 30000004]	AUS	EN	19	14	#NULL!	#NULL!	F	N	N	R	dubs	nosubs	3	7	1	4	32
AUS03	RIGHT	3	1	congruent	OFF	chair_1_con.mp4	60	sub60	60	Video_IA	4399212	4397012	2200	32.36363636	2	712	0.3951	156	712	1	1	0	.	1	1	0	0	0	0	712	712	[30000005, 30000004, 30000005]	AUS	EN	19	14	#NULL!	#NULL!	F	N	N	R	dubs	nosubs	3	7	1	4	32
AUS03	RIGHT	3	1	congruent	OFF	chair_1_con.mp4	60	sub60	60	Sub_IA	4399212	4397012	2200	49.54545455	4	1090	0.6049	192	612	2	0	0	.	0	0	1	1	1	1	1802	1090	[30000005, 30000004, 30000005]	AUS	EN	19	14	#NULL!	#NULL!	F	N	N	R	dubs	nosubs	3	7	1	4	32
AUS03	RIGHT	3	1	congruent	OFF	chair_1_con.mp4	61	sub61	61	Sub_IA	4401652	4400652	1000	28.6	1	286	1	286	286	1	0	0	.	0	0	0	0	0	0	286	286	[30000005]	AUS	EN	19	14	#NULL!	#NULL!	F	N	N	R	dubs	nosubs	3	7	1	4	32
AUS03	RIGHT	3	1	congruent	OFF	chair_1_con.mp4	61	sub61	61	Video_IA	4401652	4400652	1000	0	0	0	0	.	.	0	1	1	.	.	.	.	.	.	.	.	.	[30000005]	AUS	EN	19	14	#NULL!	#NULL!	F	N	N	R	dubs	nosubs	3	7	1	4	32
AUS03	RIGHT	3	1	congruent	OFF	chair_1_con.mp4	62	sub62	62	Sub_IA	4407652	4406332	1320	69.54545455	5	918	1	136	918	1	0	0	.	0	0	0	0	0	0	918	918	[30000005]	AUS	EN	19	14	#NULL!	#NULL!	F	N	N	R	dubs	nosubs	3	7	1	4	32
AUS03	RIGHT	3	1	congruent	OFF	chair_1_con.mp4	62	sub62	62	Video_IA	4407652	4406332	1320	0	0	0	0	.	.	0	1	1	.	.	.	.	.	.	.	.	.	[30000005]	AUS	EN	19	14	#NULL!	#NULL!	F	N	N	R	dubs	nosubs	3	7	1	4	32
AUS03	RIGHT	3	1	congruent	OFF	chair_1_con.mp4	63	sub63	63	Sub_IA	4411132	4409412	1720	47.55813953	4	818	1	118	818	1	0	0	.	0	0	0	0	0	0	818	818	[30000005]	AUS	EN	19	14	#NULL!	#NULL!	F	N	N	R	dubs	nosubs	3	7	1	4	32
AUS03	RIGHT	3	1	congruent	OFF	chair_1_con.mp4	63	sub63	63	Video_IA	4411132	4409412	1720	0	0	0	0	.	.	0	1	1	.	.	.	.	.	.	.	.	.	[30000005]	AUS	EN	19	14	#NULL!	#NULL!	F	N	N	R	dubs	nosubs	3	7	1	4	32
AUS03	RIGHT	3	1	congruent	OFF	chair_1_con.mp4	64	sub64	64	Sub_IA	4415132	4412572	2560	65.5078125	7	1677	0.7052	144	1145	2	0	0	.	0	0	1	1	1	1	2210	1677	[30000004, 30000005, 30000004, 30000005]	AUS	EN	19	14	#NULL!	#NULL!	F	N	N	R	dubs	nosubs	3	7	1	4	32
AUS03	RIGHT	3	1	congruent	OFF	chair_1_con.mp4	64	sub64	64	Video_IA	4415132	4412572	2560	27.3828125	3	701	0.2948	168	168	2	0	0	144	1	1	0	0	0	0	168	168	[30000004, 30000005, 30000004, 30000005]	AUS	EN	19	14	#NULL!	#NULL!	F	N	N	R	dubs	nosubs	3	7	1	4	32
AUS03	RIGHT	3	1	congruent	OFF	chair_1_con.mp4	65	sub65	65	Sub_IA	4418412	4415212	3200	62.0625	7	1986	1	532	1986	1	0	0	.	0	0	0	0	0	0	1986	1986	[30000005]	AUS	EN	19	14	#NULL!	#NULL!	F	N	N	R	dubs	nosubs	3	7	1	4	32
AUS03	RIGHT	3	1	congruent	OFF	chair_1_con.mp4	65	sub65	65	Video_IA	4418412	4415212	3200	0	0	0	0	.	.	0	1	1	.	.	.	.	.	.	.	.	.	[30000005]	AUS	EN	19	14	#NULL!	#NULL!	F	N	N	R	dubs	nosubs	3	7	1	4	32
AUS03	RIGHT	3	1	congruent	OFF	chair_1_con.mp4	66	sub66	66	Sub_IA	4419572	4418492	1080	0	0	0	.	.	.	0	1	1	.	.	.	.	.	.	.	.	.	.	AUS	EN	19	14	#NULL!	#NULL!	F	N	N	R	dubs	nosubs	3	7	1	4	32
AUS03	RIGHT	3	1	congruent	OFF	chair_1_con.mp4	66	sub66	66	Video_IA	4419572	4418492	1080	0	0	0	.	.	.	0	1	1	.	.	.	.	.	.	.	.	.	.	AUS	EN	19	14	#NULL!	#NULL!	F	N	N	R	dubs	nosubs	3	7	1	4	32
AUS03	RIGHT	3	1	congruent	OFF	chair_1_con.mp4	67	sub67	67	Sub_IA	4421811	4419731	2080	56.82692308	5	1182	1	194	1182	1	0	0	.	0	0	0	0	0	0	1182	1182	[30000005]	AUS	EN	19	14	#NULL!	#NULL!	F	N	N	R	dubs	nosubs	3	7	1	4	32
AUS03	RIGHT	3	1	congruent	OFF	chair_1_con.mp4	67	sub67	67	Video_IA	4421811	4419731	2080	0	0	0	0	.	.	0	1	1	.	.	.	.	.	.	.	.	.	[30000005]	AUS	EN	19	14	#NULL!	#NULL!	F	N	N	R	dubs	nosubs	3	7	1	4	32
AUS03	RIGHT	3	1	congruent	OFF	chair_1_con.mp4	68	sub68	68	Video_IA	4424972	4421972	3000	0	0	0	0	.	.	0	1	1	.	.	.	.	.	.	.	.	.	[30000005]	AUS	EN	19	14	#NULL!	#NULL!	F	N	N	R	dubs	nosubs	3	7	1	4	32
AUS03	RIGHT	3	1	congruent	OFF	chair_1_con.mp4	68	sub68	68	Sub_IA	4424972	4421972	3000	90.56666667	11	2717	1	288	2717	1	0	0	.	0	0	0	0	0	0	2717	2717	[30000005]	AUS	EN	19	14	#NULL!	#NULL!	F	N	N	R	dubs	nosubs	3	7	1	4	32
AUS03	RIGHT	3	1	congruent	OFF	chair_1_con.mp4	69	sub69	69	Sub_IA	4430091	4429091	1000	70.7	4	707	0.7214	161	707	1	0	0	.	0	0	0	0	0	0	707	707	[30000004, 30000005]	AUS	EN	19	14	#NULL!	#NULL!	F	N	N	R	dubs	nosubs	3	7	1	4	32
AUS03	RIGHT	3	1	congruent	OFF	chair_1_con.mp4	69	sub69	69	Video_IA	4430091	4429091	1000	27.3	2	273	0.2786	157	273	1	0	0	161	0	0	0	0	0	0	273	273	[30000004, 30000005]	AUS	EN	19	14	#NULL!	#NULL!	F	N	N	R	dubs	nosubs	3	7	1	4	32
AUS03	RIGHT	3	1	congruent	OFF	chair_1_con.mp4	70	sub70	70	Sub_IA	4431851	4430851	1000	107.5	5	1075	1	490	1075	1	0	0	.	0	0	0	0	0	0	1075	1075	[30000005]	AUS	EN	19	14	#NULL!	#NULL!	F	N	N	R	dubs	nosubs	3	7	1	4	32
AUS03	RIGHT	3	1	congruent	OFF	chair_1_con.mp4	70	sub70	70	Video_IA	4431851	4430851	1000	0	0	0	0	.	.	0	1	1	.	.	.	.	.	.	.	.	.	[30000005]	AUS	EN	19	14	#NULL!	#NULL!	F	N	N	R	dubs	nosubs	3	7	1	4	32
AUS03	RIGHT	3	1	congruent	OFF	chair_1_con.mp4	71	sub71	71	Video_IA	4434932	4432732	2200	0	0	0	0	.	.	0	1	1	.	.	.	.	.	.	.	.	.	[30000005]	AUS	EN	19	14	#NULL!	#NULL!	F	N	N	R	dubs	nosubs	3	7	1	4	32
AUS03	RIGHT	3	1	congruent	OFF	chair_1_con.mp4	71	sub71	71	Sub_IA	4434932	4432732	2200	92.31818182	9	2031	1	147	2031	1	0	0	.	0	0	0	0	0	0	2031	2031	[30000005]	AUS	EN	19	14	#NULL!	#NULL!	F	N	N	R	dubs	nosubs	3	7	1	4	32
AUS03	RIGHT	3	1	congruent	OFF	chair_1_con.mp4	72	sub72	72	Sub_IA	4437851	4436811	1040	102.1153846	3	1062	1	504	1062	1	0	0	.	0	0	0	0	0	0	1062	1062	[30000005]	AUS	EN	19	14	#NULL!	#NULL!	F	N	N	R	dubs	nosubs	3	7	1	4	32
AUS03	RIGHT	3	1	congruent	OFF	chair_1_con.mp4	72	sub72	72	Video_IA	4437851	4436811	1040	0	0	0	0	.	.	0	1	1	.	.	.	.	.	.	.	.	.	[30000005]	AUS	EN	19	14	#NULL!	#NULL!	F	N	N	R	dubs	nosubs	3	7	1	4	32
AUS03	RIGHT	3	1	congruent	OFF	chair_1_con.mp4	73	sub73	73	Video_IA	4440491	4437931	2560	0	0	0	0	.	.	0	1	1	.	.	.	.	.	.	.	.	.	[30000005]	AUS	EN	19	14	#NULL!	#NULL!	F	N	N	R	dubs	nosubs	3	7	1	4	32
AUS03	RIGHT	3	1	congruent	OFF	chair_1_con.mp4	73	sub73	73	Sub_IA	4440491	4437931	2560	74.8046875	8	1915	1	312	1915	1	0	0	.	0	0	0	0	0	0	1915	1915	[30000005]	AUS	EN	19	14	#NULL!	#NULL!	F	N	N	R	dubs	nosubs	3	7	1	4	32
AUS03	RIGHT	3	1	congruent	OFF	chair_1_con.mp4	74	sub74	74	Sub_IA	4442611	4440571	2040	43.48039216	3	887	1	351	887	1	0	0	.	0	0	0	0	0	0	887	887	[30000005]	AUS	EN	19	14	#NULL!	#NULL!	F	N	N	R	dubs	nosubs	3	7	1	4	32
AUS03	RIGHT	3	1	congruent	OFF	chair_1_con.mp4	74	sub74	74	Video_IA	4442611	4440571	2040	0	0	0	0	.	.	0	1	1	.	.	.	.	.	.	.	.	.	[30000005]	AUS	EN	19	14	#NULL!	#NULL!	F	N	N	R	dubs	nosubs	3	7	1	4	32
AUS03	RIGHT	3	1	congruent	OFF	chair_1_con.mp4	75	sub75	75	Video_IA	4444492	4442692	1800	0	0	0	0	.	.	0	1	1	.	.	.	.	.	.	.	.	.	[30000005]	AUS	EN	19	14	#NULL!	#NULL!	F	N	N	R	dubs	nosubs	3	7	1	4	32
AUS03	RIGHT	3	1	congruent	OFF	chair_1_con.mp4	75	sub75	75	Sub_IA	4444492	4442692	1800	79	7	1422	1	277	1422	1	0	0	.	0	0	0	0	0	0	1422	1422	[30000005]	AUS	EN	19	14	#NULL!	#NULL!	F	N	N	R	dubs	nosubs	3	7	1	4	32
AUS03	RIGHT	3	1	congruent	OFF	chair_1_con.mp4	76	sub76	76	Sub_IA	4446411	4444571	1840	93.75	7	1725	1	121	1725	1	0	0	.	0	0	0	0	0	0	1725	1725	[30000005]	AUS	EN	19	14	#NULL!	#NULL!	F	N	N	R	dubs	nosubs	3	7	1	4	32
AUS03	RIGHT	3	1	congruent	OFF	chair_1_con.mp4	76	sub76	76	Video_IA	4446411	4444571	1840	0	0	0	0	.	.	0	1	1	.	.	.	.	.	.	.	.	.	[30000005]	AUS	EN	19	14	#NULL!	#NULL!	F	N	N	R	dubs	nosubs	3	7	1	4	32
AUS03	RIGHT	3	1	congruent	OFF	chair_1_con.mp4	77	sub77	77	Sub_IA	4447851	4446491	1360	142.1323529	6	1933	1	452	1933	1	0	0	.	0	0	0	0	0	0	1933	1933	[30000005]	AUS	EN	19	14	#NULL!	#NULL!	F	N	N	R	dubs	nosubs	3	7	1	4	32
AUS03	RIGHT	3	1	congruent	OFF	chair_1_con.mp4	77	sub77	77	Video_IA	4447851	4446491	1360	0	0	0	0	.	.	0	1	1	.	.	.	.	.	.	.	.	.	[30000005]	AUS	EN	19	14	#NULL!	#NULL!	F	N	N	R	dubs	nosubs	3	7	1	4	32
AUS03	RIGHT	3	1	congruent	OFF	chair_1_con.mp4	78	sub78	78	Video_IA	4449372	4448372	1000	0	0	0	0	.	.	0	1	1	.	.	.	.	.	.	.	.	.	[30000005]	AUS	EN	19	14	#NULL!	#NULL!	F	N	N	R	dubs	nosubs	3	7	1	4	32
AUS03	RIGHT	3	1	congruent	OFF	chair_1_con.mp4	78	sub78	78	Sub_IA	4449372	4448372	1000	34.5	2	345	1	193	345	1	0	0	.	0	0	0	0	0	0	345	345	[30000005]	AUS	EN	19	14	#NULL!	#NULL!	F	N	N	R	dubs	nosubs	3	7	1	4	32
AUS03	RIGHT	3	1	congruent	OFF	chair_1_con.mp4	79	sub79	79	Video_IA	4451532	4450532	1000	0	0	0	0	.	.	0	1	1	.	.	.	.	.	.	.	.	.	[30000005]	AUS	EN	19	14	#NULL!	#NULL!	F	N	N	R	dubs	nosubs	3	7	1	4	32
AUS03	RIGHT	3	1	congruent	OFF	chair_1_con.mp4	79	sub79	79	Sub_IA	4451532	4450532	1000	15.4	1	154	1	154	154	1	0	0	.	0	0	0	0	0	0	154	154	[30000005]	AUS	EN	19	14	#NULL!	#NULL!	F	N	N	R	dubs	nosubs	3	7	1	4	32
AUS03	RIGHT	3	1	congruent	OFF	chair_1_con.mp4	80	sub80	80	Video_IA	4454251	4453251	1000	0	0	0	.	.	.	0	1	1	.	.	.	.	.	.	.	.	.	.	AUS	EN	19	14	#NULL!	#NULL!	F	N	N	R	dubs	nosubs	3	7	1	4	32
AUS03	RIGHT	3	1	congruent	OFF	chair_1_con.mp4	80	sub80	80	Sub_IA	4454251	4453251	1000	0	0	0	.	.	.	0	1	1	.	.	.	.	.	.	.	.	.	.	AUS	EN	19	14	#NULL!	#NULL!	F	N	N	R	dubs	nosubs	3	7	1	4	32
AUS03	RIGHT	3	1	congruent	OFF	chair_1_con.mp4	81	sub81	81	Video_IA	4456011	4455011	1000	0	0	0	.	.	.	0	1	1	.	.	.	.	.	.	.	.	.	.	AUS	EN	19	14	#NULL!	#NULL!	F	N	N	R	dubs	nosubs	3	7	1	4	32
AUS03	RIGHT	3	1	congruent	OFF	chair_1_con.mp4	81	sub81	81	Sub_IA	4456011	4455011	1000	0	0	0	.	.	.	0	1	1	.	.	.	.	.	.	.	.	.	.	AUS	EN	19	14	#NULL!	#NULL!	F	N	N	R	dubs	nosubs	3	7	1	4	32
AUS03	RIGHT	3	1	congruent	OFF	chair_1_con.mp4	82	sub82	82	Video_IA	4457492	4456172	1320	0	0	0	.	.	.	0	1	1	.	.	.	.	.	.	.	.	.	.	AUS	EN	19	14	#NULL!	#NULL!	F	N	N	R	dubs	nosubs	3	7	1	4	32
AUS03	RIGHT	3	1	congruent	OFF	chair_1_con.mp4	82	sub82	82	Sub_IA	4457492	4456172	1320	0	0	0	.	.	.	0	1	1	.	.	.	.	.	.	.	.	.	.	AUS	EN	19	14	#NULL!	#NULL!	F	N	N	R	dubs	nosubs	3	7	1	4	32
AUS03	RIGHT	3	1	congruent	OFF	chair_1_con.mp4	83	sub83	83	Video_IA	4459612	4457572	2040	0	0	0	0	.	.	0	1	1	.	.	.	.	.	.	.	.	.	[30000005]	AUS	EN	19	14	#NULL!	#NULL!	F	N	N	R	dubs	nosubs	3	7	1	4	32
AUS03	RIGHT	3	1	congruent	OFF	chair_1_con.mp4	83	sub83	83	Sub_IA	4459612	4457572	2040	58.97058824	5	1203	1	309	1203	1	0	0	.	0	0	0	0	0	0	1203	1203	[30000005]	AUS	EN	19	14	#NULL!	#NULL!	F	N	N	R	dubs	nosubs	3	7	1	4	32
AUS03	RIGHT	3	1	congruent	OFF	chair_1_con.mp4	84	sub84	84	Video_IA	4461611	4459771	1840	0	0	0	0	.	.	0	1	1	.	.	.	.	.	.	.	.	.	[30000005]	AUS	EN	19	14	#NULL!	#NULL!	F	N	N	R	dubs	nosubs	3	7	1	4	32
AUS03	RIGHT	3	1	congruent	OFF	chair_1_con.mp4	84	sub84	84	Sub_IA	4461611	4459771	1840	57.88043478	4	1065	1	249	1065	1	0	0	.	0	0	0	0	0	0	1065	1065	[30000005]	AUS	EN	19	14	#NULL!	#NULL!	F	N	N	R	dubs	nosubs	3	7	1	4	32
AUS03	RIGHT	3	1	congruent	OFF	chair_1_con.mp4	85	sub85	85	Video_IA	4466651	4465531	1120	0	0	0	0	.	.	0	1	1	.	.	.	.	.	.	.	.	.	[30000005]	AUS	EN	19	14	#NULL!	#NULL!	F	N	N	R	dubs	nosubs	3	7	1	4	32
AUS03	RIGHT	3	1	congruent	OFF	chair_1_con.mp4	85	sub85	85	Sub_IA	4466651	4465531	1120	25.17857143	1	282	1	282	282	1	0	0	.	0	0	0	0	0	0	282	282	[30000005]	AUS	EN	19	14	#NULL!	#NULL!	F	N	N	R	dubs	nosubs	3	7	1	4	32
AUS03	RIGHT	3	1	congruent	OFF	chair_1_con.mp4	86	sub86	86	Sub_IA	4470291	4469291	1000	0	0	0	.	.	.	0	1	1	.	.	.	.	.	.	.	.	.	.	AUS	EN	19	14	#NULL!	#NULL!	F	N	N	R	dubs	nosubs	3	7	1	4	32
AUS03	RIGHT	3	1	congruent	OFF	chair_1_con.mp4	86	sub86	86	Video_IA	4470291	4469291	1000	0	0	0	.	.	.	0	1	1	.	.	.	.	.	.	.	.	.	.	AUS	EN	19	14	#NULL!	#NULL!	F	N	N	R	dubs	nosubs	3	7	1	4	32
AUS03	RIGHT	3	1	congruent	OFF	chair_1_con.mp4	87	sub87	87	Video_IA	4473611	4470451	3160	0	0	0	0	.	.	0	1	1	.	.	.	.	.	.	.	.	.	[30000005]	AUS	EN	19	14	#NULL!	#NULL!	F	N	N	R	dubs	nosubs	3	7	1	4	32
AUS03	RIGHT	3	1	congruent	OFF	chair_1_con.mp4	87	sub87	87	Sub_IA	4473611	4470451	3160	47.15189873	4	1490	1	327	1490	1	0	0	.	0	0	0	0	0	0	1490	1490	[30000005]	AUS	EN	19	14	#NULL!	#NULL!	F	N	N	R	dubs	nosubs	3	7	1	4	32
AUS03	RIGHT	3	1	congruent	OFF	chair_1_con.mp4	88	sub88	88	Video_IA	4478012	4473771	4241	0	0	0	0	.	.	0	1	1	.	.	.	.	.	.	.	.	.	[30000005]	AUS	EN	19	14	#NULL!	#NULL!	F	N	N	R	dubs	nosubs	3	7	1	4	32
AUS03	RIGHT	3	1	congruent	OFF	chair_1_con.mp4	88	sub88	88	Sub_IA	4478012	4473771	4241	67.36618722	12	2857	1	240	2857	1	0	0	.	0	0	0	0	0	0	2857	2857	[30000005]	AUS	EN	19	14	#NULL!	#NULL!	F	N	N	R	dubs	nosubs	3	7	1	4	32
AUS03	RIGHT	3	1	congruent	OFF	chair_1_con.mp4	89	sub89	89	Video_IA	4480812	4478091	2721	0	0	0	0	.	.	0	1	1	.	.	.	.	.	.	.	.	.	[30000005]	AUS	EN	19	14	#NULL!	#NULL!	F	N	N	R	dubs	nosubs	3	7	1	4	32
AUS03	RIGHT	3	1	congruent	OFF	chair_1_con.mp4	89	sub89	89	Sub_IA	4480812	4478091	2721	66.04189636	7	1797	1	416	1797	1	0	0	.	0	0	0	0	0	0	1797	1797	[30000005]	AUS	EN	19	14	#NULL!	#NULL!	F	N	N	R	dubs	nosubs	3	7	1	4	32
AUS03	RIGHT	3	1	congruent	OFF	chair_1_con.mp4	90	sub90	90	Sub_IA	4483251	4480891	2360	46.1440678	5	1089	1	209	1089	1	0	0	.	0	0	0	0	0	0	1089	1089	[30000005]	AUS	EN	19	14	#NULL!	#NULL!	F	N	N	R	dubs	nosubs	3	7	1	4	32
AUS03	RIGHT	3	1	congruent	OFF	chair_1_con.mp4	90	sub90	90	Video_IA	4483251	4480891	2360	0	0	0	0	.	.	0	1	1	.	.	.	.	.	.	.	.	.	[30000005]	AUS	EN	19	14	#NULL!	#NULL!	F	N	N	R	dubs	nosubs	3	7	1	4	32
AUS03	RIGHT	3	1	congruent	OFF	chair_1_con.mp4	91	sub91	91	Sub_IA	4485891	4483331	2560	91.953125	8	2354	1	717	2354	1	0	0	.	0	0	0	0	0	0	2354	2354	[30000005]	AUS	EN	19	14	#NULL!	#NULL!	F	N	N	R	dubs	nosubs	3	7	1	4	32
AUS03	RIGHT	3	1	congruent	OFF	chair_1_con.mp4	91	sub91	91	Video_IA	4485891	4483331	2560	0	0	0	0	.	.	0	1	1	.	.	.	.	.	.	.	.	.	[30000005]	AUS	EN	19	14	#NULL!	#NULL!	F	N	N	R	dubs	nosubs	3	7	1	4	32
AUS03	RIGHT	3	1	congruent	OFF	chair_1_con.mp4	92	sub92	92	Video_IA	4489091	4487091	2000	0	0	0	0	.	.	0	1	1	.	.	.	.	.	.	.	.	.	[30000005]	AUS	EN	19	14	#NULL!	#NULL!	F	N	N	R	dubs	nosubs	3	7	1	4	32
AUS03	RIGHT	3	1	congruent	OFF	chair_1_con.mp4	92	sub92	92	Sub_IA	4489091	4487091	2000	31.15	3	623	1	245	623	1	0	0	.	0	0	0	0	0	0	623	623	[30000005]	AUS	EN	19	14	#NULL!	#NULL!	F	N	N	R	dubs	nosubs	3	7	1	4	32
AUS03	RIGHT	3	1	congruent	OFF	chair_1_con.mp4	93	sub93	93	Video_IA	4490251	4489251	1000	0	0	0	.	.	.	0	1	1	.	.	.	.	.	.	.	.	.	.	AUS	EN	19	14	#NULL!	#NULL!	F	N	N	R	dubs	nosubs	3	7	1	4	32
AUS03	RIGHT	3	1	congruent	OFF	chair_1_con.mp4	93	sub93	93	Sub_IA	4490251	4489251	1000	0	0	0	.	.	.	0	1	1	.	.	.	.	.	.	.	.	.	.	AUS	EN	19	14	#NULL!	#NULL!	F	N	N	R	dubs	nosubs	3	7	1	4	32
AUS03	RIGHT	3	1	congruent	OFF	chair_1_con.mp4	94	sub94	94	Sub_IA	4495491	4494091	1400	0	0	0	0	.	.	0	1	1	.	.	.	.	.	.	.	.	.	[30000004]	AUS	EN	19	14	#NULL!	#NULL!	F	N	N	R	dubs	nosubs	3	7	1	4	32
AUS03	RIGHT	3	1	congruent	OFF	chair_1_con.mp4	94	sub94	94	Video_IA	4495491	4494091	1400	25.85714286	1	362	1	362	362	1	0	0	.	0	0	0	0	0	0	362	362	[30000004]	AUS	EN	19	14	#NULL!	#NULL!	F	N	N	R	dubs	nosubs	3	7	1	4	32
AUS03	RIGHT	3	1	congruent	OFF	chair_1_con.mp4	95	sub95	95	Video_IA	4501171	4500171	1000	0	0	0	.	.	.	0	1	1	.	.	.	.	.	.	.	.	.	.	AUS	EN	19	14	#NULL!	#NULL!	F	N	N	R	dubs	nosubs	3	7	1	4	32
AUS03	RIGHT	3	1	congruent	OFF	chair_1_con.mp4	95	sub95	95	Sub_IA	4501171	4500171	1000	0	0	0	.	.	.	0	1	1	.	.	.	.	.	.	.	.	.	.	AUS	EN	19	14	#NULL!	#NULL!	F	N	N	R	dubs	nosubs	3	7	1	4	32
AUS03	RIGHT	3	1	congruent	OFF	chair_1_con.mp4	96	sub96	96	Video_IA	4508811	4507811	1000	0	0	0	.	.	.	0	1	1	.	.	.	.	.	.	.	.	.	.	AUS	EN	19	14	#NULL!	#NULL!	F	N	N	R	dubs	nosubs	3	7	1	4	32
AUS03	RIGHT	3	1	congruent	OFF	chair_1_con.mp4	96	sub96	96	Sub_IA	4508811	4507811	1000	0	0	0	.	.	.	0	1	1	.	.	.	.	.	.	.	.	.	.	AUS	EN	19	14	#NULL!	#NULL!	F	N	N	R	dubs	nosubs	3	7	1	4	32
AUS03	RIGHT	3	1	congruent	OFF	chair_1_con.mp4	97	sub97	97	Video_IA	4514091	4511731	2360	0	0	0	.	.	.	0	1	1	.	.	.	.	.	.	.	.	.	.	AUS	EN	19	14	#NULL!	#NULL!	F	N	N	R	dubs	nosubs	3	7	1	4	32
AUS03	RIGHT	3	1	congruent	OFF	chair_1_con.mp4	97	sub97	97	Sub_IA	4514091	4511731	2360	0	0	0	.	.	.	0	1	1	.	.	.	.	.	.	.	.	.	.	AUS	EN	19	14	#NULL!	#NULL!	F	N	N	R	dubs	nosubs	3	7	1	4	32
AUS03	RIGHT	3	1	congruent	OFF	chair_1_con.mp4	98	sub98	98	Video_IA	4520771	4516851	3920	0	0	0	.	.	.	0	1	1	.	.	.	.	.	.	.	.	.	.	AUS	EN	19	14	#NULL!	#NULL!	F	N	N	R	dubs	nosubs	3	7	1	4	32
AUS03	RIGHT	3	1	congruent	OFF	chair_1_con.mp4	98	sub98	98	Sub_IA	4520771	4516851	3920	0	0	0	.	.	.	0	1	1	.	.	.	.	.	.	.	.	.	.	AUS	EN	19	14	#NULL!	#NULL!	F	N	N	R	dubs	nosubs	3	7	1	4	32
AUS03	RIGHT	3	1	congruent	OFF	chair_1_con.mp4	99	sub99	99	Sub_IA	4524211	4520851	3360	40.86309524	5	1373	0.5972	244	405	3	0	0	.	0	0	1	1	1	1	1505	1373	[30000005, 0, 30000005, 30000004, 30000005]	AUS	EN	19	14	#NULL!	#NULL!	F	N	N	R	dubs	nosubs	3	7	1	4	32
AUS03	RIGHT	3	1	congruent	OFF	chair_1_con.mp4	99	sub99	99	Video_IA	4524211	4520851	3360	3.928571429	1	132	0.0574	132	132	1	1	0	.	1	1	0	0	0	0	132	132	[30000005, 0, 30000005, 30000004, 30000005]	AUS	EN	19	14	#NULL!	#NULL!	F	N	N	R	dubs	nosubs	3	7	1	4	32
AUS03	RIGHT	3	1	congruent	OFF	chair_1_con.mp4	100	sub100	100	Video_IA	4526650	4524290	2360	21.61016949	2	510	0.2441	198	198	2	1	0	.	1	2	0	0	0	0	198	198	[30000005, 30000004, 30000005, 30000004]	AUS	EN	19	14	#NULL!	#NULL!	F	N	N	R	dubs	nosubs	3	7	1	4	32
AUS03	RIGHT	3	1	congruent	OFF	chair_1_con.mp4	100	sub100	100	Sub_IA	4526650	4524290	2360	66.90677966	6	1579	0.7559	366	900	2	0	0	.	0	0	1	2	1	2	2089	1579	[30000005, 30000004, 30000005, 30000004]	AUS	EN	19	14	#NULL!	#NULL!	F	N	N	R	dubs	nosubs	3	7	1	4	32
AUS03	RIGHT	3	1	congruent	OFF	chair_1_con.mp4	101	sub101	101	Sub_IA	4528131	4526811	1320	53.93939394	4	712	1	164	712	1	0	0	.	0	0	0	0	0	0	712	712	[30000005]	AUS	EN	19	14	#NULL!	#NULL!	F	N	N	R	dubs	nosubs	3	7	1	4	32
AUS03	RIGHT	3	1	congruent	OFF	chair_1_con.mp4	101	sub101	101	Video_IA	4528131	4526811	1320	0	0	0	0	.	.	0	1	1	.	.	.	.	.	.	.	.	.	[30000005]	AUS	EN	19	14	#NULL!	#NULL!	F	N	N	R	dubs	nosubs	3	7	1	4	32
AUS03	RIGHT	3	1	congruent	OFF	chair_1_con.mp4	102	sub102	102	Video_IA	4532970	4529370	3600	0	0	0	0	.	.	0	1	1	.	.	.	.	.	.	.	.	.	[30000005]	AUS	EN	19	14	#NULL!	#NULL!	F	N	N	R	dubs	nosubs	3	7	1	4	32
AUS03	RIGHT	3	1	congruent	OFF	chair_1_con.mp4	102	sub102	102	Sub_IA	4532970	4529370	3600	79	14	2844	1	240	2844	1	0	0	.	0	0	0	0	0	0	2844	2844	[30000005]	AUS	EN	19	14	#NULL!	#NULL!	F	N	N	R	dubs	nosubs	3	7	1	4	32
AUS03	RIGHT	3	1	congruent	OFF	chair_1_con.mp4	103	sub103	103	Sub_IA	4537251	4533051	4200	59.71428571	11	2508	0.9087	176	2068	2	0	0	.	0	0	1	1	1	1	2699	2508	[30000004, 30000005, 30000004, 30000005]	AUS	EN	19	14	#NULL!	#NULL!	F	N	N	R	dubs	nosubs	3	7	1	4	32
AUS03	RIGHT	3	1	congruent	OFF	chair_1_con.mp4	103	sub103	103	Video_IA	4537251	4533051	4200	6	2	252	0.0913	61	61	2	0	0	176	1	1	0	0	0	0	61	61	[30000004, 30000005, 30000004, 30000005]	AUS	EN	19	14	#NULL!	#NULL!	F	N	N	R	dubs	nosubs	3	7	1	4	32
AUS03	RIGHT	3	1	congruent	OFF	chair_1_con.mp4	104	sub104	104	Sub_IA	4538451	4537331	1120	76.69642857	4	859	0.7354	279	608	2	0	0	.	0	0	1	1	1	1	1168	859	[30000005, 30000004, 30000005]	AUS	EN	19	14	#NULL!	#NULL!	F	N	N	R	dubs	nosubs	3	7	1	4	32
AUS03	RIGHT	3	1	congruent	OFF	chair_1_con.mp4	104	sub104	104	Video_IA	4538451	4537331	1120	27.58928571	1	309	0.2646	309	309	1	1	0	.	1	1	0	0	0	0	309	309	[30000005, 30000004, 30000005]	AUS	EN	19	14	#NULL!	#NULL!	F	N	N	R	dubs	nosubs	3	7	1	4	32
AUS03	RIGHT	3	1	congruent	OFF	chair_1_con.mp4	105	sub105	105	Video_IA	4540131	4539171	960	24.0625	2	231	0.2743	170	231	1	0	0	185	0	0	0	0	0	0	231	231	[30000004, 30000005]	AUS	EN	19	14	#NULL!	#NULL!	F	N	N	R	dubs	nosubs	3	7	1	4	32
AUS03	RIGHT	3	1	congruent	OFF	chair_1_con.mp4	105	sub105	105	Sub_IA	4540131	4539171	960	63.64583333	3	611	0.7257	185	611	1	0	0	.	0	0	0	0	0	0	611	611	[30000004, 30000005]	AUS	EN	19	14	#NULL!	#NULL!	F	N	N	R	dubs	nosubs	3	7	1	4	32
AUS03	RIGHT	3	1	congruent	OFF	chair_1_con.mp4	106	sub106	106	Video_IA	4542010	4540210	1800	0	0	0	0	.	.	0	1	1	.	.	.	.	.	.	.	.	.	[30000005]	AUS	EN	19	14	#NULL!	#NULL!	F	N	N	R	dubs	nosubs	3	7	1	4	32
AUS03	RIGHT	3	1	congruent	OFF	chair_1_con.mp4	106	sub106	106	Sub_IA	4542010	4540210	1800	113.8333333	9	2049	1	347	2049	1	0	0	.	0	0	0	0	0	0	2049	2049	[30000005]	AUS	EN	19	14	#NULL!	#NULL!	F	N	N	R	dubs	nosubs	3	7	1	4	32
AUS03	RIGHT	3	1	congruent	OFF	chair_1_con.mp4	107	sub107	107	Sub_IA	4544131	4542091	2040	90.24509804	9	1841	1	297	1841	1	0	0	.	0	0	0	0	0	0	1841	1841	[30000005]	AUS	EN	19	14	#NULL!	#NULL!	F	N	N	R	dubs	nosubs	3	7	1	4	32
AUS03	RIGHT	3	1	congruent	OFF	chair_1_con.mp4	107	sub107	107	Video_IA	4544131	4542091	2040	0	0	0	0	.	.	0	1	1	.	.	.	.	.	.	.	.	.	[30000005]	AUS	EN	19	14	#NULL!	#NULL!	F	N	N	R	dubs	nosubs	3	7	1	4	32
AUS03	RIGHT	3	1	congruent	OFF	chair_1_con.mp4	108	sub108	108	Sub_IA	4547131	4545250	1881	81.81818182	5	1539	0.8248	608	1177	2	0	0	.	0	0	1	1	1	1	1866	1539	[30000005, 30000004, 30000005]	AUS	EN	19	14	#NULL!	#NULL!	F	N	N	R	dubs	nosubs	3	7	1	4	32
AUS03	RIGHT	3	1	congruent	OFF	chair_1_con.mp4	108	sub108	108	Video_IA	4547131	4545250	1881	17.38437002	1	327	0.1752	327	327	1	1	0	.	1	1	0	0	0	0	327	327	[30000005, 30000004, 30000005]	AUS	EN	19	14	#NULL!	#NULL!	F	N	N	R	dubs	nosubs	3	7	1	4	32
AUS03	RIGHT	3	1	congruent	OFF	chair_1_con.mp4	109	sub109	109	Video_IA	4550250	4547730	2520	27.8968254	3	703	0.328	176	703	1	1	0	.	1	1	0	0	0	0	703	703	[30000005, 30000004]	AUS	EN	19	14	#NULL!	#NULL!	F	N	N	R	dubs	nosubs	3	7	1	4	32
AUS03	RIGHT	3	1	congruent	OFF	chair_1_con.mp4	109	sub109	109	Sub_IA	4550250	4547730	2520	57.14285714	9	1440	0.672	156	1440	1	0	0	.	0	0	1	1	1	1	2143	1440	[30000005, 30000004]	AUS	EN	19	14	#NULL!	#NULL!	F	N	N	R	dubs	nosubs	3	7	1	4	32
AUS03	RIGHT	3	1	congruent	OFF	chair_1_con.mp4	110	sub110	110	Video_IA	4553051	4551971	1080	7.87037037	1	85	0.096	85	85	1	0	0	375	0	0	0	0	0	0	85	85	[30000004, 30000005]	AUS	EN	19	14	#NULL!	#NULL!	F	N	N	R	dubs	nosubs	3	7	1	4	32
AUS03	RIGHT	3	1	congruent	OFF	chair_1_con.mp4	110	sub110	110	Sub_IA	4553051	4551971	1080	74.07407407	3	800	0.904	375	800	1	0	0	.	0	0	0	0	0	0	800	800	[30000004, 30000005]	AUS	EN	19	14	#NULL!	#NULL!	F	N	N	R	dubs	nosubs	3	7	1	4	32
AUS03	RIGHT	3	1	congruent	OFF	chair_1_con.mp4	111	sub111	111	Video_IA	4555730	4553850	1880	25.85106383	1	486	0.2712	486	486	1	1	0	.	1	1	0	0	0	0	486	486	[30000005, 30000004]	AUS	EN	19	14	#NULL!	#NULL!	F	N	N	R	dubs	nosubs	3	7	1	4	32
AUS03	RIGHT	3	1	congruent	OFF	chair_1_con.mp4	111	sub111	111	Sub_IA	4555730	4553850	1880	69.46808511	6	1306	0.7288	333	1306	1	0	0	.	0	0	1	1	1	1	1792	1306	[30000005, 30000004]	AUS	EN	19	14	#NULL!	#NULL!	F	N	N	R	dubs	nosubs	3	7	1	4	32
AUS03	RIGHT	3	1	congruent	OFF	chair_1_con.mp4	112	sub112	112	Sub_IA	4557931	4555891	2040	63.03921569	6	1286	0.7357	185	1286	1	0	0	.	0	0	1	1	1	1	1748	1286	[30000005, 30000004]	AUS	EN	19	14	#NULL!	#NULL!	F	N	N	R	dubs	nosubs	3	7	1	4	32
AUS03	RIGHT	3	1	congruent	OFF	chair_1_con.mp4	112	sub112	112	Video_IA	4557931	4555891	2040	22.64705882	3	462	0.2643	195	462	1	1	0	.	1	1	0	0	0	0	462	462	[30000005, 30000004]	AUS	EN	19	14	#NULL!	#NULL!	F	N	N	R	dubs	nosubs	3	7	1	4	32
[truncated: 121,352 more rows]
[truncated: 25 more columns]
