# Supplementary material for: Watching subtitled videos with the sound off affects viewers’ comprehension, cognitive load, immersion, enjoyment, and gaze patterns: A mixed-methods eye-tracking study
Source: PLoS One. 2024 Oct 7;19(10):e0306251. doi: 10.1371/journal.pone.0306251 (PMC11458047; doi:10.1371/journal.pone.0306251)
Supplement: S1 Data — (ZIP) [file pone.0306251.s001.zip › Data analysis_Revised after peer review_Feb 2024/1. Datasets for analysis/Exp2_Global_SaccadeReport_merged.csv]

subj	group	native.lang	age	education	cambridge	LexTALE	gender	glasses	dyslexia	handedness	IP_INDEX	sub.id	unique.sub.id	IP_START_TIME	IP_END_TIME	sub.cond	audio.cond	counterbalance	TRIAL_INDEX	videofilename	EYE_USED	CURRENT_SAC_AMPLITUDE	CURRENT_SAC_DIRECTION	CURRENT_SAC_DURATION	sacc_start_IA_label	sacc_end_IA_label	AVT_Pref	ENG_nosub_pref	ENG_sub_pref	SoundOFF_Films	SoundOFF_SocialMedia	RSPAN	sent_err	recall_ON_congr	recall_ON_incongr	recall_OFF	comp_ON_congr	compr_ON_incongr	compr_OFF	ENJ_ON_congr	ENJ_ON_incongr	ENJ_OFF	CAPTIV_ON_congr	CAPTIV_ON_incongr	CAPTIV_OFF	MDEMAND_ON_congr	MDEMAND_ON_incongr	MDEMAND_OFF	DIFF_ON_congr
AUS01	AUS	EN	20	14	#NULL!	#NULL!	F	N	N	R	1	sub01	1	4379009	4382409	congruent	ON	1	1	chair_1_con.mp4	RIGHT	1.93	UP	23	Video_IA	Video_IA	subs	1	7	1	1	42	3	70	50	90	80	80	60	3	2	2	3	2	2	4	5	5	2
AUS01	AUS	EN	20	14	#NULL!	#NULL!	F	N	N	R	1	sub01	1	4379009	4382409	congruent	ON	1	1	chair_1_con.mp4	RIGHT	8.33	DOWN	50	Video_IA	Sub_IA	subs	1	7	1	1	42	3	70	50	90	80	80	60	3	2	2	3	2	2	4	5	5	2
AUS01	AUS	EN	20	14	#NULL!	#NULL!	F	N	N	R	1	sub01	1	4379009	4382409	congruent	ON	1	1	chair_1_con.mp4	RIGHT	4.58	RIGHT	29	Sub_IA	Sub_IA	subs	1	7	1	1	42	3	70	50	90	80	80	60	3	2	2	3	2	2	4	5	5	2
AUS01	AUS	EN	20	14	#NULL!	#NULL!	F	N	N	R	1	sub01	1	4379009	4382409	congruent	ON	1	1	chair_1_con.mp4	RIGHT	6.17	LEFT	35	Sub_IA	Sub_IA	subs	1	7	1	1	42	3	70	50	90	80	80	60	3	2	2	3	2	2	4	5	5	2
AUS01	AUS	EN	20	14	#NULL!	#NULL!	F	N	N	R	1	sub01	1	4379009	4382409	congruent	ON	1	1	chair_1_con.mp4	RIGHT	11.33	UP	54	Sub_IA	Video_IA	subs	1	7	1	1	42	3	70	50	90	80	80	60	3	2	2	3	2	2	4	5	5	2
AUS01	AUS	EN	20	14	#NULL!	#NULL!	F	N	N	R	1	sub01	1	4379009	4382409	congruent	ON	1	1	chair_1_con.mp4	RIGHT	12.49	DOWN	60	Video_IA	Sub_IA	subs	1	7	1	1	42	3	70	50	90	80	80	60	3	2	2	3	2	2	4	5	5	2
AUS01	AUS	EN	20	14	#NULL!	#NULL!	F	N	N	R	1	sub01	1	4379009	4382409	congruent	ON	1	1	chair_1_con.mp4	RIGHT	4.32	RIGHT	31	Sub_IA	Sub_IA	subs	1	7	1	1	42	3	70	50	90	80	80	60	3	2	2	3	2	2	4	5	5	2
AUS01	AUS	EN	20	14	#NULL!	#NULL!	F	N	N	R	1	sub01	1	4379009	4382409	congruent	ON	1	1	chair_1_con.mp4	RIGHT	11.07	RIGHT	49	Sub_IA	Sub_IA	subs	1	7	1	1	42	3	70	50	90	80	80	60	3	2	2	3	2	2	4	5	5	2
AUS01	AUS	EN	20	14	#NULL!	#NULL!	F	N	N	R	1	sub01	1	4379009	4382409	congruent	ON	1	1	chair_1_con.mp4	RIGHT	14.09	LEFT	50	Sub_IA	Video_IA	subs	1	7	1	1	42	3	70	50	90	80	80	60	3	2	2	3	2	2	4	5	5	2
AUS01	AUS	EN	20	14	#NULL!	#NULL!	F	N	N	R	1	sub01	1	4379009	4382409	congruent	ON	1	1	chair_1_con.mp4	RIGHT	3.66	LEFT	28	Video_IA	Video_IA	subs	1	7	1	1	42	3	70	50	90	80	80	60	3	2	2	3	2	2	4	5	5	2
AUS01	AUS	EN	20	14	#NULL!	#NULL!	F	N	N	R	1	sub01	1	4379009	4382409	congruent	ON	1	1	chair_1_con.mp4	RIGHT	1.25	LEFT	20	Video_IA	Video_IA	subs	1	7	1	1	42	3	70	50	90	80	80	60	3	2	2	3	2	2	4	5	5	2
AUS01	AUS	EN	20	14	#NULL!	#NULL!	F	N	N	R	1	sub01	1	4379009	4382409	congruent	ON	1	1	chair_1_con.mp4	RIGHT	11.09	DOWN	54	Video_IA	Sub_IA	subs	1	7	1	1	42	3	70	50	90	80	80	60	3	2	2	3	2	2	4	5	5	2
AUS01	AUS	EN	20	14	#NULL!	#NULL!	F	N	N	R	1	sub01	1	4379009	4382409	congruent	ON	1	1	chair_1_con.mp4	RIGHT	12.63	UP	65	Sub_IA	Video_IA	subs	1	7	1	1	42	3	70	50	90	80	80	60	3	2	2	3	2	2	4	5	5	2
AUS01	AUS	EN	20	14	#NULL!	#NULL!	F	N	N	R	1	sub01	1	4379009	4382409	congruent	ON	1	1	chair_1_con.mp4	RIGHT	2.54	LEFT	32	Video_IA	Video_IA	subs	1	7	1	1	42	3	70	50	90	80	80	60	3	2	2	3	2	2	4	5	5	2
AUS01	AUS	EN	20	14	#NULL!	#NULL!	F	N	N	R	1	sub01	1	4379009	4382409	congruent	ON	1	1	chair_1_con.mp4	RIGHT	7.39	RIGHT	39	Video_IA	Video_IA	subs	1	7	1	1	42	3	70	50	90	80	80	60	3	2	2	3	2	2	4	5	5	2
AUS01	AUS	EN	20	14	#NULL!	#NULL!	F	N	N	R	2	sub02	2	4382569	4385289	congruent	ON	1	1	chair_1_con.mp4	RIGHT	3.54	DOWN	37	Video_IA	Video_IA	subs	1	7	1	1	42	3	70	50	90	80	80	60	3	2	2	3	2	2	4	5	5	2
AUS01	AUS	EN	20	14	#NULL!	#NULL!	F	N	N	R	2	sub02	2	4382569	4385289	congruent	ON	1	1	chair_1_con.mp4	RIGHT	11.39	LEFT	47	Video_IA	Video_IA	subs	1	7	1	1	42	3	70	50	90	80	80	60	3	2	2	3	2	2	4	5	5	2
AUS01	AUS	EN	20	14	#NULL!	#NULL!	F	N	N	R	2	sub02	2	4382569	4385289	congruent	ON	1	1	chair_1_con.mp4	RIGHT	6.96	RIGHT	38	Video_IA	Video_IA	subs	1	7	1	1	42	3	70	50	90	80	80	60	3	2	2	3	2	2	4	5	5	2
AUS01	AUS	EN	20	14	#NULL!	#NULL!	F	N	N	R	2	sub02	2	4382569	4385289	congruent	ON	1	1	chair_1_con.mp4	RIGHT	14.21	DOWN	70	Video_IA	Sub_IA	subs	1	7	1	1	42	3	70	50	90	80	80	60	3	2	2	3	2	2	4	5	5	2
AUS01	AUS	EN	20	14	#NULL!	#NULL!	F	N	N	R	2	sub02	2	4382569	4385289	congruent	ON	1	1	chair_1_con.mp4	RIGHT	4.95	LEFT	30	Video_IA	Video_IA	subs	1	7	1	1	42	3	70	50	90	80	80	60	3	2	2	3	2	2	4	5	5	2
AUS01	AUS	EN	20	14	#NULL!	#NULL!	F	N	N	R	2	sub02	2	4382569	4385289	congruent	ON	1	1	chair_1_con.mp4	RIGHT	10.97	UP	53	Sub_IA	Video_IA	subs	1	7	1	1	42	3	70	50	90	80	80	60	3	2	2	3	2	2	4	5	5	2
AUS01	AUS	EN	20	14	#NULL!	#NULL!	F	N	N	R	2	sub02	2	4382569	4385289	congruent	ON	1	1	chair_1_con.mp4	RIGHT	0.68	LEFT	25	Video_IA	Video_IA	subs	1	7	1	1	42	3	70	50	90	80	80	60	3	2	2	3	2	2	4	5	5	2
AUS01	AUS	EN	20	14	#NULL!	#NULL!	F	N	N	R	2	sub02	2	4382569	4385289	congruent	ON	1	1	chair_1_con.mp4	RIGHT	5.16	RIGHT	30	Video_IA	Video_IA	subs	1	7	1	1	42	3	70	50	90	80	80	60	3	2	2	3	2	2	4	5	5	2
AUS01	AUS	EN	20	14	#NULL!	#NULL!	F	N	N	R	3	sub03	3	4385448	4387168	congruent	ON	1	1	chair_1_con.mp4	RIGHT	1.35	LEFT	23	Video_IA	Video_IA	subs	1	7	1	1	42	3	70	50	90	80	80	60	3	2	2	3	2	2	4	5	5	2
AUS01	AUS	EN	20	14	#NULL!	#NULL!	F	N	N	R	3	sub03	3	4385448	4387168	congruent	ON	1	1	chair_1_con.mp4	RIGHT	4.33	RIGHT	31	Sub_IA	Sub_IA	subs	1	7	1	1	42	3	70	50	90	80	80	60	3	2	2	3	2	2	4	5	5	2
AUS01	AUS	EN	20	14	#NULL!	#NULL!	F	N	N	R	3	sub03	3	4385448	4387168	congruent	ON	1	1	chair_1_con.mp4	RIGHT	10.73	UP	42	Sub_IA	Video_IA	subs	1	7	1	1	42	3	70	50	90	80	80	60	3	2	2	3	2	2	4	5	5	2
AUS01	AUS	EN	20	14	#NULL!	#NULL!	F	N	N	R	3	sub03	3	4385448	4387168	congruent	ON	1	1	chair_1_con.mp4	RIGHT	3.49	RIGHT	36	Video_IA	Video_IA	subs	1	7	1	1	42	3	70	50	90	80	80	60	3	2	2	3	2	2	4	5	5	2
AUS01	AUS	EN	20	14	#NULL!	#NULL!	F	N	N	R	3	sub03	3	4385448	4387168	congruent	ON	1	1	chair_1_con.mp4	RIGHT	3.47	LEFT	27	Sub_IA	Sub_IA	subs	1	7	1	1	42	3	70	50	90	80	80	60	3	2	2	3	2	2	4	5	5	2
AUS01	AUS	EN	20	14	#NULL!	#NULL!	F	N	N	R	3	sub03	3	4385448	4387168	congruent	ON	1	1	chair_1_con.mp4	RIGHT	10.83	DOWN	55	Video_IA	Sub_IA	subs	1	7	1	1	42	3	70	50	90	80	80	60	3	2	2	3	2	2	4	5	5	2
AUS01	AUS	EN	20	14	#NULL!	#NULL!	F	N	N	R	3	sub03	3	4385448	4387168	congruent	ON	1	1	chair_1_con.mp4	RIGHT	3.63	UP	29	Video_IA	Video_IA	subs	1	7	1	1	42	3	70	50	90	80	80	60	3	2	2	3	2	2	4	5	5	2
AUS01	AUS	EN	20	14	#NULL!	#NULL!	F	N	N	R	3	sub03	3	4385448	4387168	congruent	ON	1	1	chair_1_con.mp4	RIGHT	1.19	DOWN	19	Video_IA	Video_IA	subs	1	7	1	1	42	3	70	50	90	80	80	60	3	2	2	3	2	2	4	5	5	2
AUS01	AUS	EN	20	14	#NULL!	#NULL!	F	N	N	R	4	sub04	4	4387328	4390848	congruent	ON	1	1	chair_1_con.mp4	RIGHT	12.96	UP	58	Sub_IA	Video_IA	subs	1	7	1	1	42	3	70	50	90	80	80	60	3	2	2	3	2	2	4	5	5	2
AUS01	AUS	EN	20	14	#NULL!	#NULL!	F	N	N	R	4	sub04	4	4387328	4390848	congruent	ON	1	1	chair_1_con.mp4	RIGHT	7.29	LEFT	37	Video_IA	Video_IA	subs	1	7	1	1	42	3	70	50	90	80	80	60	3	2	2	3	2	2	4	5	5	2
AUS01	AUS	EN	20	14	#NULL!	#NULL!	F	N	N	R	4	sub04	4	4387328	4390848	congruent	ON	1	1	chair_1_con.mp4	RIGHT	0.67	DOWN	15	Video_IA	Video_IA	subs	1	7	1	1	42	3	70	50	90	80	80	60	3	2	2	3	2	2	4	5	5	2
AUS01	AUS	EN	20	14	#NULL!	#NULL!	F	N	N	R	4	sub04	4	4387328	4390848	congruent	ON	1	1	chair_1_con.mp4	RIGHT	9.24	DOWN	55	Video_IA	Sub_IA	subs	1	7	1	1	42	3	70	50	90	80	80	60	3	2	2	3	2	2	4	5	5	2
AUS01	AUS	EN	20	14	#NULL!	#NULL!	F	N	N	R	4	sub04	4	4387328	4390848	congruent	ON	1	1	chair_1_con.mp4	RIGHT	2.03	LEFT	22	Sub_IA	Sub_IA	subs	1	7	1	1	42	3	70	50	90	80	80	60	3	2	2	3	2	2	4	5	5	2
AUS01	AUS	EN	20	14	#NULL!	#NULL!	F	N	N	R	4	sub04	4	4387328	4390848	congruent	ON	1	1	chair_1_con.mp4	RIGHT	2.78	RIGHT	26	Sub_IA	Sub_IA	subs	1	7	1	1	42	3	70	50	90	80	80	60	3	2	2	3	2	2	4	5	5	2
AUS01	AUS	EN	20	14	#NULL!	#NULL!	F	N	N	R	4	sub04	4	4387328	4390848	congruent	ON	1	1	chair_1_con.mp4	RIGHT	3.06	RIGHT	27	Video_IA	Video_IA	subs	1	7	1	1	42	3	70	50	90	80	80	60	3	2	2	3	2	2	4	5	5	2
AUS01	AUS	EN	20	14	#NULL!	#NULL!	F	N	N	R	4	sub04	4	4387328	4390848	congruent	ON	1	1	chair_1_con.mp4	RIGHT	9.48	LEFT	53	Video_IA	Video_IA	subs	1	7	1	1	42	3	70	50	90	80	80	60	3	2	2	3	2	2	4	5	5	2
AUS01	AUS	EN	20	14	#NULL!	#NULL!	F	N	N	R	4	sub04	4	4387328	4390848	congruent	ON	1	1	chair_1_con.mp4	RIGHT	11.73	UP	44	Sub_IA	Video_IA	subs	1	7	1	1	42	3	70	50	90	80	80	60	3	2	2	3	2	2	4	5	5	2
AUS01	AUS	EN	20	14	#NULL!	#NULL!	F	N	N	R	4	sub04	4	4387328	4390848	congruent	ON	1	1	chair_1_con.mp4	RIGHT	14.92	DOWN	68	Video_IA	Sub_IA	subs	1	7	1	1	42	3	70	50	90	80	80	60	3	2	2	3	2	2	4	5	5	2
AUS01	AUS	EN	20	14	#NULL!	#NULL!	F	N	N	R	4	sub04	4	4387328	4390848	congruent	ON	1	1	chair_1_con.mp4	RIGHT	1.14	DOWN	31	Video_IA	Video_IA	subs	1	7	1	1	42	3	70	50	90	80	80	60	3	2	2	3	2	2	4	5	5	2
AUS01	AUS	EN	20	14	#NULL!	#NULL!	F	N	N	R	4	sub04	4	4387328	4390848	congruent	ON	1	1	chair_1_con.mp4	RIGHT	6.64	DOWN	37	Video_IA	Sub_IA	subs	1	7	1	1	42	3	70	50	90	80	80	60	3	2	2	3	2	2	4	5	5	2
AUS01	AUS	EN	20	14	#NULL!	#NULL!	F	N	N	R	4	sub04	4	4387328	4390848	congruent	ON	1	1	chair_1_con.mp4	RIGHT	3.61	LEFT	28	Sub_IA	Sub_IA	subs	1	7	1	1	42	3	70	50	90	80	80	60	3	2	2	3	2	2	4	5	5	2
AUS01	AUS	EN	20	14	#NULL!	#NULL!	F	N	N	R	5	sub05	5	4391849	4393089	congruent	ON	1	1	chair_1_con.mp4	RIGHT	1.23	UP	20	Video_IA	Video_IA	subs	1	7	1	1	42	3	70	50	90	80	80	60	3	2	2	3	2	2	4	5	5	2
AUS01	AUS	EN	20	14	#NULL!	#NULL!	F	N	N	R	5	sub05	5	4391849	4393089	congruent	ON	1	1	chair_1_con.mp4	RIGHT	8.45	DOWN	60	Video_IA	Sub_IA	subs	1	7	1	1	42	3	70	50	90	80	80	60	3	2	2	3	2	2	4	5	5	2
AUS01	AUS	EN	20	14	#NULL!	#NULL!	F	N	N	R	5	sub05	5	4391849	4393089	congruent	ON	1	1	chair_1_con.mp4	RIGHT	10.86	UP	48	Sub_IA	Video_IA	subs	1	7	1	1	42	3	70	50	90	80	80	60	3	2	2	3	2	2	4	5	5	2
AUS01	AUS	EN	20	14	#NULL!	#NULL!	F	N	N	R	6	sub06	6	4393249	4394809	congruent	ON	1	1	chair_1_con.mp4	RIGHT	8.73	LEFT	42	Video_IA	Video_IA	subs	1	7	1	1	42	3	70	50	90	80	80	60	3	2	2	3	2	2	4	5	5	2
AUS01	AUS	EN	20	14	#NULL!	#NULL!	F	N	N	R	6	sub06	6	4393249	4394809	congruent	ON	1	1	chair_1_con.mp4	RIGHT	1.37	RIGHT	20	Video_IA	Video_IA	subs	1	7	1	1	42	3	70	50	90	80	80	60	3	2	2	3	2	2	4	5	5	2
AUS01	AUS	EN	20	14	#NULL!	#NULL!	F	N	N	R	6	sub06	6	4393249	4394809	congruent	ON	1	1	chair_1_con.mp4	RIGHT	11.08	DOWN	54	Video_IA	Sub_IA	subs	1	7	1	1	42	3	70	50	90	80	80	60	3	2	2	3	2	2	4	5	5	2
AUS01	AUS	EN	20	14	#NULL!	#NULL!	F	N	N	R	6	sub06	6	4393249	4394809	congruent	ON	1	1	chair_1_con.mp4	RIGHT	14.38	UP	55	Sub_IA	Video_IA	subs	1	7	1	1	42	3	70	50	90	80	80	60	3	2	2	3	2	2	4	5	5	2
AUS01	AUS	EN	20	14	#NULL!	#NULL!	F	N	N	R	6	sub06	6	4393249	4394809	congruent	ON	1	1	chair_1_con.mp4	RIGHT	2.24	RIGHT	25	Sub_IA	Sub_IA	subs	1	7	1	1	42	3	70	50	90	80	80	60	3	2	2	3	2	2	4	5	5	2
AUS01	AUS	EN	20	14	#NULL!	#NULL!	F	N	N	R	6	sub06	6	4393249	4394809	congruent	ON	1	1	chair_1_con.mp4	RIGHT	2.92	LEFT	26	Sub_IA	Sub_IA	subs	1	7	1	1	42	3	70	50	90	80	80	60	3	2	2	3	2	2	4	5	5	2
AUS01	AUS	EN	20	14	#NULL!	#NULL!	F	N	N	R	7	sub07	7	4394968	4397688	congruent	ON	1	1	chair_1_con.mp4	RIGHT	1.85	RIGHT	23	Sub_IA	Sub_IA	subs	1	7	1	1	42	3	70	50	90	80	80	60	3	2	2	3	2	2	4	5	5	2
AUS01	AUS	EN	20	14	#NULL!	#NULL!	F	N	N	R	7	sub07	7	4394968	4397688	congruent	ON	1	1	chair_1_con.mp4	RIGHT	0.96	UP	14	Video_IA	Video_IA	subs	1	7	1	1	42	3	70	50	90	80	80	60	3	2	2	3	2	2	4	5	5	2
AUS01	AUS	EN	20	14	#NULL!	#NULL!	F	N	N	R	7	sub07	7	4394968	4397688	congruent	ON	1	1	chair_1_con.mp4	RIGHT	14.07	DOWN	99	Video_IA	.	subs	1	7	1	1	42	3	70	50	90	80	80	60	3	2	2	3	2	2	4	5	5	2
AUS01	AUS	EN	20	14	#NULL!	#NULL!	F	N	N	R	7	sub07	7	4394968	4397688	congruent	ON	1	1	chair_1_con.mp4	RIGHT	3.54	LEFT	28	Sub_IA	Sub_IA	subs	1	7	1	1	42	3	70	50	90	80	80	60	3	2	2	3	2	2	4	5	5	2
AUS01	AUS	EN	20	14	#NULL!	#NULL!	F	N	N	R	7	sub07	7	4394968	4397688	congruent	ON	1	1	chair_1_con.mp4	RIGHT	2.11	LEFT	24	Sub_IA	Sub_IA	subs	1	7	1	1	42	3	70	50	90	80	80	60	3	2	2	3	2	2	4	5	5	2
AUS01	AUS	EN	20	14	#NULL!	#NULL!	F	N	N	R	7	sub07	7	4394968	4397688	congruent	ON	1	1	chair_1_con.mp4	RIGHT	1	RIGHT	24	Sub_IA	Sub_IA	subs	1	7	1	1	42	3	70	50	90	80	80	60	3	2	2	3	2	2	4	5	5	2
AUS01	AUS	EN	20	14	#NULL!	#NULL!	F	N	N	R	7	sub07	7	4394968	4397688	congruent	ON	1	1	chair_1_con.mp4	RIGHT	3.06	LEFT	26	Sub_IA	Sub_IA	subs	1	7	1	1	42	3	70	50	90	80	80	60	3	2	2	3	2	2	4	5	5	2
AUS01	AUS	EN	20	14	#NULL!	#NULL!	F	N	N	R	7	sub07	7	4394968	4397688	congruent	ON	1	1	chair_1_con.mp4	RIGHT	3.82	UP	28	Video_IA	Video_IA	subs	1	7	1	1	42	3	70	50	90	80	80	60	3	2	2	3	2	2	4	5	5	2
AUS01	AUS	EN	20	14	#NULL!	#NULL!	F	N	N	R	7	sub07	7	4394968	4397688	congruent	ON	1	1	chair_1_con.mp4	RIGHT	2.97	RIGHT	27	Sub_IA	Sub_IA	subs	1	7	1	1	42	3	70	50	90	80	80	60	3	2	2	3	2	2	4	5	5	2
AUS01	AUS	EN	20	14	#NULL!	#NULL!	F	N	N	R	7	sub07	7	4394968	4397688	congruent	ON	1	1	chair_1_con.mp4	RIGHT	10.85	UP	55	Sub_IA	Video_IA	subs	1	7	1	1	42	3	70	50	90	80	80	60	3	2	2	3	2	2	4	5	5	2
AUS01	AUS	EN	20	14	#NULL!	#NULL!	F	N	N	R	7	sub07	7	4394968	4397688	congruent	ON	1	1	chair_1_con.mp4	RIGHT	5.69	DOWN	52	Video_IA	Sub_IA	subs	1	7	1	1	42	3	70	50	90	80	80	60	3	2	2	3	2	2	4	5	5	2
AUS01	AUS	EN	20	14	#NULL!	#NULL!	F	N	N	R	7	sub07	7	4394968	4397688	congruent	ON	1	1	chair_1_con.mp4	RIGHT	5.63	DOWN	47	Video_IA	Video_IA	subs	1	7	1	1	42	3	70	50	90	80	80	60	3	2	2	3	2	2	4	5	5	2
AUS01	AUS	EN	20	14	#NULL!	#NULL!	F	N	N	R	8	sub08	8	4397849	4401009	congruent	ON	1	1	chair_1_con.mp4	RIGHT	11.59	DOWN	90	Video_IA	Sub_IA	subs	1	7	1	1	42	3	70	50	90	80	80	60	3	2	2	3	2	2	4	5	5	2
AUS01	AUS	EN	20	14	#NULL!	#NULL!	F	N	N	R	8	sub08	8	4397849	4401009	congruent	ON	1	1	chair_1_con.mp4	RIGHT	4.06	UP	29	Video_IA	Video_IA	subs	1	7	1	1	42	3	70	50	90	80	80	60	3	2	2	3	2	2	4	5	5	2
AUS01	AUS	EN	20	14	#NULL!	#NULL!	F	N	N	R	8	sub08	8	4397849	4401009	congruent	ON	1	1	chair_1_con.mp4	RIGHT	12.53	UP	61	Sub_IA	Video_IA	subs	1	7	1	1	42	3	70	50	90	80	80	60	3	2	2	3	2	2	4	5	5	2
AUS01	AUS	EN	20	14	#NULL!	#NULL!	F	N	N	R	8	sub08	8	4397849	4401009	congruent	ON	1	1	chair_1_con.mp4	RIGHT	3.94	LEFT	29	Sub_IA	Sub_IA	subs	1	7	1	1	42	3	70	50	90	80	80	60	3	2	2	3	2	2	4	5	5	2
AUS01	AUS	EN	20	14	#NULL!	#NULL!	F	N	N	R	8	sub08	8	4397849	4401009	congruent	ON	1	1	chair_1_con.mp4	RIGHT	6.25	DOWN	54	Video_IA	Sub_IA	subs	1	7	1	1	42	3	70	50	90	80	80	60	3	2	2	3	2	2	4	5	5	2
AUS01	AUS	EN	20	14	#NULL!	#NULL!	F	N	N	R	8	sub08	8	4397849	4401009	congruent	ON	1	1	chair_1_con.mp4	RIGHT	4.43	LEFT	31	Sub_IA	Sub_IA	subs	1	7	1	1	42	3	70	50	90	80	80	60	3	2	2	3	2	2	4	5	5	2
AUS01	AUS	EN	20	14	#NULL!	#NULL!	F	N	N	R	8	sub08	8	4397849	4401009	congruent	ON	1	1	chair_1_con.mp4	RIGHT	6.18	UP	45	Sub_IA	Video_IA	subs	1	7	1	1	42	3	70	50	90	80	80	60	3	2	2	3	2	2	4	5	5	2
AUS01	AUS	EN	20	14	#NULL!	#NULL!	F	N	N	R	8	sub08	8	4397849	4401009	congruent	ON	1	1	chair_1_con.mp4	RIGHT	1.05	RIGHT	16	Video_IA	Video_IA	subs	1	7	1	1	42	3	70	50	90	80	80	60	3	2	2	3	2	2	4	5	5	2
AUS01	AUS	EN	20	14	#NULL!	#NULL!	F	N	N	R	8	sub08	8	4397849	4401009	congruent	ON	1	1	chair_1_con.mp4	RIGHT	12.18	RIGHT	59	Video_IA	Sub_IA	subs	1	7	1	1	42	3	70	50	90	80	80	60	3	2	2	3	2	2	4	5	5	2
AUS01	AUS	EN	20	14	#NULL!	#NULL!	F	N	N	R	8	sub08	8	4397849	4401009	congruent	ON	1	1	chair_1_con.mp4	RIGHT	0.96	DOWN	17	Video_IA	Video_IA	subs	1	7	1	1	42	3	70	50	90	80	80	60	3	2	2	3	2	2	4	5	5	2
AUS01	AUS	EN	20	14	#NULL!	#NULL!	F	N	N	R	8	sub08	8	4397849	4401009	congruent	ON	1	1	chair_1_con.mp4	RIGHT	5.2	RIGHT	31	Sub_IA	Sub_IA	subs	1	7	1	1	42	3	70	50	90	80	80	60	3	2	2	3	2	2	4	5	5	2
AUS01	AUS	EN	20	14	#NULL!	#NULL!	F	N	N	R	8	sub08	8	4397849	4401009	congruent	ON	1	1	chair_1_con.mp4	RIGHT	4.02	LEFT	29	Sub_IA	Sub_IA	subs	1	7	1	1	42	3	70	50	90	80	80	60	3	2	2	3	2	2	4	5	5	2
AUS01	AUS	EN	20	14	#NULL!	#NULL!	F	N	N	R	8	sub08	8	4397849	4401009	congruent	ON	1	1	chair_1_con.mp4	RIGHT	10.02	UP	42	Sub_IA	Video_IA	subs	1	7	1	1	42	3	70	50	90	80	80	60	3	2	2	3	2	2	4	5	5	2
AUS01	AUS	EN	20	14	#NULL!	#NULL!	F	N	N	R	8	sub08	8	4397849	4401009	congruent	ON	1	1	chair_1_con.mp4	RIGHT	3.05	LEFT	28	Sub_IA	Sub_IA	subs	1	7	1	1	42	3	70	50	90	80	80	60	3	2	2	3	2	2	4	5	5	2
AUS01	AUS	EN	20	14	#NULL!	#NULL!	F	N	N	R	9	sub09	9	4401169	4402489	congruent	ON	1	1	chair_1_con.mp4	RIGHT	13.24	UP	46	Sub_IA	Video_IA	subs	1	7	1	1	42	3	70	50	90	80	80	60	3	2	2	3	2	2	4	5	5	2
AUS01	AUS	EN	20	14	#NULL!	#NULL!	F	N	N	R	9	sub09	9	4401169	4402489	congruent	ON	1	1	chair_1_con.mp4	RIGHT	1.34	DOWN	23	Video_IA	Video_IA	subs	1	7	1	1	42	3	70	50	90	80	80	60	3	2	2	3	2	2	4	5	5	2
AUS01	AUS	EN	20	14	#NULL!	#NULL!	F	N	N	R	9	sub09	9	4401169	4402489	congruent	ON	1	1	chair_1_con.mp4	RIGHT	4.67	LEFT	32	Sub_IA	Sub_IA	subs	1	7	1	1	42	3	70	50	90	80	80	60	3	2	2	3	2	2	4	5	5	2
AUS01	AUS	EN	20	14	#NULL!	#NULL!	F	N	N	R	10	sub10	10	4402648	4404808	congruent	ON	1	1	chair_1_con.mp4	RIGHT	13.21	UP	48	Sub_IA	Video_IA	subs	1	7	1	1	42	3	70	50	90	80	80	60	3	2	2	3	2	2	4	5	5	2
AUS01	AUS	EN	20	14	#NULL!	#NULL!	F	N	N	R	10	sub10	10	4402648	4404808	congruent	ON	1	1	chair_1_con.mp4	RIGHT	0.59	UP	20	Video_IA	Video_IA	subs	1	7	1	1	42	3	70	50	90	80	80	60	3	2	2	3	2	2	4	5	5	2
AUS01	AUS	EN	20	14	#NULL!	#NULL!	F	N	N	R	10	sub10	10	4402648	4404808	congruent	ON	1	1	chair_1_con.mp4	RIGHT	6.92	RIGHT	40	Sub_IA	Sub_IA	subs	1	7	1	1	42	3	70	50	90	80	80	60	3	2	2	3	2	2	4	5	5	2
AUS01	AUS	EN	20	14	#NULL!	#NULL!	F	N	N	R	10	sub10	10	4402648	4404808	congruent	ON	1	1	chair_1_con.mp4	RIGHT	12.61	DOWN	51	Video_IA	Sub_IA	subs	1	7	1	1	42	3	70	50	90	80	80	60	3	2	2	3	2	2	4	5	5	2
AUS01	AUS	EN	20	14	#NULL!	#NULL!	F	N	N	R	10	sub10	10	4402648	4404808	congruent	ON	1	1	chair_1_con.mp4	RIGHT	0.81	RIGHT	13	Video_IA	Video_IA	subs	1	7	1	1	42	3	70	50	90	80	80	60	3	2	2	3	2	2	4	5	5	2
AUS01	AUS	EN	20	14	#NULL!	#NULL!	F	N	N	R	10	sub10	10	4402648	4404808	congruent	ON	1	1	chair_1_con.mp4	RIGHT	3.27	LEFT	28	Sub_IA	Sub_IA	subs	1	7	1	1	42	3	70	50	90	80	80	60	3	2	2	3	2	2	4	5	5	2
AUS01	AUS	EN	20	14	#NULL!	#NULL!	F	N	N	R	10	sub10	10	4402648	4404808	congruent	ON	1	1	chair_1_con.mp4	RIGHT	0.47	.	9	Video_IA	Video_IA	subs	1	7	1	1	42	3	70	50	90	80	80	60	3	2	2	3	2	2	4	5	5	2
AUS01	AUS	EN	20	14	#NULL!	#NULL!	F	N	N	R	11	sub11	11	4404968	4405848	congruent	ON	1	1	chair_1_con.mp4	RIGHT	1.51	RIGHT	23	Video_IA	Video_IA	subs	1	7	1	1	42	3	70	50	90	80	80	60	3	2	2	3	2	2	4	5	5	2
AUS01	AUS	EN	20	14	#NULL!	#NULL!	F	N	N	R	11	sub11	11	4404968	4405848	congruent	ON	1	1	chair_1_con.mp4	RIGHT	6.24	RIGHT	36	Video_IA	Video_IA	subs	1	7	1	1	42	3	70	50	90	80	80	60	3	2	2	3	2	2	4	5	5	2
AUS01	AUS	EN	20	14	#NULL!	#NULL!	F	N	N	R	11	sub11	11	4404968	4405848	congruent	ON	1	1	chair_1_con.mp4	RIGHT	13.26	UP	66	Sub_IA	Video_IA	subs	1	7	1	1	42	3	70	50	90	80	80	60	3	2	2	3	2	2	4	5	5	2
AUS01	AUS	EN	20	14	#NULL!	#NULL!	F	N	N	R	11	sub11	11	4404968	4405848	congruent	ON	1	1	chair_1_con.mp4	RIGHT	12.47	DOWN	52	Video_IA	Sub_IA	subs	1	7	1	1	42	3	70	50	90	80	80	60	3	2	2	3	2	2	4	5	5	2
AUS01	AUS	EN	20	14	#NULL!	#NULL!	F	N	N	R	12	sub12	12	4406008	4408968	congruent	ON	1	1	chair_1_con.mp4	RIGHT	2.25	LEFT	24	Video_IA	Video_IA	subs	1	7	1	1	42	3	70	50	90	80	80	60	3	2	2	3	2	2	4	5	5	2
AUS01	AUS	EN	20	14	#NULL!	#NULL!	F	N	N	R	12	sub12	12	4406008	4408968	congruent	ON	1	1	chair_1_con.mp4	RIGHT	2.01	DOWN	30	Video_IA	Video_IA	subs	1	7	1	1	42	3	70	50	90	80	80	60	3	2	2	3	2	2	4	5	5	2
AUS01	AUS	EN	20	14	#NULL!	#NULL!	F	N	N	R	12	sub12	12	4406008	4408968	congruent	ON	1	1	chair_1_con.mp4	RIGHT	4.61	LEFT	34	Sub_IA	Sub_IA	subs	1	7	1	1	42	3	70	50	90	80	80	60	3	2	2	3	2	2	4	5	5	2
AUS01	AUS	EN	20	14	#NULL!	#NULL!	F	N	N	R	12	sub12	12	4406008	4408968	congruent	ON	1	1	chair_1_con.mp4	RIGHT	5.54	LEFT	35	Video_IA	Video_IA	subs	1	7	1	1	42	3	70	50	90	80	80	60	3	2	2	3	2	2	4	5	5	2
AUS01	AUS	EN	20	14	#NULL!	#NULL!	F	N	N	R	12	sub12	12	4406008	4408968	congruent	ON	1	1	chair_1_con.mp4	RIGHT	3.31	RIGHT	35	Sub_IA	Sub_IA	subs	1	7	1	1	42	3	70	50	90	80	80	60	3	2	2	3	2	2	4	5	5	2
AUS01	AUS	EN	20	14	#NULL!	#NULL!	F	N	N	R	12	sub12	12	4406008	4408968	congruent	ON	1	1	chair_1_con.mp4	RIGHT	2.87	LEFT	27	Sub_IA	Sub_IA	subs	1	7	1	1	42	3	70	50	90	80	80	60	3	2	2	3	2	2	4	5	5	2
AUS01	AUS	EN	20	14	#NULL!	#NULL!	F	N	N	R	12	sub12	12	4406008	4408968	congruent	ON	1	1	chair_1_con.mp4	RIGHT	12.08	DOWN	94	Video_IA	Sub_IA	subs	1	7	1	1	42	3	70	50	90	80	80	60	3	2	2	3	2	2	4	5	5	2
AUS01	AUS	EN	20	14	#NULL!	#NULL!	F	N	N	R	12	sub12	12	4406008	4408968	congruent	ON	1	1	chair_1_con.mp4	RIGHT	3.97	LEFT	29	Sub_IA	Sub_IA	subs	1	7	1	1	42	3	70	50	90	80	80	60	3	2	2	3	2	2	4	5	5	2
AUS01	AUS	EN	20	14	#NULL!	#NULL!	F	N	N	R	12	sub12	12	4406008	4408968	congruent	ON	1	1	chair_1_con.mp4	RIGHT	1.49	LEFT	21	Sub_IA	Sub_IA	subs	1	7	1	1	42	3	70	50	90	80	80	60	3	2	2	3	2	2	4	5	5	2
AUS01	AUS	EN	20	14	#NULL!	#NULL!	F	N	N	R	12	sub12	12	4406008	4408968	congruent	ON	1	1	chair_1_con.mp4	RIGHT	6.49	RIGHT	34	Sub_IA	Sub_IA	subs	1	7	1	1	42	3	70	50	90	80	80	60	3	2	2	3	2	2	4	5	5	2
AUS01	AUS	EN	20	14	#NULL!	#NULL!	F	N	N	R	12	sub12	12	4406008	4408968	congruent	ON	1	1	chair_1_con.mp4	RIGHT	5.09	RIGHT	32	Sub_IA	Sub_IA	subs	1	7	1	1	42	3	70	50	90	80	80	60	3	2	2	3	2	2	4	5	5	2
AUS01	AUS	EN	20	14	#NULL!	#NULL!	F	N	N	R	12	sub12	12	4406008	4408968	congruent	ON	1	1	chair_1_con.mp4	RIGHT	3.9	LEFT	28	Sub_IA	Sub_IA	subs	1	7	1	1	42	3	70	50	90	80	80	60	3	2	2	3	2	2	4	5	5	2
AUS01	AUS	EN	20	14	#NULL!	#NULL!	F	N	N	R	13	sub13	13	4409048	4410888	congruent	ON	1	1	chair_1_con.mp4	RIGHT	2.63	LEFT	25	Sub_IA	Sub_IA	subs	1	7	1	1	42	3	70	50	90	80	80	60	3	2	2	3	2	2	4	5	5	2
AUS01	AUS	EN	20	14	#NULL!	#NULL!	F	N	N	R	13	sub13	13	4409048	4410888	congruent	ON	1	1	chair_1_con.mp4	RIGHT	6.84	DOWN	49	Video_IA	Sub_IA	subs	1	7	1	1	42	3	70	50	90	80	80	60	3	2	2	3	2	2	4	5	5	2
AUS01	AUS	EN	20	14	#NULL!	#NULL!	F	N	N	R	13	sub13	13	4409048	4410888	congruent	ON	1	1	chair_1_con.mp4	RIGHT	2.08	DOWN	35	Video_IA	Video_IA	subs	1	7	1	1	42	3	70	50	90	80	80	60	3	2	2	3	2	2	4	5	5	2
AUS01	AUS	EN	20	14	#NULL!	#NULL!	F	N	N	R	13	sub13	13	4409048	4410888	congruent	ON	1	1	chair_1_con.mp4	RIGHT	2.05	RIGHT	29	Sub_IA	Sub_IA	subs	1	7	1	1	42	3	70	50	90	80	80	60	3	2	2	3	2	2	4	5	5	2
AUS01	AUS	EN	20	14	#NULL!	#NULL!	F	N	N	R	13	sub13	13	4409048	4410888	congruent	ON	1	1	chair_1_con.mp4	RIGHT	4.74	LEFT	41	Sub_IA	Sub_IA	subs	1	7	1	1	42	3	70	50	90	80	80	60	3	2	2	3	2	2	4	5	5	2
AUS01	AUS	EN	20	14	#NULL!	#NULL!	F	N	N	R	13	sub13	13	4409048	4410888	congruent	ON	1	1	chair_1_con.mp4	RIGHT	10.32	UP	43	Sub_IA	Video_IA	subs	1	7	1	1	42	3	70	50	90	80	80	60	3	2	2	3	2	2	4	5	5	2
AUS01	AUS	EN	20	14	#NULL!	#NULL!	F	N	N	R	13	sub13	13	4409048	4410888	congruent	ON	1	1	chair_1_con.mp4	RIGHT	2.67	RIGHT	24	Sub_IA	Sub_IA	subs	1	7	1	1	42	3	70	50	90	80	80	60	3	2	2	3	2	2	4	5	5	2
AUS01	AUS	EN	20	14	#NULL!	#NULL!	F	N	N	R	14	sub14	14	4411048	4412608	congruent	ON	1	1	chair_1_con.mp4	RIGHT	9.11	UP	47	Sub_IA	Video_IA	subs	1	7	1	1	42	3	70	50	90	80	80	60	3	2	2	3	2	2	4	5	5	2
AUS01	AUS	EN	20	14	#NULL!	#NULL!	F	N	N	R	14	sub14	14	4411048	4412608	congruent	ON	1	1	chair_1_con.mp4	RIGHT	4.18	LEFT	35	Video_IA	Video_IA	subs	1	7	1	1	42	3	70	50	90	80	80	60	3	2	2	3	2	2	4	5	5	2
AUS01	AUS	EN	20	14	#NULL!	#NULL!	F	N	N	R	14	sub14	14	4411048	4412608	congruent	ON	1	1	chair_1_con.mp4	RIGHT	1.87	DOWN	24	Video_IA	Video_IA	subs	1	7	1	1	42	3	70	50	90	80	80	60	3	2	2	3	2	2	4	5	5	2
AUS01	AUS	EN	20	14	#NULL!	#NULL!	F	N	N	R	14	sub14	14	4411048	4412608	congruent	ON	1	1	chair_1_con.mp4	RIGHT	7.5	RIGHT	39	Sub_IA	Sub_IA	subs	1	7	1	1	42	3	70	50	90	80	80	60	3	2	2	3	2	2	4	5	5	2
AUS01	AUS	EN	20	14	#NULL!	#NULL!	F	N	N	R	14	sub14	14	4411048	4412608	congruent	ON	1	1	chair_1_con.mp4	RIGHT	3.97	RIGHT	28	Video_IA	Video_IA	subs	1	7	1	1	42	3	70	50	90	80	80	60	3	2	2	3	2	2	4	5	5	2
AUS01	AUS	EN	20	14	#NULL!	#NULL!	F	N	N	R	14	sub14	14	4411048	4412608	congruent	ON	1	1	chair_1_con.mp4	RIGHT	2.1	LEFT	25	Sub_IA	Sub_IA	subs	1	7	1	1	42	3	70	50	90	80	80	60	3	2	2	3	2	2	4	5	5	2
AUS01	AUS	EN	20	14	#NULL!	#NULL!	F	N	N	R	14	sub14	14	4411048	4412608	congruent	ON	1	1	chair_1_con.mp4	RIGHT	7.63	DOWN	35	Video_IA	Sub_IA	subs	1	7	1	1	42	3	70	50	90	80	80	60	3	2	2	3	2	2	4	5	5	2
AUS01	AUS	EN	20	14	#NULL!	#NULL!	F	N	N	R	14	sub14	14	4411048	4412608	congruent	ON	1	1	chair_1_con.mp4	RIGHT	5.36	UP	45	Sub_IA	Video_IA	subs	1	7	1	1	42	3	70	50	90	80	80	60	3	2	2	3	2	2	4	5	5	2
AUS01	AUS	EN	20	14	#NULL!	#NULL!	F	N	N	R	15	sub15	15	4412768	4415088	congruent	ON	1	1	chair_1_con.mp4	RIGHT	12.01	DOWN	93	Video_IA	Video_IA	subs	1	7	1	1	42	3	70	50	90	80	80	60	3	2	2	3	2	2	4	5	5	2
AUS01	AUS	EN	20	14	#NULL!	#NULL!	F	N	N	R	15	sub15	15	4412768	4415088	congruent	ON	1	1	chair_1_con.mp4	RIGHT	1.69	UP	23	Video_IA	Video_IA	subs	1	7	1	1	42	3	70	50	90	80	80	60	3	2	2	3	2	2	4	5	5	2
AUS01	AUS	EN	20	14	#NULL!	#NULL!	F	N	N	R	15	sub15	15	4412768	4415088	congruent	ON	1	1	chair_1_con.mp4	RIGHT	11.38	RIGHT	50	Video_IA	Video_IA	subs	1	7	1	1	42	3	70	50	90	80	80	60	3	2	2	3	2	2	4	5	5	2
AUS01	AUS	EN	20	14	#NULL!	#NULL!	F	N	N	R	15	sub15	15	4412768	4415088	congruent	ON	1	1	chair_1_con.mp4	RIGHT	14.82	DOWN	72	Video_IA	Sub_IA	subs	1	7	1	1	42	3	70	50	90	80	80	60	3	2	2	3	2	2	4	5	5	2
AUS01	AUS	EN	20	14	#NULL!	#NULL!	F	N	N	R	15	sub15	15	4412768	4415088	congruent	ON	1	1	chair_1_con.mp4	RIGHT	11.65	UP	44	Sub_IA	Video_IA	subs	1	7	1	1	42	3	70	50	90	80	80	60	3	2	2	3	2	2	4	5	5	2
AUS01	AUS	EN	20	14	#NULL!	#NULL!	F	N	N	R	15	sub15	15	4412768	4415088	congruent	ON	1	1	chair_1_con.mp4	RIGHT	3.7	LEFT	29	Sub_IA	Sub_IA	subs	1	7	1	1	42	3	70	50	90	80	80	60	3	2	2	3	2	2	4	5	5	2
AUS01	AUS	EN	20	14	#NULL!	#NULL!	F	N	N	R	15	sub15	15	4412768	4415088	congruent	ON	1	1	chair_1_con.mp4	RIGHT	7.38	DOWN	48	Video_IA	.	subs	1	7	1	1	42	3	70	50	90	80	80	60	3	2	2	3	2	2	4	5	5	2
AUS01	AUS	EN	20	14	#NULL!	#NULL!	F	N	N	R	15	sub15	15	4412768	4415088	congruent	ON	1	1	chair_1_con.mp4	RIGHT	13.51	UP	54	Sub_IA	Video_IA	subs	1	7	1	1	42	3	70	50	90	80	80	60	3	2	2	3	2	2	4	5	5	2
AUS01	AUS	EN	20	14	#NULL!	#NULL!	F	N	N	R	16	sub16	16	4415248	4416048	congruent	ON	1	1	chair_1_con.mp4	RIGHT	13.95	UP	51	Sub_IA	Video_IA	subs	1	7	1	1	42	3	70	50	90	80	80	60	3	2	2	3	2	2	4	5	5	2
AUS01	AUS	EN	20	14	#NULL!	#NULL!	F	N	N	R	16	sub16	16	4415248	4416048	congruent	ON	1	1	chair_1_con.mp4	RIGHT	2.17	DOWN	24	Sub_IA	Sub_IA	subs	1	7	1	1	42	3	70	50	90	80	80	60	3	2	2	3	2	2	4	5	5	2
AUS01	AUS	EN	20	14	#NULL!	#NULL!	F	N	N	R	17	sub17	17	4416209	4418048	congruent	ON	1	1	chair_1_con.mp4	RIGHT	1.97	RIGHT	34	Video_IA	Video_IA	subs	1	7	1	1	42	3	70	50	90	80	80	60	3	2	2	3	2	2	4	5	5	2
AUS01	AUS	EN	20	14	#NULL!	#NULL!	F	N	N	R	17	sub17	17	4416209	4418048	congruent	ON	1	1	chair_1_con.mp4	RIGHT	0.84	LEFT	15	Video_IA	Video_IA	subs	1	7	1	1	42	3	70	50	90	80	80	60	3	2	2	3	2	2	4	5	5	2
AUS01	AUS	EN	20	14	#NULL!	#NULL!	F	N	N	R	17	sub17	17	4416209	4418048	congruent	ON	1	1	chair_1_con.mp4	RIGHT	10.59	UP	38	Sub_IA	Video_IA	subs	1	7	1	1	42	3	70	50	90	80	80	60	3	2	2	3	2	2	4	5	5	2
AUS01	AUS	EN	20	14	#NULL!	#NULL!	F	N	N	R	17	sub17	17	4416209	4418048	congruent	ON	1	1	chair_1_con.mp4	RIGHT	6.09	RIGHT	36	Sub_IA	Sub_IA	subs	1	7	1	1	42	3	70	50	90	80	80	60	3	2	2	3	2	2	4	5	5	2
AUS01	AUS	EN	20	14	#NULL!	#NULL!	F	N	N	R	17	sub17	17	4416209	4418048	congruent	ON	1	1	chair_1_con.mp4	RIGHT	2.35	LEFT	27	Sub_IA	Sub_IA	subs	1	7	1	1	42	3	70	50	90	80	80	60	3	2	2	3	2	2	4	5	5	2
AUS01	AUS	EN	20	14	#NULL!	#NULL!	F	N	N	R	17	sub17	17	4416209	4418048	congruent	ON	1	1	chair_1_con.mp4	RIGHT	11.3	DOWN	55	Video_IA	Sub_IA	subs	1	7	1	1	42	3	70	50	90	80	80	60	3	2	2	3	2	2	4	5	5	2
AUS01	AUS	EN	20	14	#NULL!	#NULL!	F	N	N	R	17	sub17	17	4416209	4418048	congruent	ON	1	1	chair_1_con.mp4	RIGHT	6.84	RIGHT	39	Video_IA	Video_IA	subs	1	7	1	1	42	3	70	50	90	80	80	60	3	2	2	3	2	2	4	5	5	2
AUS01	AUS	EN	20	14	#NULL!	#NULL!	F	N	N	R	18	sub18	18	4423688	4424368	congruent	ON	1	1	chair_1_con.mp4	RIGHT	7.63	UP	39	Video_IA	Video_IA	subs	1	7	1	1	42	3	70	50	90	80	80	60	3	2	2	3	2	2	4	5	5	2
AUS01	AUS	EN	20	14	#NULL!	#NULL!	F	N	N	R	18	sub18	18	4423688	4424368	congruent	ON	1	1	chair_1_con.mp4	RIGHT	9.65	DOWN	56	Video_IA	Sub_IA	subs	1	7	1	1	42	3	70	50	90	80	80	60	3	2	2	3	2	2	4	5	5	2
AUS01	AUS	EN	20	14	#NULL!	#NULL!	F	N	N	R	18	sub18	18	4423688	4424368	congruent	ON	1	1	chair_1_con.mp4	RIGHT	10.99	UP	63	Sub_IA	Video_IA	subs	1	7	1	1	42	3	70	50	90	80	80	60	3	2	2	3	2	2	4	5	5	2
AUS01	AUS	EN	20	14	#NULL!	#NULL!	F	N	N	R	19	sub19	19	4424528	4427368	congruent	ON	1	1	chair_1_con.mp4	RIGHT	9.99	DOWN	83	Video_IA	Sub_IA	subs	1	7	1	1	42	3	70	50	90	80	80	60	3	2	2	3	2	2	4	5	5	2
AUS01	AUS	EN	20	14	#NULL!	#NULL!	F	N	N	R	19	sub19	19	4424528	4427368	congruent	ON	1	1	chair_1_con.mp4	RIGHT	2.37	LEFT	24	Sub_IA	Sub_IA	subs	1	7	1	1	42	3	70	50	90	80	80	60	3	2	2	3	2	2	4	5	5	2
AUS01	AUS	EN	20	14	#NULL!	#NULL!	F	N	N	R	19	sub19	19	4424528	4427368	congruent	ON	1	1	chair_1_con.mp4	RIGHT	0.92	UP	16	Video_IA	Video_IA	subs	1	7	1	1	42	3	70	50	90	80	80	60	3	2	2	3	2	2	4	5	5	2
AUS01	AUS	EN	20	14	#NULL!	#NULL!	F	N	N	R	19	sub19	19	4424528	4427368	congruent	ON	1	1	chair_1_con.mp4	RIGHT	3.45	RIGHT	27	Video_IA	Video_IA	subs	1	7	1	1	42	3	70	50	90	80	80	60	3	2	2	3	2	2	4	5	5	2
AUS01	AUS	EN	20	14	#NULL!	#NULL!	F	N	N	R	19	sub19	19	4424528	4427368	congruent	ON	1	1	chair_1_con.mp4	RIGHT	3.02	LEFT	36	Video_IA	Video_IA	subs	1	7	1	1	42	3	70	50	90	80	80	60	3	2	2	3	2	2	4	5	5	2
AUS01	AUS	EN	20	14	#NULL!	#NULL!	F	N	N	R	19	sub19	19	4424528	4427368	congruent	ON	1	1	chair_1_con.mp4	RIGHT	2.97	LEFT	28	Video_IA	Video_IA	subs	1	7	1	1	42	3	70	50	90	80	80	60	3	2	2	3	2	2	4	5	5	2
AUS01	AUS	EN	20	14	#NULL!	#NULL!	F	N	N	R	19	sub19	19	4424528	4427368	congruent	ON	1	1	chair_1_con.mp4	RIGHT	11.15	UP	43	Sub_IA	Video_IA	subs	1	7	1	1	42	3	70	50	90	80	80	60	3	2	2	3	2	2	4	5	5	2
AUS01	AUS	EN	20	14	#NULL!	#NULL!	F	N	N	R	19	sub19	19	4424528	4427368	congruent	ON	1	1	chair_1_con.mp4	RIGHT	8.82	UP	49	Sub_IA	Video_IA	subs	1	7	1	1	42	3	70	50	90	80	80	60	3	2	2	3	2	2	4	5	5	2
AUS01	AUS	EN	20	14	#NULL!	#NULL!	F	N	N	R	19	sub19	19	4424528	4427368	congruent	ON	1	1	chair_1_con.mp4	RIGHT	9.76	DOWN	55	Video_IA	Sub_IA	subs	1	7	1	1	42	3	70	50	90	80	80	60	3	2	2	3	2	2	4	5	5	2
AUS01	AUS	EN	20	14	#NULL!	#NULL!	F	N	N	R	19	sub19	19	4424528	4427368	congruent	ON	1	1	chair_1_con.mp4	RIGHT	3.4	UP	25	Video_IA	Video_IA	subs	1	7	1	1	42	3	70	50	90	80	80	60	3	2	2	3	2	2	4	5	5	2
AUS01	AUS	EN	20	14	#NULL!	#NULL!	F	N	N	R	20	sub21	20	4429128	4430968	congruent	ON	1	1	chair_1_con.mp4	RIGHT	1.33	UP	30	Video_IA	Video_IA	subs	1	7	1	1	42	3	70	50	90	80	80	60	3	2	2	3	2	2	4	5	5	2
AUS01	AUS	EN	20	14	#NULL!	#NULL!	F	N	N	R	20	sub21	20	4429128	4430968	congruent	ON	1	1	chair_1_con.mp4	RIGHT	9.86	UP	49	Sub_IA	Video_IA	subs	1	7	1	1	42	3	70	50	90	80	80	60	3	2	2	3	2	2	4	5	5	2
AUS01	AUS	EN	20	14	#NULL!	#NULL!	F	N	N	R	20	sub21	20	4429128	4430968	congruent	ON	1	1	chair_1_con.mp4	RIGHT	11.91	DOWN	60	Video_IA	Sub_IA	subs	1	7	1	1	42	3	70	50	90	80	80	60	3	2	2	3	2	2	4	5	5	2
AUS01	AUS	EN	20	14	#NULL!	#NULL!	F	N	N	R	20	sub21	20	4429128	4430968	congruent	ON	1	1	chair_1_con.mp4	RIGHT	10.98	UP	46	Sub_IA	Video_IA	subs	1	7	1	1	42	3	70	50	90	80	80	60	3	2	2	3	2	2	4	5	5	2
AUS01	AUS	EN	20	14	#NULL!	#NULL!	F	N	N	R	20	sub21	20	4429128	4430968	congruent	ON	1	1	chair_1_con.mp4	RIGHT	11.44	DOWN	66	Video_IA	Sub_IA	subs	1	7	1	1	42	3	70	50	90	80	80	60	3	2	2	3	2	2	4	5	5	2
AUS01	AUS	EN	20	14	#NULL!	#NULL!	F	N	N	R	20	sub21	20	4429128	4430968	congruent	ON	1	1	chair_1_con.mp4	RIGHT	8.07	RIGHT	36	Video_IA	Video_IA	subs	1	7	1	1	42	3	70	50	90	80	80	60	3	2	2	3	2	2	4	5	5	2
AUS01	AUS	EN	20	14	#NULL!	#NULL!	F	N	N	R	20	sub21	20	4429128	4430968	congruent	ON	1	1	chair_1_con.mp4	RIGHT	4.24	RIGHT	28	Sub_IA	Sub_IA	subs	1	7	1	1	42	3	70	50	90	80	80	60	3	2	2	3	2	2	4	5	5	2
AUS01	AUS	EN	20	14	#NULL!	#NULL!	F	N	N	R	20	sub21	20	4429128	4430968	congruent	ON	1	1	chair_1_con.mp4	RIGHT	1.66	UP	24	Sub_IA	Sub_IA	subs	1	7	1	1	42	3	70	50	90	80	80	60	3	2	2	3	2	2	4	5	5	2
AUS01	AUS	EN	20	14	#NULL!	#NULL!	F	N	N	R	21	sub20	21	4427528	4428968	congruent	ON	1	1	chair_1_con.mp4	RIGHT	2.53	LEFT	25	Sub_IA	Sub_IA	subs	1	7	1	1	42	3	70	50	90	80	80	60	3	2	2	3	2	2	4	5	5	2
AUS01	AUS	EN	20	14	#NULL!	#NULL!	F	N	N	R	21	sub20	21	4427528	4428968	congruent	ON	1	1	chair_1_con.mp4	RIGHT	10.23	UP	43	Sub_IA	Video_IA	subs	1	7	1	1	42	3	70	50	90	80	80	60	3	2	2	3	2	2	4	5	5	2
AUS01	AUS	EN	20	14	#NULL!	#NULL!	F	N	N	R	21	sub20	21	4427528	4428968	congruent	ON	1	1	chair_1_con.mp4	RIGHT	8.19	DOWN	51	Video_IA	Sub_IA	subs	1	7	1	1	42	3	70	50	90	80	80	60	3	2	2	3	2	2	4	5	5	2
AUS01	AUS	EN	20	14	#NULL!	#NULL!	F	N	N	R	21	sub20	21	4427528	4428968	congruent	ON	1	1	chair_1_con.mp4	RIGHT	7.33	LEFT	50	Video_IA	Video_IA	subs	1	7	1	1	42	3	70	50	90	80	80	60	3	2	2	3	2	2	4	5	5	2
AUS01	AUS	EN	20	14	#NULL!	#NULL!	F	N	N	R	21	sub20	21	4427528	4428968	congruent	ON	1	1	chair_1_con.mp4	RIGHT	1.21	LEFT	24	Video_IA	Video_IA	subs	1	7	1	1	42	3	70	50	90	80	80	60	3	2	2	3	2	2	4	5	5	2
AUS01	AUS	EN	20	14	#NULL!	#NULL!	F	N	N	R	22	sub22	22	4431127	4432208	congruent	ON	1	1	chair_1_con.mp4	RIGHT	9.81	DOWN	59	Video_IA	Sub_IA	subs	1	7	1	1	42	3	70	50	90	80	80	60	3	2	2	3	2	2	4	5	5	2
AUS01	AUS	EN	20	14	#NULL!	#NULL!	F	N	N	R	22	sub22	22	4431127	4432208	congruent	ON	1	1	chair_1_con.mp4	RIGHT	1	LEFT	21	Video_IA	Video_IA	subs	1	7	1	1	42	3	70	50	90	80	80	60	3	2	2	3	2	2	4	5	5	2
AUS01	AUS	EN	20	14	#NULL!	#NULL!	F	N	N	R	22	sub22	22	4431127	4432208	congruent	ON	1	1	chair_1_con.mp4	RIGHT	3.35	LEFT	27	Sub_IA	Sub_IA	subs	1	7	1	1	42	3	70	50	90	80	80	60	3	2	2	3	2	2	4	5	5	2
AUS01	AUS	EN	20	14	#NULL!	#NULL!	F	N	N	R	22	sub22	22	4431127	4432208	congruent	ON	1	1	chair_1_con.mp4	RIGHT	11.61	UP	45	Sub_IA	Video_IA	subs	1	7	1	1	42	3	70	50	90	80	80	60	3	2	2	3	2	2	4	5	5	2
AUS01	AUS	EN	20	14	#NULL!	#NULL!	F	N	N	R	22	sub22	22	4431127	4432208	congruent	ON	1	1	chair_1_con.mp4	RIGHT	1.44	RIGHT	19	Video_IA	Video_IA	subs	1	7	1	1	42	3	70	50	90	80	80	60	3	2	2	3	2	2	4	5	5	2
AUS01	AUS	EN	20	14	#NULL!	#NULL!	F	N	N	R	23	sub23	23	4432368	4434328	congruent	ON	1	1	chair_1_con.mp4	RIGHT	13.21	DOWN	61	Video_IA	Sub_IA	subs	1	7	1	1	42	3	70	50	90	80	80	60	3	2	2	3	2	2	4	5	5	2
AUS01	AUS	EN	20	14	#NULL!	#NULL!	F	N	N	R	23	sub23	23	4432368	4434328	congruent	ON	1	1	chair_1_con.mp4	RIGHT	2.84	LEFT	26	Sub_IA	Sub_IA	subs	1	7	1	1	42	3	70	50	90	80	80	60	3	2	2	3	2	2	4	5	5	2
AUS01	AUS	EN	20	14	#NULL!	#NULL!	F	N	N	R	23	sub23	23	4432368	4434328	congruent	ON	1	1	chair_1_con.mp4	RIGHT	15.25	UP	53	Sub_IA	Video_IA	subs	1	7	1	1	42	3	70	50	90	80	80	60	3	2	2	3	2	2	4	5	5	2
AUS01	AUS	EN	20	14	#NULL!	#NULL!	F	N	N	R	23	sub23	23	4432368	4434328	congruent	ON	1	1	chair_1_con.mp4	RIGHT	3.48	UP	30	Video_IA	Video_IA	subs	1	7	1	1	42	3	70	50	90	80	80	60	3	2	2	3	2	2	4	5	5	2
AUS01	AUS	EN	20	14	#NULL!	#NULL!	F	N	N	R	23	sub23	23	4432368	4434328	congruent	ON	1	1	chair_1_con.mp4	RIGHT	13.81	DOWN	116	Video_IA	Sub_IA	subs	1	7	1	1	42	3	70	50	90	80	80	60	3	2	2	3	2	2	4	5	5	2
AUS01	AUS	EN	20	14	#NULL!	#NULL!	F	N	N	R	23	sub23	23	4432368	4434328	congruent	ON	1	1	chair_1_con.mp4	RIGHT	5.71	RIGHT	34	Sub_IA	Sub_IA	subs	1	7	1	1	42	3	70	50	90	80	80	60	3	2	2	3	2	2	4	5	5	2
AUS01	AUS	EN	20	14	#NULL!	#NULL!	F	N	N	R	24	sub24	24	4434488	4435608	congruent	ON	1	1	chair_1_con.mp4	RIGHT	11.27	DOWN	58	Video_IA	Sub_IA	subs	1	7	1	1	42	3	70	50	90	80	80	60	3	2	2	3	2	2	4	5	5	2
AUS01	AUS	EN	20	14	#NULL!	#NULL!	F	N	N	R	24	sub24	24	4434488	4435608	congruent	ON	1	1	chair_1_con.mp4	RIGHT	4.04	RIGHT	29	Sub_IA	Sub_IA	subs	1	7	1	1	42	3	70	50	90	80	80	60	3	2	2	3	2	2	4	5	5	2
AUS01	AUS	EN	20	14	#NULL!	#NULL!	F	N	N	R	24	sub24	24	4434488	4435608	congruent	ON	1	1	chair_1_con.mp4	RIGHT	5.96	LEFT	45	Video_IA	Video_IA	subs	1	7	1	1	42	3	70	50	90	80	80	60	3	2	2	3	2	2	4	5	5	2
AUS01	AUS	EN	20	14	#NULL!	#NULL!	F	N	N	R	24	sub24	24	4434488	4435608	congruent	ON	1	1	chair_1_con.mp4	RIGHT	11.37	UP	43	Sub_IA	Video_IA	subs	1	7	1	1	42	3	70	50	90	80	80	60	3	2	2	3	2	2	4	5	5	2
AUS01	AUS	EN	20	14	#NULL!	#NULL!	F	N	N	R	25	sub25	25	4436768	4439768	congruent	ON	1	1	chair_1_con.mp4	RIGHT	5.9	DOWN	33	Video_IA	Video_IA	subs	1	7	1	1	42	3	70	50	90	80	80	60	3	2	2	3	2	2	4	5	5	2
AUS01	AUS	EN	20	14	#NULL!	#NULL!	F	N	N	R	25	sub25	25	4436768	4439768	congruent	ON	1	1	chair_1_con.mp4	RIGHT	6.04	UP	43	Video_IA	Video_IA	subs	1	7	1	1	42	3	70	50	90	80	80	60	3	2	2	3	2	2	4	5	5	2
AUS01	AUS	EN	20	14	#NULL!	#NULL!	F	N	N	R	25	sub25	25	4436768	4439768	congruent	ON	1	1	chair_1_con.mp4	RIGHT	9.1	DOWN	55	Video_IA	Video_IA	subs	1	7	1	1	42	3	70	50	90	80	80	60	3	2	2	3	2	2	4	5	5	2
AUS01	AUS	EN	20	14	#NULL!	#NULL!	F	N	N	R	25	sub25	25	4436768	4439768	congruent	ON	1	1	chair_1_con.mp4	RIGHT	2.63	RIGHT	36	Video_IA	Sub_IA	subs	1	7	1	1	42	3	70	50	90	80	80	60	3	2	2	3	2	2	4	5	5	2
AUS01	AUS	EN	20	14	#NULL!	#NULL!	F	N	N	R	25	sub25	25	4436768	4439768	congruent	ON	1	1	chair_1_con.mp4	RIGHT	10.46	UP	40	Sub_IA	Video_IA	subs	1	7	1	1	42	3	70	50	90	80	80	60	3	2	2	3	2	2	4	5	5	2
AUS01	AUS	EN	20	14	#NULL!	#NULL!	F	N	N	R	25	sub25	25	4436768	4439768	congruent	ON	1	1	chair_1_con.mp4	RIGHT	2.65	LEFT	24	Sub_IA	Sub_IA	subs	1	7	1	1	42	3	70	50	90	80	80	60	3	2	2	3	2	2	4	5	5	2
AUS01	AUS	EN	20	14	#NULL!	#NULL!	F	N	N	R	25	sub25	25	4436768	4439768	congruent	ON	1	1	chair_1_con.mp4	RIGHT	11.56	DOWN	73	Video_IA	Sub_IA	subs	1	7	1	1	42	3	70	50	90	80	80	60	3	2	2	3	2	2	4	5	5	2
AUS01	AUS	EN	20	14	#NULL!	#NULL!	F	N	N	R	25	sub25	25	4436768	4439768	congruent	ON	1	1	chair_1_con.mp4	RIGHT	2.9	LEFT	24	Sub_IA	Sub_IA	subs	1	7	1	1	42	3	70	50	90	80	80	60	3	2	2	3	2	2	4	5	5	2
AUS01	AUS	EN	20	14	#NULL!	#NULL!	F	N	N	R	25	sub25	25	4436768	4439768	congruent	ON	1	1	chair_1_con.mp4	RIGHT	6.47	UP	35	Video_IA	Video_IA	subs	1	7	1	1	42	3	70	50	90	80	80	60	3	2	2	3	2	2	4	5	5	2
AUS01	AUS	EN	20	14	#NULL!	#NULL!	F	N	N	R	25	sub25	25	4436768	4439768	congruent	ON	1	1	chair_1_con.mp4	RIGHT	12.7	UP	47	Sub_IA	Video_IA	subs	1	7	1	1	42	3	70	50	90	80	80	60	3	2	2	3	2	2	4	5	5	2
AUS01	AUS	EN	20	14	#NULL!	#NULL!	F	N	N	R	25	sub25	25	4436768	4439768	congruent	ON	1	1	chair_1_con.mp4	RIGHT	2.39	RIGHT	34	Video_IA	Video_IA	subs	1	7	1	1	42	3	70	50	90	80	80	60	3	2	2	3	2	2	4	5	5	2
AUS01	AUS	EN	20	14	#NULL!	#NULL!	F	N	N	R	26	sub26	26	4439927	4441048	congruent	ON	1	1	chair_1_con.mp4	RIGHT	4.25	DOWN	45	Video_IA	Video_IA	subs	1	7	1	1	42	3	70	50	90	80	80	60	3	2	2	3	2	2	4	5	5	2
AUS01	AUS	EN	20	14	#NULL!	#NULL!	F	N	N	R	26	sub26	26	4439927	4441048	congruent	ON	1	1	chair_1_con.mp4	RIGHT	2.08	DOWN	23	Video_IA	Video_IA	subs	1	7	1	1	42	3	70	50	90	80	80	60	3	2	2	3	2	2	4	5	5	2
AUS01	AUS	EN	20	14	#NULL!	#NULL!	F	N	N	R	26	sub26	26	4439927	4441048	congruent	ON	1	1	chair_1_con.mp4	RIGHT	10.37	UP	45	Sub_IA	Video_IA	subs	1	7	1	1	42	3	70	50	90	80	80	60	3	2	2	3	2	2	4	5	5	2
AUS01	AUS	EN	20	14	#NULL!	#NULL!	F	N	N	R	27	sub27	27	4441208	4443087	congruent	ON	1	1	chair_1_con.mp4	RIGHT	8.55	UP	43	Video_IA	Video_IA	subs	1	7	1	1	42	3	70	50	90	80	80	60	3	2	2	3	2	2	4	5	5	2
AUS01	AUS	EN	20	14	#NULL!	#NULL!	F	N	N	R	27	sub27	27	4441208	4443087	congruent	ON	1	1	chair_1_con.mp4	RIGHT	7.05	RIGHT	36	Sub_IA	Sub_IA	subs	1	7	1	1	42	3	70	50	90	80	80	60	3	2	2	3	2	2	4	5	5	2
AUS01	AUS	EN	20	14	#NULL!	#NULL!	F	N	N	R	27	sub27	27	4441208	4443087	congruent	ON	1	1	chair_1_con.mp4	RIGHT	0.47	.	9	Video_IA	Video_IA	subs	1	7	1	1	42	3	70	50	90	80	80	60	3	2	2	3	2	2	4	5	5	2
AUS01	AUS	EN	20	14	#NULL!	#NULL!	F	N	N	R	27	sub27	27	4441208	4443087	congruent	ON	1	1	chair_1_con.mp4	RIGHT	13.25	UP	56	Sub_IA	Video_IA	subs	1	7	1	1	42	3	70	50	90	80	80	60	3	2	2	3	2	2	4	5	5	2
AUS01	AUS	EN	20	14	#NULL!	#NULL!	F	N	N	R	27	sub27	27	4441208	4443087	congruent	ON	1	1	chair_1_con.mp4	RIGHT	11.57	DOWN	60	Video_IA	Sub_IA	subs	1	7	1	1	42	3	70	50	90	80	80	60	3	2	2	3	2	2	4	5	5	2
AUS01	AUS	EN	20	14	#NULL!	#NULL!	F	N	N	R	27	sub27	27	4441208	4443087	congruent	ON	1	1	chair_1_con.mp4	RIGHT	2.74	LEFT	28	Sub_IA	Sub_IA	subs	1	7	1	1	42	3	70	50	90	80	80	60	3	2	2	3	2	2	4	5	5	2
AUS01	AUS	EN	20	14	#NULL!	#NULL!	F	N	N	R	28	sub28	28	4443248	4444568	congruent	ON	1	1	chair_1_con.mp4	RIGHT	4.83	RIGHT	39	Sub_IA	Sub_IA	subs	1	7	1	1	42	3	70	50	90	80	80	60	3	2	2	3	2	2	4	5	5	2
AUS01	AUS	EN	20	14	#NULL!	#NULL!	F	N	N	R	28	sub28	28	4443248	4444568	congruent	ON	1	1	chair_1_con.mp4	RIGHT	13.01	UP	47	Sub_IA	Video_IA	subs	1	7	1	1	42	3	70	50	90	80	80	60	3	2	2	3	2	2	4	5	5	2
AUS01	AUS	EN	20	14	#NULL!	#NULL!	F	N	N	R	28	sub28	28	4443248	4444568	congruent	ON	1	1	chair_1_con.mp4	RIGHT	16.92	LEFT	65	Video_IA	Video_IA	subs	1	7	1	1	42	3	70	50	90	80	80	60	3	2	2	3	2	2	4	5	5	2
AUS01	AUS	EN	20	14	#NULL!	#NULL!	F	N	N	R	28	sub28	28	4443248	4444568	congruent	ON	1	1	chair_1_con.mp4	RIGHT	10.77	LEFT	48	Video_IA	Video_IA	subs	1	7	1	1	42	3	70	50	90	80	80	60	3	2	2	3	2	2	4	5	5	2
AUS01	AUS	EN	20	14	#NULL!	#NULL!	F	N	N	R	28	sub28	28	4443248	4444568	congruent	ON	1	1	chair_1_con.mp4	RIGHT	15.23	DOWN	65	Video_IA	Sub_IA	subs	1	7	1	1	42	3	70	50	90	80	80	60	3	2	2	3	2	2	4	5	5	2
AUS01	AUS	EN	20	14	#NULL!	#NULL!	F	N	N	R	29	sub29	29	4444728	4447128	congruent	ON	1	1	chair_1_con.mp4	RIGHT	13.45	DOWN	72	Video_IA	Sub_IA	subs	1	7	1	1	42	3	70	50	90	80	80	60	3	2	2	3	2	2	4	5	5	2
AUS01	AUS	EN	20	14	#NULL!	#NULL!	F	N	N	R	29	sub29	29	4444728	4447128	congruent	ON	1	1	chair_1_con.mp4	RIGHT	5.64	RIGHT	42	Sub_IA	Sub_IA	subs	1	7	1	1	42	3	70	50	90	80	80	60	3	2	2	3	2	2	4	5	5	2
AUS01	AUS	EN	20	14	#NULL!	#NULL!	F	N	N	R	29	sub29	29	4444728	4447128	congruent	ON	1	1	chair_1_con.mp4	RIGHT	2.11	LEFT	32	Sub_IA	Sub_IA	subs	1	7	1	1	42	3	70	50	90	80	80	60	3	2	2	3	2	2	4	5	5	2
AUS01	AUS	EN	20	14	#NULL!	#NULL!	F	N	N	R	29	sub29	29	4444728	4447128	congruent	ON	1	1	chair_1_con.mp4	RIGHT	11.63	UP	46	Sub_IA	Video_IA	subs	1	7	1	1	42	3	70	50	90	80	80	60	3	2	2	3	2	2	4	5	5	2
AUS01	AUS	EN	20	14	#NULL!	#NULL!	F	N	N	R	29	sub29	29	4444728	4447128	congruent	ON	1	1	chair_1_con.mp4	RIGHT	8.97	DOWN	56	Video_IA	Video_IA	subs	1	7	1	1	42	3	70	50	90	80	80	60	3	2	2	3	2	2	4	5	5	2
AUS01	AUS	EN	20	14	#NULL!	#NULL!	F	N	N	R	29	sub29	29	4444728	4447128	congruent	ON	1	1	chair_1_con.mp4	RIGHT	6.37	LEFT	37	Video_IA	Sub_IA	subs	1	7	1	1	42	3	70	50	90	80	80	60	3	2	2	3	2	2	4	5	5	2
AUS01	AUS	EN	20	14	#NULL!	#NULL!	F	N	N	R	29	sub29	29	4444728	4447128	congruent	ON	1	1	chair_1_con.mp4	RIGHT	4.41	RIGHT	30	Video_IA	Video_IA	subs	1	7	1	1	42	3	70	50	90	80	80	60	3	2	2	3	2	2	4	5	5	2
AUS01	AUS	EN	20	14	#NULL!	#NULL!	F	N	N	R	29	sub29	29	4444728	4447128	congruent	ON	1	1	chair_1_con.mp4	RIGHT	13.99	UP	51	Sub_IA	Video_IA	subs	1	7	1	1	42	3	70	50	90	80	80	60	3	2	2	3	2	2	4	5	5	2
AUS01	AUS	EN	20	14	#NULL!	#NULL!	F	N	N	R	29	sub29	29	4444728	4447128	congruent	ON	1	1	chair_1_con.mp4	RIGHT	1.49	RIGHT	20	Video_IA	Video_IA	subs	1	7	1	1	42	3	70	50	90	80	80	60	3	2	2	3	2	2	4	5	5	2
AUS01	AUS	EN	20	14	#NULL!	#NULL!	F	N	N	R	30	sub30	30	4447288	4449928	congruent	ON	1	1	chair_1_con.mp4	RIGHT	4.8	LEFT	32	Video_IA	Video_IA	subs	1	7	1	1	42	3	70	50	90	80	80	60	3	2	2	3	2	2	4	5	5	2
AUS01	AUS	EN	20	14	#NULL!	#NULL!	F	N	N	R	30	sub30	30	4447288	4449928	congruent	ON	1	1	chair_1_con.mp4	RIGHT	2.52	DOWN	36	Video_IA	Video_IA	subs	1	7	1	1	42	3	70	50	90	80	80	60	3	2	2	3	2	2	4	5	5	2
AUS01	AUS	EN	20	14	#NULL!	#NULL!	F	N	N	R	30	sub30	30	4447288	4449928	congruent	ON	1	1	chair_1_con.mp4	RIGHT	3	RIGHT	27	Sub_IA	Sub_IA	subs	1	7	1	1	42	3	70	50	90	80	80	60	3	2	2	3	2	2	4	5	5	2
AUS01	AUS	EN	20	14	#NULL!	#NULL!	F	N	N	R	30	sub30	30	4447288	4449928	congruent	ON	1	1	chair_1_con.mp4	RIGHT	1.39	LEFT	22	Video_IA	Video_IA	subs	1	7	1	1	42	3	70	50	90	80	80	60	3	2	2	3	2	2	4	5	5	2
AUS01	AUS	EN	20	14	#NULL!	#NULL!	F	N	N	R	30	sub30	30	4447288	4449928	congruent	ON	1	1	chair_1_con.mp4	RIGHT	2.06	LEFT	21	Sub_IA	Sub_IA	subs	1	7	1	1	42	3	70	50	90	80	80	60	3	2	2	3	2	2	4	5	5	2
AUS01	AUS	EN	20	14	#NULL!	#NULL!	F	N	N	R	30	sub30	30	4447288	4449928	congruent	ON	1	1	chair_1_con.mp4	RIGHT	3.5	UP	30	Video_IA	Video_IA	subs	1	7	1	1	42	3	70	50	90	80	80	60	3	2	2	3	2	2	4	5	5	2
AUS01	AUS	EN	20	14	#NULL!	#NULL!	F	N	N	R	30	sub30	30	4447288	4449928	congruent	ON	1	1	chair_1_con.mp4	RIGHT	5.4	UP	44	Video_IA	Video_IA	subs	1	7	1	1	42	3	70	50	90	80	80	60	3	2	2	3	2	2	4	5	5	2
AUS01	AUS	EN	20	14	#NULL!	#NULL!	F	N	N	R	30	sub30	30	4447288	4449928	congruent	ON	1	1	chair_1_con.mp4	RIGHT	7.35	UP	35	Sub_IA	Video_IA	subs	1	7	1	1	42	3	70	50	90	80	80	60	3	2	2	3	2	2	4	5	5	2
AUS01	AUS	EN	20	14	#NULL!	#NULL!	F	N	N	R	30	sub30	30	4447288	4449928	congruent	ON	1	1	chair_1_con.mp4	RIGHT	7.5	DOWN	49	Video_IA	Sub_IA	subs	1	7	1	1	42	3	70	50	90	80	80	60	3	2	2	3	2	2	4	5	5	2
AUS01	AUS	EN	20	14	#NULL!	#NULL!	F	N	N	R	30	sub30	30	4447288	4449928	congruent	ON	1	1	chair_1_con.mp4	RIGHT	2.16	DOWN	25	Video_IA	Video_IA	subs	1	7	1	1	42	3	70	50	90	80	80	60	3	2	2	3	2	2	4	5	5	2
AUS01	AUS	EN	20	14	#NULL!	#NULL!	F	N	N	R	31	sub31	31	4450008	4452448	congruent	ON	1	1	chair_1_con.mp4	RIGHT	5	LEFT	36	Sub_IA	Sub_IA	subs	1	7	1	1	42	3	70	50	90	80	80	60	3	2	2	3	2	2	4	5	5	2
AUS01	AUS	EN	20	14	#NULL!	#NULL!	F	N	N	R	31	sub31	31	4450008	4452448	congruent	ON	1	1	chair_1_con.mp4	RIGHT	2.42	LEFT	24	Sub_IA	Sub_IA	subs	1	7	1	1	42	3	70	50	90	80	80	60	3	2	2	3	2	2	4	5	5	2
AUS01	AUS	EN	20	14	#NULL!	#NULL!	F	N	N	R	31	sub31	31	4450008	4452448	congruent	ON	1	1	chair_1_con.mp4	RIGHT	0.78	UP	15	Video_IA	Video_IA	subs	1	7	1	1	42	3	70	50	90	80	80	60	3	2	2	3	2	2	4	5	5	2
AUS01	AUS	EN	20	14	#NULL!	#NULL!	F	N	N	R	31	sub31	31	4450008	4452448	congruent	ON	1	1	chair_1_con.mp4	RIGHT	11.64	DOWN	66	Video_IA	Sub_IA	subs	1	7	1	1	42	3	70	50	90	80	80	60	3	2	2	3	2	2	4	5	5	2
AUS01	AUS	EN	20	14	#NULL!	#NULL!	F	N	N	R	31	sub31	31	4450008	4452448	congruent	ON	1	1	chair_1_con.mp4	RIGHT	3.37	RIGHT	36	Video_IA	Video_IA	subs	1	7	1	1	42	3	70	50	90	80	80	60	3	2	2	3	2	2	4	5	5	2
AUS01	AUS	EN	20	14	#NULL!	#NULL!	F	N	N	R	31	sub31	31	4450008	4452448	congruent	ON	1	1	chair_1_con.mp4	RIGHT	11.9	UP	45	Sub_IA	Video_IA	subs	1	7	1	1	42	3	70	50	90	80	80	60	3	2	2	3	2	2	4	5	5	2
AUS01	AUS	EN	20	14	#NULL!	#NULL!	F	N	N	R	31	sub31	31	4450008	4452448	congruent	ON	1	1	chair_1_con.mp4	RIGHT	3	RIGHT	28	Sub_IA	Sub_IA	subs	1	7	1	1	42	3	70	50	90	80	80	60	3	2	2	3	2	2	4	5	5	2
AUS01	AUS	EN	20	14	#NULL!	#NULL!	F	N	N	R	31	sub31	31	4450008	4452448	congruent	ON	1	1	chair_1_con.mp4	RIGHT	9.77	UP	40	Sub_IA	Video_IA	subs	1	7	1	1	42	3	70	50	90	80	80	60	3	2	2	3	2	2	4	5	5	2
AUS01	AUS	EN	20	14	#NULL!	#NULL!	F	N	N	R	31	sub31	31	4450008	4452448	congruent	ON	1	1	chair_1_con.mp4	RIGHT	11.25	DOWN	60	Video_IA	Sub_IA	subs	1	7	1	1	42	3	70	50	90	80	80	60	3	2	2	3	2	2	4	5	5	2
AUS01	AUS	EN	20	14	#NULL!	#NULL!	F	N	N	R	32	sub32	32	4452528	4455568	congruent	ON	1	1	chair_1_con.mp4	RIGHT	12.9	DOWN	70	Video_IA	Sub_IA	subs	1	7	1	1	42	3	70	50	90	80	80	60	3	2	2	3	2	2	4	5	5	2
AUS01	AUS	EN	20	14	#NULL!	#NULL!	F	N	N	R	32	sub32	32	4452528	4455568	congruent	ON	1	1	chair_1_con.mp4	RIGHT	5.79	LEFT	32	Sub_IA	Sub_IA	subs	1	7	1	1	42	3	70	50	90	80	80	60	3	2	2	3	2	2	4	5	5	2
AUS01	AUS	EN	20	14	#NULL!	#NULL!	F	N	N	R	32	sub32	32	4452528	4455568	congruent	ON	1	1	chair_1_con.mp4	RIGHT	12.22	UP	45	Sub_IA	Video_IA	subs	1	7	1	1	42	3	70	50	90	80	80	60	3	2	2	3	2	2	4	5	5	2
AUS01	AUS	EN	20	14	#NULL!	#NULL!	F	N	N	R	32	sub32	32	4452528	4455568	congruent	ON	1	1	chair_1_con.mp4	RIGHT	9.2	UP	49	Video_IA	Video_IA	subs	1	7	1	1	42	3	70	50	90	80	80	60	3	2	2	3	2	2	4	5	5	2
AUS01	AUS	EN	20	14	#NULL!	#NULL!	F	N	N	R	32	sub32	32	4452528	4455568	congruent	ON	1	1	chair_1_con.mp4	RIGHT	8.66	DOWN	61	Video_IA	Video_IA	subs	1	7	1	1	42	3	70	50	90	80	80	60	3	2	2	3	2	2	4	5	5	2
AUS01	AUS	EN	20	14	#NULL!	#NULL!	F	N	N	R	32	sub32	32	4452528	4455568	congruent	ON	1	1	chair_1_con.mp4	RIGHT	3.29	RIGHT	26	Sub_IA	Sub_IA	subs	1	7	1	1	42	3	70	50	90	80	80	60	3	2	2	3	2	2	4	5	5	2
AUS01	AUS	EN	20	14	#NULL!	#NULL!	F	N	N	R	32	sub32	32	4452528	4455568	congruent	ON	1	1	chair_1_con.mp4	RIGHT	4.81	RIGHT	30	Sub_IA	Sub_IA	subs	1	7	1	1	42	3	70	50	90	80	80	60	3	2	2	3	2	2	4	5	5	2
AUS01	AUS	EN	20	14	#NULL!	#NULL!	F	N	N	R	32	sub32	32	4452528	4455568	congruent	ON	1	1	chair_1_con.mp4	RIGHT	4.5	LEFT	30	Video_IA	Video_IA	subs	1	7	1	1	42	3	70	50	90	80	80	60	3	2	2	3	2	2	4	5	5	2
AUS01	AUS	EN	20	14	#NULL!	#NULL!	F	N	N	R	32	sub32	32	4452528	4455568	congruent	ON	1	1	chair_1_con.mp4	RIGHT	10.47	DOWN	54	Video_IA	Sub_IA	subs	1	7	1	1	42	3	70	50	90	80	80	60	3	2	2	3	2	2	4	5	5	2
AUS01	AUS	EN	20	14	#NULL!	#NULL!	F	N	N	R	32	sub32	32	4452528	4455568	congruent	ON	1	1	chair_1_con.mp4	RIGHT	10.06	RIGHT	43	Video_IA	Video_IA	subs	1	7	1	1	42	3	70	50	90	80	80	60	3	2	2	3	2	2	4	5	5	2
AUS01	AUS	EN	20	14	#NULL!	#NULL!	F	N	N	R	32	sub32	32	4452528	4455568	congruent	ON	1	1	chair_1_con.mp4	RIGHT	2.35	LEFT	24	Sub_IA	Sub_IA	subs	1	7	1	1	42	3	70	50	90	80	80	60	3	2	2	3	2	2	4	5	5	2
AUS01	AUS	EN	20	14	#NULL!	#NULL!	F	N	N	R	32	sub32	32	4452528	4455568	congruent	ON	1	1	chair_1_con.mp4	RIGHT	13.26	UP	49	Sub_IA	Video_IA	subs	1	7	1	1	42	3	70	50	90	80	80	60	3	2	2	3	2	2	4	5	5	2
AUS01	AUS	EN	20	14	#NULL!	#NULL!	F	N	N	R	32	sub32	32	4452528	4455568	congruent	ON	1	1	chair_1_con.mp4	RIGHT	11.35	LEFT	49	Video_IA	Video_IA	subs	1	7	1	1	42	3	70	50	90	80	80	60	3	2	2	3	2	2	4	5	5	2
AUS01	AUS	EN	20	14	#NULL!	#NULL!	F	N	N	R	33	sub33	33	4456168	4457448	congruent	ON	1	1	chair_1_con.mp4	RIGHT	13.08	UP	49	Sub_IA	Video_IA	subs	1	7	1	1	42	3	70	50	90	80	80	60	3	2	2	3	2	2	4	5	5	2
AUS01	AUS	EN	20	14	#NULL!	#NULL!	F	N	N	R	33	sub33	33	4456168	4457448	congruent	ON	1	1	chair_1_con.mp4	RIGHT	0.94	UP	17	Video_IA	Video_IA	subs	1	7	1	1	42	3	70	50	90	80	80	60	3	2	2	3	2	2	4	5	5	2
AUS01	AUS	EN	20	14	#NULL!	#NULL!	F	N	N	R	33	sub33	33	4456168	4457448	congruent	ON	1	1	chair_1_con.mp4	RIGHT	0.92	DOWN	17	Video_IA	Video_IA	subs	1	7	1	1	42	3	70	50	90	80	80	60	3	2	2	3	2	2	4	5	5	2
AUS01	AUS	EN	20	14	#NULL!	#NULL!	F	N	N	R	33	sub33	33	4456168	4457448	congruent	ON	1	1	chair_1_con.mp4	RIGHT	12.82	DOWN	62	Video_IA	Sub_IA	subs	1	7	1	1	42	3	70	50	90	80	80	60	3	2	2	3	2	2	4	5	5	2
AUS01	AUS	EN	20	14	#NULL!	#NULL!	F	N	N	R	33	sub33	33	4456168	4457448	congruent	ON	1	1	chair_1_con.mp4	RIGHT	5.09	RIGHT	31	Video_IA	Video_IA	subs	1	7	1	1	42	3	70	50	90	80	80	60	3	2	2	3	2	2	4	5	5	2
AUS01	AUS	EN	20	14	#NULL!	#NULL!	F	N	N	R	34	sub34	34	4457608	4459568	congruent	ON	1	1	chair_1_con.mp4	RIGHT	1.53	DOWN	32	Video_IA	Sub_IA	subs	1	7	1	1	42	3	70	50	90	80	80	60	3	2	2	3	2	2	4	5	5	2
AUS01	AUS	EN	20	14	#NULL!	#NULL!	F	N	N	R	34	sub34	34	4457608	4459568	congruent	ON	1	1	chair_1_con.mp4	RIGHT	10.62	DOWN	90	Video_IA	Video_IA	subs	1	7	1	1	42	3	70	50	90	80	80	60	3	2	2	3	2	2	4	5	5	2
AUS01	AUS	EN	20	14	#NULL!	#NULL!	F	N	N	R	34	sub34	34	4457608	4459568	congruent	ON	1	1	chair_1_con.mp4	RIGHT	14.03	UP	53	Sub_IA	Video_IA	subs	1	7	1	1	42	3	70	50	90	80	80	60	3	2	2	3	2	2	4	5	5	2
AUS01	AUS	EN	20	14	#NULL!	#NULL!	F	N	N	R	34	sub34	34	4457608	4459568	congruent	ON	1	1	chair_1_con.mp4	RIGHT	1.68	UP	31	Video_IA	Video_IA	subs	1	7	1	1	42	3	70	50	90	80	80	60	3	2	2	3	2	2	4	5	5	2
AUS01	AUS	EN	20	14	#NULL!	#NULL!	F	N	N	R	34	sub34	34	4457608	4459568	congruent	ON	1	1	chair_1_con.mp4	RIGHT	3.89	LEFT	36	Sub_IA	Sub_IA	subs	1	7	1	1	42	3	70	50	90	80	80	60	3	2	2	3	2	2	4	5	5	2
AUS01	AUS	EN	20	14	#NULL!	#NULL!	F	N	N	R	34	sub34	34	4457608	4459568	congruent	ON	1	1	chair_1_con.mp4	RIGHT	4.5	DOWN	43	Video_IA	Sub_IA	subs	1	7	1	1	42	3	70	50	90	80	80	60	3	2	2	3	2	2	4	5	5	2
AUS01	AUS	EN	20	14	#NULL!	#NULL!	F	N	N	R	34	sub34	34	4457608	4459568	congruent	ON	1	1	chair_1_con.mp4	RIGHT	7.48	DOWN	54	Video_IA	Video_IA	subs	1	7	1	1	42	3	70	50	90	80	80	60	3	2	2	3	2	2	4	5	5	2
AUS01	AUS	EN	20	14	#NULL!	#NULL!	F	N	N	R	35	sub35	35	4459648	4461088	congruent	ON	1	1	chair_1_con.mp4	RIGHT	4.19	LEFT	29	Sub_IA	Sub_IA	subs	1	7	1	1	42	3	70	50	90	80	80	60	3	2	2	3	2	2	4	5	5	2
AUS01	AUS	EN	20	14	#NULL!	#NULL!	F	N	N	R	35	sub35	35	4459648	4461088	congruent	ON	1	1	chair_1_con.mp4	RIGHT	2.06	RIGHT	22	Sub_IA	Sub_IA	subs	1	7	1	1	42	3	70	50	90	80	80	60	3	2	2	3	2	2	4	5	5	2
AUS01	AUS	EN	20	14	#NULL!	#NULL!	F	N	N	R	35	sub35	35	4459648	4461088	congruent	ON	1	1	chair_1_con.mp4	RIGHT	13.92	UP	50	Sub_IA	Video_IA	subs	1	7	1	1	42	3	70	50	90	80	80	60	3	2	2	3	2	2	4	5	5	2
AUS01	AUS	EN	20	14	#NULL!	#NULL!	F	N	N	R	35	sub35	35	4459648	4461088	congruent	ON	1	1	chair_1_con.mp4	RIGHT	5.52	RIGHT	40	Video_IA	Video_IA	subs	1	7	1	1	42	3	70	50	90	80	80	60	3	2	2	3	2	2	4	5	5	2
AUS01	AUS	EN	20	14	#NULL!	#NULL!	F	N	N	R	35	sub35	35	4459648	4461088	congruent	ON	1	1	chair_1_con.mp4	RIGHT	1.19	UP	20	Video_IA	Video_IA	subs	1	7	1	1	42	3	70	50	90	80	80	60	3	2	2	3	2	2	4	5	5	2
AUS01	AUS	EN	20	14	#NULL!	#NULL!	F	N	N	R	36	sub36	36	4462208	4464168	congruent	ON	1	1	chair_1_con.mp4	RIGHT	9.36	DOWN	47	Video_IA	Sub_IA	subs	1	7	1	1	42	3	70	50	90	80	80	60	3	2	2	3	2	2	4	5	5	2
AUS01	AUS	EN	20	14	#NULL!	#NULL!	F	N	N	R	36	sub36	36	4462208	4464168	congruent	ON	1	1	chair_1_con.mp4	RIGHT	11.63	DOWN	61	Video_IA	Sub_IA	subs	1	7	1	1	42	3	70	50	90	80	80	60	3	2	2	3	2	2	4	5	5	2
AUS01	AUS	EN	20	14	#NULL!	#NULL!	F	N	N	R	36	sub36	36	4462208	4464168	congruent	ON	1	1	chair_1_con.mp4	RIGHT	4.72	UP	30	Video_IA	Video_IA	subs	1	7	1	1	42	3	70	50	90	80	80	60	3	2	2	3	2	2	4	5	5	2
AUS01	AUS	EN	20	14	#NULL!	#NULL!	F	N	N	R	36	sub36	36	4462208	4464168	congruent	ON	1	1	chair_1_con.mp4	RIGHT	3.54	LEFT	29	Sub_IA	Sub_IA	subs	1	7	1	1	42	3	70	50	90	80	80	60	3	2	2	3	2	2	4	5	5	2
AUS01	AUS	EN	20	14	#NULL!	#NULL!	F	N	N	R	36	sub36	36	4462208	4464168	congruent	ON	1	1	chair_1_con.mp4	RIGHT	2.33	RIGHT	26	Video_IA	Video_IA	subs	1	7	1	1	42	3	70	50	90	80	80	60	3	2	2	3	2	2	4	5	5	2
AUS01	AUS	EN	20	14	#NULL!	#NULL!	F	N	N	R	36	sub36	36	4462208	4464168	congruent	ON	1	1	chair_1_con.mp4	RIGHT	3.49	LEFT	29	Video_IA	Video_IA	subs	1	7	1	1	42	3	70	50	90	80	80	60	3	2	2	3	2	2	4	5	5	2
AUS01	AUS	EN	20	14	#NULL!	#NULL!	F	N	N	R	36	sub36	36	4462208	4464168	congruent	ON	1	1	chair_1_con.mp4	RIGHT	1.7	RIGHT	22	Video_IA	Video_IA	subs	1	7	1	1	42	3	70	50	90	80	80	60	3	2	2	3	2	2	4	5	5	2
AUS01	AUS	EN	20	14	#NULL!	#NULL!	F	N	N	R	36	sub36	36	4462208	4464168	congruent	ON	1	1	chair_1_con.mp4	RIGHT	12.38	UP	43	Sub_IA	Video_IA	subs	1	7	1	1	42	3	70	50	90	80	80	60	3	2	2	3	2	2	4	5	5	2
AUS01	AUS	EN	20	14	#NULL!	#NULL!	F	N	N	R	37	sub37	37	4464327	4465807	congruent	ON	1	1	chair_1_con.mp4	RIGHT	3.78	RIGHT	29	Video_IA	Video_IA	subs	1	7	1	1	42	3	70	50	90	80	80	60	3	2	2	3	2	2	4	5	5	2
AUS01	AUS	EN	20	14	#NULL!	#NULL!	F	N	N	R	37	sub37	37	4464327	4465807	congruent	ON	1	1	chair_1_con.mp4	RIGHT	3.85	LEFT	28	Video_IA	Video_IA	subs	1	7	1	1	42	3	70	50	90	80	80	60	3	2	2	3	2	2	4	5	5	2
AUS01	AUS	EN	20	14	#NULL!	#NULL!	F	N	N	R	37	sub37	37	4464327	4465807	congruent	ON	1	1	chair_1_con.mp4	RIGHT	12.36	RIGHT	47	Video_IA	Video_IA	subs	1	7	1	1	42	3	70	50	90	80	80	60	3	2	2	3	2	2	4	5	5	2
AUS01	AUS	EN	20	14	#NULL!	#NULL!	F	N	N	R	37	sub37	37	4464327	4465807	congruent	ON	1	1	chair_1_con.mp4	RIGHT	14.33	UP	51	Sub_IA	Video_IA	subs	1	7	1	1	42	3	70	50	90	80	80	60	3	2	2	3	2	2	4	5	5	2
AUS01	AUS	EN	20	14	#NULL!	#NULL!	F	N	N	R	37	sub37	37	4464327	4465807	congruent	ON	1	1	chair_1_con.mp4	RIGHT	1.15	LEFT	22	Video_IA	Video_IA	subs	1	7	1	1	42	3	70	50	90	80	80	60	3	2	2	3	2	2	4	5	5	2
AUS01	AUS	EN	20	14	#NULL!	#NULL!	F	N	N	R	37	sub37	37	4464327	4465807	congruent	ON	1	1	chair_1_con.mp4	RIGHT	5.94	RIGHT	38	Sub_IA	Sub_IA	subs	1	7	1	1	42	3	70	50	90	80	80	60	3	2	2	3	2	2	4	5	5	2
AUS01	AUS	EN	20	14	#NULL!	#NULL!	F	N	N	R	37	sub37	37	4464327	4465807	congruent	ON	1	1	chair_1_con.mp4	RIGHT	4.37	LEFT	32	Sub_IA	Sub_IA	subs	1	7	1	1	42	3	70	50	90	80	80	60	3	2	2	3	2	2	4	5	5	2
AUS01	AUS	EN	20	14	#NULL!	#NULL!	F	N	N	R	38	sub38	38	4472208	4473208	congruent	ON	1	1	chair_1_con.mp4	RIGHT	13.71	DOWN	64	Video_IA	Sub_IA	subs	1	7	1	1	42	3	70	50	90	80	80	60	3	2	2	3	2	2	4	5	5	2
AUS01	AUS	EN	20	14	#NULL!	#NULL!	F	N	N	R	38	sub38	38	4472208	4473208	congruent	ON	1	1	chair_1_con.mp4	RIGHT	1.53	LEFT	22	Video_IA	Video_IA	subs	1	7	1	1	42	3	70	50	90	80	80	60	3	2	2	3	2	2	4	5	5	2
AUS01	AUS	EN	20	14	#NULL!	#NULL!	F	N	N	R	38	sub38	38	4472208	4473208	congruent	ON	1	1	chair_1_con.mp4	RIGHT	13.04	UP	56	Sub_IA	Video_IA	subs	1	7	1	1	42	3	70	50	90	80	80	60	3	2	2	3	2	2	4	5	5	2
AUS01	AUS	EN	20	14	#NULL!	#NULL!	F	N	N	R	39	sub39	39	4474367	4476207	congruent	ON	1	1	chair_1_con.mp4	RIGHT	2.23	LEFT	23	Sub_IA	Sub_IA	subs	1	7	1	1	42	3	70	50	90	80	80	60	3	2	2	3	2	2	4	5	5	2
AUS01	AUS	EN	20	14	#NULL!	#NULL!	F	N	N	R	39	sub39	39	4474367	4476207	congruent	ON	1	1	chair_1_con.mp4	RIGHT	12.78	UP	56	Sub_IA	Video_IA	subs	1	7	1	1	42	3	70	50	90	80	80	60	3	2	2	3	2	2	4	5	5	2
AUS01	AUS	EN	20	14	#NULL!	#NULL!	F	N	N	R	39	sub39	39	4474367	4476207	congruent	ON	1	1	chair_1_con.mp4	RIGHT	13.68	UP	49	Sub_IA	Video_IA	subs	1	7	1	1	42	3	70	50	90	80	80	60	3	2	2	3	2	2	4	5	5	2
AUS01	AUS	EN	20	14	#NULL!	#NULL!	F	N	N	R	39	sub39	39	4474367	4476207	congruent	ON	1	1	chair_1_con.mp4	RIGHT	3.74	RIGHT	27	Sub_IA	Sub_IA	subs	1	7	1	1	42	3	70	50	90	80	80	60	3	2	2	3	2	2	4	5	5	2
AUS01	AUS	EN	20	14	#NULL!	#NULL!	F	N	N	R	39	sub39	39	4474367	4476207	congruent	ON	1	1	chair_1_con.mp4	RIGHT	12.22	DOWN	96	Video_IA	Sub_IA	subs	1	7	1	1	42	3	70	50	90	80	80	60	3	2	2	3	2	2	4	5	5	2
AUS01	AUS	EN	20	14	#NULL!	#NULL!	F	N	N	R	39	sub39	39	4474367	4476207	congruent	ON	1	1	chair_1_con.mp4	RIGHT	12.82	DOWN	59	Video_IA	Sub_IA	subs	1	7	1	1	42	3	70	50	90	80	80	60	3	2	2	3	2	2	4	5	5	2
AUS01	AUS	EN	20	14	#NULL!	#NULL!	F	N	N	R	40	sub40	40	4477608	4478808	congruent	ON	1	1	chair_1_con.mp4	RIGHT	1.91	RIGHT	23	Sub_IA	Sub_IA	subs	1	7	1	1	42	3	70	50	90	80	80	60	3	2	2	3	2	2	4	5	5	2
AUS01	AUS	EN	20	14	#NULL!	#NULL!	F	N	N	R	40	sub40	40	4477608	4478808	congruent	ON	1	1	chair_1_con.mp4	RIGHT	10.63	UP	42	Sub_IA	Video_IA	subs	1	7	1	1	42	3	70	50	90	80	80	60	3	2	2	3	2	2	4	5	5	2
AUS01	AUS	EN	20	14	#NULL!	#NULL!	F	N	N	R	40	sub40	40	4477608	4478808	congruent	ON	1	1	chair_1_con.mp4	RIGHT	10.33	DOWN	63	Video_IA	Sub_IA	subs	1	7	1	1	42	3	70	50	90	80	80	60	3	2	2	3	2	2	4	5	5	2
AUS01	AUS	EN	20	14	#NULL!	#NULL!	F	N	N	R	40	sub40	40	4477608	4478808	congruent	ON	1	1	chair_1_con.mp4	RIGHT	1.38	DOWN	24	Video_IA	Video_IA	subs	1	7	1	1	42	3	70	50	90	80	80	60	3	2	2	3	2	2	4	5	5	2
AUS01	AUS	EN	20	14	#NULL!	#NULL!	F	N	N	R	40	sub40	40	4477608	4478808	congruent	ON	1	1	chair_1_con.mp4	RIGHT	9.61	DOWN	60	Video_IA	.	subs	1	7	1	1	42	3	70	50	90	80	80	60	3	2	2	3	2	2	4	5	5	2
AUS01	AUS	EN	20	14	#NULL!	#NULL!	F	N	N	R	40	sub40	40	4477608	4478808	congruent	ON	1	1	chair_1_con.mp4	RIGHT	2.11	RIGHT	30	Sub_IA	Sub_IA	subs	1	7	1	1	42	3	70	50	90	80	80	60	3	2	2	3	2	2	4	5	5	2
AUS01	AUS	EN	20	14	#NULL!	#NULL!	F	N	N	R	40	sub40	40	4477608	4478808	congruent	ON	1	1	chair_1_con.mp4	RIGHT	4.08	DOWN	33	Video_IA	Video_IA	subs	1	7	1	1	42	3	70	50	90	80	80	60	3	2	2	3	2	2	4	5	5	2
AUS01	AUS	EN	20	14	#NULL!	#NULL!	F	N	N	R	41	sub41	41	4478968	4480408	congruent	ON	1	1	chair_1_con.mp4	RIGHT	4.44	LEFT	29	Sub_IA	Sub_IA	subs	1	7	1	1	42	3	70	50	90	80	80	60	3	2	2	3	2	2	4	5	5	2
AUS01	AUS	EN	20	14	#NULL!	#NULL!	F	N	N	R	41	sub41	41	4478968	4480408	congruent	ON	1	1	chair_1_con.mp4	RIGHT	5.72	RIGHT	33	Sub_IA	Sub_IA	subs	1	7	1	1	42	3	70	50	90	80	80	60	3	2	2	3	2	2	4	5	5	2
AUS01	AUS	EN	20	14	#NULL!	#NULL!	F	N	N	R	41	sub41	41	4478968	4480408	congruent	ON	1	1	chair_1_con.mp4	RIGHT	4.58	LEFT	32	Sub_IA	Sub_IA	subs	1	7	1	1	42	3	70	50	90	80	80	60	3	2	2	3	2	2	4	5	5	2
AUS01	AUS	EN	20	14	#NULL!	#NULL!	F	N	N	R	41	sub41	41	4478968	4480408	congruent	ON	1	1	chair_1_con.mp4	RIGHT	0.84	DOWN	24	Sub_IA	Sub_IA	subs	1	7	1	1	42	3	70	50	90	80	80	60	3	2	2	3	2	2	4	5	5	2
AUS01	AUS	EN	20	14	#NULL!	#NULL!	F	N	N	R	41	sub41	41	4478968	4480408	congruent	ON	1	1	chair_1_con.mp4	RIGHT	8.92	RIGHT	41	Sub_IA	Sub_IA	subs	1	7	1	1	42	3	70	50	90	80	80	60	3	2	2	3	2	2	4	5	5	2
AUS01	AUS	EN	20	14	#NULL!	#NULL!	F	N	N	R	41	sub41	41	4478968	4480408	congruent	ON	1	1	chair_1_con.mp4	RIGHT	7.99	DOWN	51	Video_IA	Sub_IA	subs	1	7	1	1	42	3	70	50	90	80	80	60	3	2	2	3	2	2	4	5	5	2
AUS01	AUS	EN	20	14	#NULL!	#NULL!	F	N	N	R	41	sub41	41	4478968	4480408	congruent	ON	1	1	chair_1_con.mp4	RIGHT	10.34	UP	42	Sub_IA	Video_IA	subs	1	7	1	1	42	3	70	50	90	80	80	60	3	2	2	3	2	2	4	5	5	2
AUS01	AUS	EN	20	14	#NULL!	#NULL!	F	N	N	R	42	sub42	42	4480568	4483488	congruent	ON	1	1	chair_1_con.mp4	RIGHT	0.71	LEFT	14	Sub_IA	Sub_IA	subs	1	7	1	1	42	3	70	50	90	80	80	60	3	2	2	3	2	2	4	5	5	2
AUS01	AUS	EN	20	14	#NULL!	#NULL!	F	N	N	R	42	sub42	42	4480568	4483488	congruent	ON	1	1	chair_1_con.mp4	RIGHT	4.3	LEFT	30	Sub_IA	Sub_IA	subs	1	7	1	1	42	3	70	50	90	80	80	60	3	2	2	3	2	2	4	5	5	2
AUS01	AUS	EN	20	14	#NULL!	#NULL!	F	N	N	R	42	sub42	42	4480568	4483488	congruent	ON	1	1	chair_1_con.mp4	RIGHT	10.65	DOWN	61	Video_IA	Sub_IA	subs	1	7	1	1	42	3	70	50	90	80	80	60	3	2	2	3	2	2	4	5	5	2
AUS01	AUS	EN	20	14	#NULL!	#NULL!	F	N	N	R	42	sub42	42	4480568	4483488	congruent	ON	1	1	chair_1_con.mp4	RIGHT	6.35	LEFT	39	Sub_IA	Sub_IA	subs	1	7	1	1	42	3	70	50	90	80	80	60	3	2	2	3	2	2	4	5	5	2
AUS01	AUS	EN	20	14	#NULL!	#NULL!	F	N	N	R	42	sub42	42	4480568	4483488	congruent	ON	1	1	chair_1_con.mp4	RIGHT	5.14	RIGHT	31	Sub_IA	Sub_IA	subs	1	7	1	1	42	3	70	50	90	80	80	60	3	2	2	3	2	2	4	5	5	2
AUS01	AUS	EN	20	14	#NULL!	#NULL!	F	N	N	R	42	sub42	42	4480568	4483488	congruent	ON	1	1	chair_1_con.mp4	RIGHT	4.56	RIGHT	32	Sub_IA	Sub_IA	subs	1	7	1	1	42	3	70	50	90	80	80	60	3	2	2	3	2	2	4	5	5	2
AUS01	AUS	EN	20	14	#NULL!	#NULL!	F	N	N	R	42	sub42	42	4480568	4483488	congruent	ON	1	1	chair_1_con.mp4	RIGHT	10.08	UP	41	Sub_IA	Video_IA	subs	1	7	1	1	42	3	70	50	90	80	80	60	3	2	2	3	2	2	4	5	5	2
AUS01	AUS	EN	20	14	#NULL!	#NULL!	F	N	N	R	42	sub42	42	4480568	4483488	congruent	ON	1	1	chair_1_con.mp4	RIGHT	0.85	LEFT	17	Video_IA	Video_IA	subs	1	7	1	1	42	3	70	50	90	80	80	60	3	2	2	3	2	2	4	5	5	2
AUS01	AUS	EN	20	14	#NULL!	#NULL!	F	N	N	R	43	sub43	43	4483567	4485967	congruent	ON	1	1	chair_1_con.mp4	RIGHT	11.23	UP	59	Sub_IA	Video_IA	subs	1	7	1	1	42	3	70	50	90	80	80	60	3	2	2	3	2	2	4	5	5	2
AUS01	AUS	EN	20	14	#NULL!	#NULL!	F	N	N	R	43	sub43	43	4483567	4485967	congruent	ON	1	1	chair_1_con.mp4	RIGHT	4.31	LEFT	39	Video_IA	Video_IA	subs	1	7	1	1	42	3	70	50	90	80	80	60	3	2	2	3	2	2	4	5	5	2
AUS01	AUS	EN	20	14	#NULL!	#NULL!	F	N	N	R	43	sub43	43	4483567	4485967	congruent	ON	1	1	chair_1_con.mp4	RIGHT	5.51	LEFT	34	Sub_IA	Sub_IA	subs	1	7	1	1	42	3	70	50	90	80	80	60	3	2	2	3	2	2	4	5	5	2
AUS01	AUS	EN	20	14	#NULL!	#NULL!	F	N	N	R	43	sub43	43	4483567	4485967	congruent	ON	1	1	chair_1_con.mp4	RIGHT	6.06	RIGHT	34	Sub_IA	Sub_IA	subs	1	7	1	1	42	3	70	50	90	80	80	60	3	2	2	3	2	2	4	5	5	2
AUS01	AUS	EN	20	14	#NULL!	#NULL!	F	N	N	R	43	sub43	43	4483567	4485967	congruent	ON	1	1	chair_1_con.mp4	RIGHT	7.49	LEFT	42	Sub_IA	Sub_IA	subs	1	7	1	1	42	3	70	50	90	80	80	60	3	2	2	3	2	2	4	5	5	2
AUS01	AUS	EN	20	14	#NULL!	#NULL!	F	N	N	R	43	sub43	43	4483567	4485967	congruent	ON	1	1	chair_1_con.mp4	RIGHT	4.41	RIGHT	30	Sub_IA	Sub_IA	subs	1	7	1	1	42	3	70	50	90	80	80	60	3	2	2	3	2	2	4	5	5	2
AUS01	AUS	EN	20	14	#NULL!	#NULL!	F	N	N	R	43	sub43	43	4483567	4485967	congruent	ON	1	1	chair_1_con.mp4	RIGHT	7.42	RIGHT	43	Sub_IA	Sub_IA	subs	1	7	1	1	42	3	70	50	90	80	80	60	3	2	2	3	2	2	4	5	5	2
AUS01	AUS	EN	20	14	#NULL!	#NULL!	F	N	N	R	43	sub43	43	4483567	4485967	congruent	ON	1	1	chair_1_con.mp4	RIGHT	0.57	UP	10	Sub_IA	Sub_IA	subs	1	7	1	1	42	3	70	50	90	80	80	60	3	2	2	3	2	2	4	5	5	2
AUS01	AUS	EN	20	14	#NULL!	#NULL!	F	N	N	R	43	sub43	43	4483567	4485967	congruent	ON	1	1	chair_1_con.mp4	RIGHT	1.81	LEFT	22	Sub_IA	Sub_IA	subs	1	7	1	1	42	3	70	50	90	80	80	60	3	2	2	3	2	2	4	5	5	2
AUS01	AUS	EN	20	14	#NULL!	#NULL!	F	N	N	R	44	sub44	44	4487847	4491647	congruent	ON	1	1	chair_1_con.mp4	RIGHT	6.65	LEFT	40	Sub_IA	.	subs	1	7	1	1	42	3	70	50	90	80	80	60	3	2	2	3	2	2	4	5	5	2
AUS01	AUS	EN	20	14	#NULL!	#NULL!	F	N	N	R	44	sub44	44	4487847	4491647	congruent	ON	1	1	chair_1_con.mp4	RIGHT	9.13	UP	72	Sub_IA	Video_IA	subs	1	7	1	1	42	3	70	50	90	80	80	60	3	2	2	3	2	2	4	5	5	2
AUS01	AUS	EN	20	14	#NULL!	#NULL!	F	N	N	R	44	sub44	44	4487847	4491647	congruent	ON	1	1	chair_1_con.mp4	RIGHT	14.22	UP	60	Sub_IA	Video_IA	subs	1	7	1	1	42	3	70	50	90	80	80	60	3	2	2	3	2	2	4	5	5	2
AUS01	AUS	EN	20	14	#NULL!	#NULL!	F	N	N	R	44	sub44	44	4487847	4491647	congruent	ON	1	1	chair_1_con.mp4	RIGHT	3.84	RIGHT	27	Sub_IA	Sub_IA	subs	1	7	1	1	42	3	70	50	90	80	80	60	3	2	2	3	2	2	4	5	5	2
AUS01	AUS	EN	20	14	#NULL!	#NULL!	F	N	N	R	44	sub44	44	4487847	4491647	congruent	ON	1	1	chair_1_con.mp4	RIGHT	1.61	UP	23	.	Sub_IA	subs	1	7	1	1	42	3	70	50	90	80	80	60	3	2	2	3	2	2	4	5	5	2
AUS01	AUS	EN	20	14	#NULL!	#NULL!	F	N	N	R	44	sub44	44	4487847	4491647	congruent	ON	1	1	chair_1_con.mp4	RIGHT	1.34	LEFT	21	Sub_IA	Sub_IA	subs	1	7	1	1	42	3	70	50	90	80	80	60	3	2	2	3	2	2	4	5	5	2
AUS01	AUS	EN	20	14	#NULL!	#NULL!	F	N	N	R	44	sub44	44	4487847	4491647	congruent	ON	1	1	chair_1_con.mp4	RIGHT	1.87	RIGHT	23	Sub_IA	Sub_IA	subs	1	7	1	1	42	3	70	50	90	80	80	60	3	2	2	3	2	2	4	5	5	2
AUS01	AUS	EN	20	14	#NULL!	#NULL!	F	N	N	R	44	sub44	44	4487847	4491647	congruent	ON	1	1	chair_1_con.mp4	RIGHT	1.15	LEFT	22	Video_IA	Video_IA	subs	1	7	1	1	42	3	70	50	90	80	80	60	3	2	2	3	2	2	4	5	5	2
AUS01	AUS	EN	20	14	#NULL!	#NULL!	F	N	N	R	44	sub44	44	4487847	4491647	congruent	ON	1	1	chair_1_con.mp4	RIGHT	9.38	DOWN	56	Video_IA	Sub_IA	subs	1	7	1	1	42	3	70	50	90	80	80	60	3	2	2	3	2	2	4	5	5	2
AUS01	AUS	EN	20	14	#NULL!	#NULL!	F	N	N	R	44	sub44	44	4487847	4491647	congruent	ON	1	1	chair_1_con.mp4	RIGHT	2.76	RIGHT	25	Sub_IA	Sub_IA	subs	1	7	1	1	42	3	70	50	90	80	80	60	3	2	2	3	2	2	4	5	5	2
AUS01	AUS	EN	20	14	#NULL!	#NULL!	F	N	N	R	44	sub44	44	4487847	4491647	congruent	ON	1	1	chair_1_con.mp4	RIGHT	1.39	LEFT	20	Sub_IA	Sub_IA	subs	1	7	1	1	42	3	70	50	90	80	80	60	3	2	2	3	2	2	4	5	5	2
AUS01	AUS	EN	20	14	#NULL!	#NULL!	F	N	N	R	44	sub44	44	4487847	4491647	congruent	ON	1	1	chair_1_con.mp4	RIGHT	3.95	RIGHT	28	Sub_IA	Sub_IA	subs	1	7	1	1	42	3	70	50	90	80	80	60	3	2	2	3	2	2	4	5	5	2
AUS01	AUS	EN	20	14	#NULL!	#NULL!	F	N	N	R	45	sub45	45	4493127	4495567	congruent	ON	1	1	chair_1_con.mp4	RIGHT	8.69	DOWN	54	Video_IA	Video_IA	subs	1	7	1	1	42	3	70	50	90	80	80	60	3	2	2	3	2	2	4	5	5	2
AUS01	AUS	EN	20	14	#NULL!	#NULL!	F	N	N	R	45	sub45	45	4493127	4495567	congruent	ON	1	1	chair_1_con.mp4	RIGHT	3.41	RIGHT	29	Sub_IA	Sub_IA	subs	1	7	1	1	42	3	70	50	90	80	80	60	3	2	2	3	2	2	4	5	5	2
AUS01	AUS	EN	20	14	#NULL!	#NULL!	F	N	N	R	45	sub45	45	4493127	4495567	congruent	ON	1	1	chair_1_con.mp4	RIGHT	2.54	LEFT	26	Video_IA	Video_IA	subs	1	7	1	1	42	3	70	50	90	80	80	60	3	2	2	3	2	2	4	5	5	2
AUS01	AUS	EN	20	14	#NULL!	#NULL!	F	N	N	R	45	sub45	45	4493127	4495567	congruent	ON	1	1	chair_1_con.mp4	RIGHT	10.51	DOWN	65	Video_IA	Sub_IA	subs	1	7	1	1	42	3	70	50	90	80	80	60	3	2	2	3	2	2	4	5	5	2
AUS01	AUS	EN	20	14	#NULL!	#NULL!	F	N	N	R	45	sub45	45	4493127	4495567	congruent	ON	1	1	chair_1_con.mp4	RIGHT	2.52	LEFT	28	Sub_IA	Sub_IA	subs	1	7	1	1	42	3	70	50	90	80	80	60	3	2	2	3	2	2	4	5	5	2
AUS01	AUS	EN	20	14	#NULL!	#NULL!	F	N	N	R	45	sub45	45	4493127	4495567	congruent	ON	1	1	chair_1_con.mp4	RIGHT	14.39	UP	59	Sub_IA	Video_IA	subs	1	7	1	1	42	3	70	50	90	80	80	60	3	2	2	3	2	2	4	5	5	2
AUS01	AUS	EN	20	14	#NULL!	#NULL!	F	N	N	R	45	sub45	45	4493127	4495567	congruent	ON	1	1	chair_1_con.mp4	RIGHT	4.97	RIGHT	39	Video_IA	Video_IA	subs	1	7	1	1	42	3	70	50	90	80	80	60	3	2	2	3	2	2	4	5	5	2
AUS01	AUS	EN	20	14	#NULL!	#NULL!	F	N	N	R	45	sub45	45	4493127	4495567	congruent	ON	1	1	chair_1_con.mp4	RIGHT	4.22	DOWN	40	Video_IA	Sub_IA	subs	1	7	1	1	42	3	70	50	90	80	80	60	3	2	2	3	2	2	4	5	5	2
AUS01	AUS	EN	20	14	#NULL!	#NULL!	F	N	N	R	46	sub46	46	4496208	4497208	congruent	ON	1	1	chair_1_con.mp4	RIGHT	1.12	UP	20	Video_IA	Video_IA	subs	1	7	1	1	42	3	70	50	90	80	80	60	3	2	2	3	2	2	4	5	5	2
AUS01	AUS	EN	20	14	#NULL!	#NULL!	F	N	N	R	46	sub46	46	4496208	4497208	congruent	ON	1	1	chair_1_con.mp4	RIGHT	11.22	DOWN	65	Video_IA	Sub_IA	subs	1	7	1	1	42	3	70	50	90	80	80	60	3	2	2	3	2	2	4	5	5	2
AUS01	AUS	EN	20	14	#NULL!	#NULL!	F	N	N	R	46	sub46	46	4496208	4497208	congruent	ON	1	1	chair_1_con.mp4	RIGHT	12.39	UP	65	Sub_IA	Video_IA	subs	1	7	1	1	42	3	70	50	90	80	80	60	3	2	2	3	2	2	4	5	5	2
AUS01	AUS	EN	20	14	#NULL!	#NULL!	F	N	N	R	47	sub47	47	4498207	4501967	congruent	ON	1	1	chair_1_con.mp4	RIGHT	10.23	DOWN	57	Video_IA	Sub_IA	subs	1	7	1	1	42	3	70	50	90	80	80	60	3	2	2	3	2	2	4	5	5	2
AUS01	AUS	EN	20	14	#NULL!	#NULL!	F	N	N	R	47	sub47	47	4498207	4501967	congruent	ON	1	1	chair_1_con.mp4	RIGHT	0.74	UP	16	Video_IA	Video_IA	subs	1	7	1	1	42	3	70	50	90	80	80	60	3	2	2	3	2	2	4	5	5	2
AUS01	AUS	EN	20	14	#NULL!	#NULL!	F	N	N	R	47	sub47	47	4498207	4501967	congruent	ON	1	1	chair_1_con.mp4	RIGHT	3.35	LEFT	30	Sub_IA	Sub_IA	subs	1	7	1	1	42	3	70	50	90	80	80	60	3	2	2	3	2	2	4	5	5	2
AUS01	AUS	EN	20	14	#NULL!	#NULL!	F	N	N	R	47	sub47	47	4498207	4501967	congruent	ON	1	1	chair_1_con.mp4	RIGHT	2.65	LEFT	25	Sub_IA	Sub_IA	subs	1	7	1	1	42	3	70	50	90	80	80	60	3	2	2	3	2	2	4	5	5	2
AUS01	AUS	EN	20	14	#NULL!	#NULL!	F	N	N	R	47	sub47	47	4498207	4501967	congruent	ON	1	1	chair_1_con.mp4	RIGHT	3.57	LEFT	27	Sub_IA	Sub_IA	subs	1	7	1	1	42	3	70	50	90	80	80	60	3	2	2	3	2	2	4	5	5	2
AUS01	AUS	EN	20	14	#NULL!	#NULL!	F	N	N	R	47	sub47	47	4498207	4501967	congruent	ON	1	1	chair_1_con.mp4	RIGHT	9.05	RIGHT	43	Sub_IA	Sub_IA	subs	1	7	1	1	42	3	70	50	90	80	80	60	3	2	2	3	2	2	4	5	5	2
AUS01	AUS	EN	20	14	#NULL!	#NULL!	F	N	N	R	47	sub47	47	4498207	4501967	congruent	ON	1	1	chair_1_con.mp4	RIGHT	9.11	UP	48	Sub_IA	Video_IA	subs	1	7	1	1	42	3	70	50	90	80	80	60	3	2	2	3	2	2	4	5	5	2
AUS01	AUS	EN	20	14	#NULL!	#NULL!	F	N	N	R	47	sub47	47	4498207	4501967	congruent	ON	1	1	chair_1_con.mp4	RIGHT	5.86	RIGHT	35	Sub_IA	Sub_IA	subs	1	7	1	1	42	3	70	50	90	80	80	60	3	2	2	3	2	2	4	5	5	2
AUS01	AUS	EN	20	14	#NULL!	#NULL!	F	N	N	R	47	sub47	47	4498207	4501967	congruent	ON	1	1	chair_1_con.mp4	RIGHT	5.17	LEFT	66	Sub_IA	Sub_IA	subs	1	7	1	1	42	3	70	50	90	80	80	60	3	2	2	3	2	2	4	5	5	2
AUS01	AUS	EN	20	14	#NULL!	#NULL!	F	N	N	R	47	sub47	47	4498207	4501967	congruent	ON	1	1	chair_1_con.mp4	RIGHT	5.7	RIGHT	33	Sub_IA	Sub_IA	subs	1	7	1	1	42	3	70	50	90	80	80	60	3	2	2	3	2	2	4	5	5	2
AUS01	AUS	EN	20	14	#NULL!	#NULL!	F	N	N	R	47	sub47	47	4498207	4501967	congruent	ON	1	1	chair_1_con.mp4	RIGHT	3.36	LEFT	27	Sub_IA	Sub_IA	subs	1	7	1	1	42	3	70	50	90	80	80	60	3	2	2	3	2	2	4	5	5	2
AUS01	AUS	EN	20	14	#NULL!	#NULL!	F	N	N	R	47	sub47	47	4498207	4501967	congruent	ON	1	1	chair_1_con.mp4	RIGHT	5.09	RIGHT	34	Video_IA	Sub_IA	subs	1	7	1	1	42	3	70	50	90	80	80	60	3	2	2	3	2	2	4	5	5	2
AUS01	AUS	EN	20	14	#NULL!	#NULL!	F	N	N	R	48	sub48	48	4502688	4507568	congruent	ON	1	1	chair_1_con.mp4	RIGHT	2.81	UP	25	Video_IA	Video_IA	subs	1	7	1	1	42	3	70	50	90	80	80	60	3	2	2	3	2	2	4	5	5	2
AUS01	AUS	EN	20	14	#NULL!	#NULL!	F	N	N	R	48	sub48	48	4502688	4507568	congruent	ON	1	1	chair_1_con.mp4	RIGHT	5.26	LEFT	37	Video_IA	Video_IA	subs	1	7	1	1	42	3	70	50	90	80	80	60	3	2	2	3	2	2	4	5	5	2
AUS01	AUS	EN	20	14	#NULL!	#NULL!	F	N	N	R	48	sub48	48	4502688	4507568	congruent	ON	1	1	chair_1_con.mp4	RIGHT	5.99	RIGHT	40	Video_IA	Video_IA	subs	1	7	1	1	42	3	70	50	90	80	80	60	3	2	2	3	2	2	4	5	5	2
AUS01	AUS	EN	20	14	#NULL!	#NULL!	F	N	N	R	48	sub48	48	4502688	4507568	congruent	ON	1	1	chair_1_con.mp4	RIGHT	3.15	RIGHT	27	Sub_IA	Sub_IA	subs	1	7	1	1	42	3	70	50	90	80	80	60	3	2	2	3	2	2	4	5	5	2
AUS01	AUS	EN	20	14	#NULL!	#NULL!	F	N	N	R	48	sub48	48	4502688	4507568	congruent	ON	1	1	chair_1_con.mp4	RIGHT	6.44	LEFT	43	Sub_IA	Sub_IA	subs	1	7	1	1	42	3	70	50	90	80	80	60	3	2	2	3	2	2	4	5	5	2
AUS01	AUS	EN	20	14	#NULL!	#NULL!	F	N	N	R	48	sub48	48	4502688	4507568	congruent	ON	1	1	chair_1_con.mp4	RIGHT	8.68	LEFT	44	Sub_IA	Sub_IA	subs	1	7	1	1	42	3	70	50	90	80	80	60	3	2	2	3	2	2	4	5	5	2
AUS01	AUS	EN	20	14	#NULL!	#NULL!	F	N	N	R	48	sub48	48	4502688	4507568	congruent	ON	1	1	chair_1_con.mp4	RIGHT	3.41	RIGHT	30	Sub_IA	Sub_IA	subs	1	7	1	1	42	3	70	50	90	80	80	60	3	2	2	3	2	2	4	5	5	2
AUS01	AUS	EN	20	14	#NULL!	#NULL!	F	N	N	R	48	sub48	48	4502688	4507568	congruent	ON	1	1	chair_1_con.mp4	RIGHT	5.27	RIGHT	33	Sub_IA	Sub_IA	subs	1	7	1	1	42	3	70	50	90	80	80	60	3	2	2	3	2	2	4	5	5	2
AUS01	AUS	EN	20	14	#NULL!	#NULL!	F	N	N	R	48	sub48	48	4502688	4507568	congruent	ON	1	1	chair_1_con.mp4	RIGHT	1.12	LEFT	18	Sub_IA	Sub_IA	subs	1	7	1	1	42	3	70	50	90	80	80	60	3	2	2	3	2	2	4	5	5	2
AUS01	AUS	EN	20	14	#NULL!	#NULL!	F	N	N	R	48	sub48	48	4502688	4507568	congruent	ON	1	1	chair_1_con.mp4	RIGHT	11.2	UP	48	Sub_IA	Video_IA	subs	1	7	1	1	42	3	70	50	90	80	80	60	3	2	2	3	2	2	4	5	5	2
AUS01	AUS	EN	20	14	#NULL!	#NULL!	F	N	N	R	48	sub48	48	4502688	4507568	congruent	ON	1	1	chair_1_con.mp4	RIGHT	2.41	LEFT	25	Sub_IA	Sub_IA	subs	1	7	1	1	42	3	70	50	90	80	80	60	3	2	2	3	2	2	4	5	5	2
AUS01	AUS	EN	20	14	#NULL!	#NULL!	F	N	N	R	48	sub48	48	4502688	4507568	congruent	ON	1	1	chair_1_con.mp4	RIGHT	5.52	RIGHT	32	Sub_IA	Sub_IA	subs	1	7	1	1	42	3	70	50	90	80	80	60	3	2	2	3	2	2	4	5	5	2
AUS01	AUS	EN	20	14	#NULL!	#NULL!	F	N	N	R	48	sub48	48	4502688	4507568	congruent	ON	1	1	chair_1_con.mp4	RIGHT	4.65	RIGHT	30	Sub_IA	Sub_IA	subs	1	7	1	1	42	3	70	50	90	80	80	60	3	2	2	3	2	2	4	5	5	2
AUS01	AUS	EN	20	14	#NULL!	#NULL!	F	N	N	R	48	sub48	48	4502688	4507568	congruent	ON	1	1	chair_1_con.mp4	RIGHT	8.21	LEFT	43	Video_IA	Video_IA	subs	1	7	1	1	42	3	70	50	90	80	80	60	3	2	2	3	2	2	4	5	5	2
AUS01	AUS	EN	20	14	#NULL!	#NULL!	F	N	N	R	48	sub48	48	4502688	4507568	congruent	ON	1	1	chair_1_con.mp4	RIGHT	3.26	RIGHT	27	Sub_IA	Sub_IA	subs	1	7	1	1	42	3	70	50	90	80	80	60	3	2	2	3	2	2	4	5	5	2
AUS01	AUS	EN	20	14	#NULL!	#NULL!	F	N	N	R	48	sub48	48	4502688	4507568	congruent	ON	1	1	chair_1_con.mp4	RIGHT	3.63	RIGHT	28	Sub_IA	Sub_IA	subs	1	7	1	1	42	3	70	50	90	80	80	60	3	2	2	3	2	2	4	5	5	2
AUS01	AUS	EN	20	14	#NULL!	#NULL!	F	N	N	R	48	sub48	48	4502688	4507568	congruent	ON	1	1	chair_1_con.mp4	RIGHT	1.96	LEFT	22	Sub_IA	Sub_IA	subs	1	7	1	1	42	3	70	50	90	80	80	60	3	2	2	3	2	2	4	5	5	2
AUS01	AUS	EN	20	14	#NULL!	#NULL!	F	N	N	R	48	sub48	48	4502688	4507568	congruent	ON	1	1	chair_1_con.mp4	RIGHT	3.03	LEFT	28	Sub_IA	Sub_IA	subs	1	7	1	1	42	3	70	50	90	80	80	60	3	2	2	3	2	2	4	5	5	2
AUS01	AUS	EN	20	14	#NULL!	#NULL!	F	N	N	R	48	sub48	48	4502688	4507568	congruent	ON	1	1	chair_1_con.mp4	RIGHT	0.38	.	6	Sub_IA	Sub_IA	subs	1	7	1	1	42	3	70	50	90	80	80	60	3	2	2	3	2	2	4	5	5	2
AUS01	AUS	EN	20	14	#NULL!	#NULL!	F	N	N	R	48	sub48	48	4502688	4507568	congruent	ON	1	1	chair_1_con.mp4	RIGHT	3.06	LEFT	26	Sub_IA	Sub_IA	subs	1	7	1	1	42	3	70	50	90	80	80	60	3	2	2	3	2	2	4	5	5	2
AUS01	AUS	EN	20	14	#NULL!	#NULL!	F	N	N	R	48	sub48	48	4502688	4507568	congruent	ON	1	1	chair_1_con.mp4	RIGHT	0.37	.	8	Sub_IA	Sub_IA	subs	1	7	1	1	42	3	70	50	90	80	80	60	3	2	2	3	2	2	4	5	5	2
AUS01	AUS	EN	20	14	#NULL!	#NULL!	F	N	N	R	49	sub49	49	4508327	4509327	congruent	ON	1	1	chair_1_con.mp4	RIGHT	1.24	LEFT	29	Sub_IA	Sub_IA	subs	1	7	1	1	42	3	70	50	90	80	80	60	3	2	2	3	2	2	4	5	5	2
AUS01	AUS	EN	20	14	#NULL!	#NULL!	F	N	N	R	49	sub49	49	4508327	4509327	congruent	ON	1	1	chair_1_con.mp4	RIGHT	10.81	DOWN	56	Video_IA	Sub_IA	subs	1	7	1	1	42	3	70	50	90	80	80	60	3	2	2	3	2	2	4	5	5	2
AUS01	AUS	EN	20	14	#NULL!	#NULL!	F	N	N	R	49	sub49	49	4508327	4509327	congruent	ON	1	1	chair_1_con.mp4	RIGHT	10.26	UP	42	Sub_IA	Video_IA	subs	1	7	1	1	42	3	70	50	90	80	80	60	3	2	2	3	2	2	4	5	5	2
AUS01	AUS	EN	20	14	#NULL!	#NULL!	F	N	N	R	49	sub49	49	4508327	4509327	congruent	ON	1	1	chair_1_con.mp4	RIGHT	3.37	RIGHT	27	Sub_IA	Sub_IA	subs	1	7	1	1	42	3	70	50	90	80	80	60	3	2	2	3	2	2	4	5	5	2
AUS01	AUS	EN	20	14	#NULL!	#NULL!	F	N	N	R	50	sub50	50	4509407	4512207	congruent	ON	1	1	chair_1_con.mp4	RIGHT	1.24	LEFT	21	Sub_IA	Sub_IA	subs	1	7	1	1	42	3	70	50	90	80	80	60	3	2	2	3	2	2	4	5	5	2
AUS01	AUS	EN	20	14	#NULL!	#NULL!	F	N	N	R	50	sub50	50	4509407	4512207	congruent	ON	1	1	chair_1_con.mp4	RIGHT	6.47	LEFT	35	Sub_IA	Sub_IA	subs	1	7	1	1	42	3	70	50	90	80	80	60	3	2	2	3	2	2	4	5	5	2
AUS01	AUS	EN	20	14	#NULL!	#NULL!	F	N	N	R	50	sub50	50	4509407	4512207	congruent	ON	1	1	chair_1_con.mp4	RIGHT	4.2	RIGHT	29	Sub_IA	Sub_IA	subs	1	7	1	1	42	3	70	50	90	80	80	60	3	2	2	3	2	2	4	5	5	2
AUS01	AUS	EN	20	14	#NULL!	#NULL!	F	N	N	R	50	sub50	50	4509407	4512207	congruent	ON	1	1	chair_1_con.mp4	RIGHT	11.21	DOWN	62	Video_IA	Sub_IA	subs	1	7	1	1	42	3	70	50	90	80	80	60	3	2	2	3	2	2	4	5	5	2
AUS01	AUS	EN	20	14	#NULL!	#NULL!	F	N	N	R	50	sub50	50	4509407	4512207	congruent	ON	1	1	chair_1_con.mp4	RIGHT	9.86	UP	53	Sub_IA	Video_IA	subs	1	7	1	1	42	3	70	50	90	80	80	60	3	2	2	3	2	2	4	5	5	2
AUS01	AUS	EN	20	14	#NULL!	#NULL!	F	N	N	R	50	sub50	50	4509407	4512207	congruent	ON	1	1	chair_1_con.mp4	RIGHT	0.51	UP	18	Video_IA	Video_IA	subs	1	7	1	1	42	3	70	50	90	80	80	60	3	2	2	3	2	2	4	5	5	2
AUS01	AUS	EN	20	14	#NULL!	#NULL!	F	N	N	R	50	sub50	50	4509407	4512207	congruent	ON	1	1	chair_1_con.mp4	RIGHT	6.03	RIGHT	38	Sub_IA	Sub_IA	subs	1	7	1	1	42	3	70	50	90	80	80	60	3	2	2	3	2	2	4	5	5	2
AUS01	AUS	EN	20	14	#NULL!	#NULL!	F	N	N	R	50	sub50	50	4509407	4512207	congruent	ON	1	1	chair_1_con.mp4	RIGHT	3.73	RIGHT	30	Sub_IA	Sub_IA	subs	1	7	1	1	42	3	70	50	90	80	80	60	3	2	2	3	2	2	4	5	5	2
AUS01	AUS	EN	20	14	#NULL!	#NULL!	F	N	N	R	50	sub50	50	4509407	4512207	congruent	ON	1	1	chair_1_con.mp4	RIGHT	2.58	RIGHT	24	Sub_IA	Sub_IA	subs	1	7	1	1	42	3	70	50	90	80	80	60	3	2	2	3	2	2	4	5	5	2
AUS01	AUS	EN	20	14	#NULL!	#NULL!	F	N	N	R	50	sub50	50	4509407	4512207	congruent	ON	1	1	chair_1_con.mp4	RIGHT	2.36	LEFT	25	Sub_IA	Sub_IA	subs	1	7	1	1	42	3	70	50	90	80	80	60	3	2	2	3	2	2	4	5	5	2
AUS01	AUS	EN	20	14	#NULL!	#NULL!	F	N	N	R	50	sub50	50	4509407	4512207	congruent	ON	1	1	chair_1_con.mp4	RIGHT	9.16	DOWN	52	Video_IA	Sub_IA	subs	1	7	1	1	42	3	70	50	90	80	80	60	3	2	2	3	2	2	4	5	5	2
AUS01	AUS	EN	20	14	#NULL!	#NULL!	F	N	N	R	51	sub51	51	4512288	4513448	congruent	ON	1	1	chair_1_con.mp4	RIGHT	5.49	RIGHT	36	Sub_IA	Sub_IA	subs	1	7	1	1	42	3	70	50	90	80	80	60	3	2	2	3	2	2	4	5	5	2
AUS01	AUS	EN	20	14	#NULL!	#NULL!	F	N	N	R	51	sub51	51	4512288	4513448	congruent	ON	1	1	chair_1_con.mp4	RIGHT	10.54	UP	56	Sub_IA	Video_IA	subs	1	7	1	1	42	3	70	50	90	80	80	60	3	2	2	3	2	2	4	5	5	2
AUS01	AUS	EN	20	14	#NULL!	#NULL!	F	N	N	R	51	sub51	51	4512288	4513448	congruent	ON	1	1	chair_1_con.mp4	RIGHT	0.63	RIGHT	11	Video_IA	Video_IA	subs	1	7	1	1	42	3	70	50	90	80	80	60	3	2	2	3	2	2	4	5	5	2
AUS01	AUS	EN	20	14	#NULL!	#NULL!	F	N	N	R	51	sub51	51	4512288	4513448	congruent	ON	1	1	chair_1_con.mp4	RIGHT	1.83	RIGHT	31	Sub_IA	Sub_IA	subs	1	7	1	1	42	3	70	50	90	80	80	60	3	2	2	3	2	2	4	5	5	2
AUS01	AUS	EN	20	14	#NULL!	#NULL!	F	N	N	R	51	sub51	51	4512288	4513448	congruent	ON	1	1	chair_1_con.mp4	RIGHT	4.72	LEFT	32	Sub_IA	Sub_IA	subs	1	7	1	1	42	3	70	50	90	80	80	60	3	2	2	3	2	2	4	5	5	2
AUS01	AUS	EN	20	14	#NULL!	#NULL!	F	N	N	R	51	sub51	51	4512288	4513448	congruent	ON	1	1	chair_1_con.mp4	RIGHT	0.44	.	9	Sub_IA	Sub_IA	subs	1	7	1	1	42	3	70	50	90	80	80	60	3	2	2	3	2	2	4	5	5	2
AUS01	AUS	EN	20	14	#NULL!	#NULL!	F	N	N	R	52	sub52	52	4515328	4519608	congruent	ON	1	1	chair_1_con.mp4	RIGHT	15	RIGHT	55	Video_IA	Video_IA	subs	1	7	1	1	42	3	70	50	90	80	80	60	3	2	2	3	2	2	4	5	5	2
AUS01	AUS	EN	20	14	#NULL!	#NULL!	F	N	N	R	52	sub52	52	4515328	4519608	congruent	ON	1	1	chair_1_con.mp4	RIGHT	1.84	LEFT	24	Sub_IA	Sub_IA	subs	1	7	1	1	42	3	70	50	90	80	80	60	3	2	2	3	2	2	4	5	5	2
AUS01	AUS	EN	20	14	#NULL!	#NULL!	F	N	N	R	52	sub52	52	4515328	4519608	congruent	ON	1	1	chair_1_con.mp4	RIGHT	14.28	DOWN	67	Video_IA	Sub_IA	subs	1	7	1	1	42	3	70	50	90	80	80	60	3	2	2	3	2	2	4	5	5	2
AUS01	AUS	EN	20	14	#NULL!	#NULL!	F	N	N	R	52	sub52	52	4515328	4519608	congruent	ON	1	1	chair_1_con.mp4	RIGHT	0.31	.	19	Sub_IA	Sub_IA	subs	1	7	1	1	42	3	70	50	90	80	80	60	3	2	2	3	2	2	4	5	5	2
AUS01	AUS	EN	20	14	#NULL!	#NULL!	F	N	N	R	52	sub52	52	4515328	4519608	congruent	ON	1	1	chair_1_con.mp4	RIGHT	12.04	UP	69	Sub_IA	Video_IA	subs	1	7	1	1	42	3	70	50	90	80	80	60	3	2	2	3	2	2	4	5	5	2
AUS01	AUS	EN	20	14	#NULL!	#NULL!	F	N	N	R	52	sub52	52	4515328	4519608	congruent	ON	1	1	chair_1_con.mp4	RIGHT	11.34	UP	52	Sub_IA	Video_IA	subs	1	7	1	1	42	3	70	50	90	80	80	60	3	2	2	3	2	2	4	5	5	2
AUS01	AUS	EN	20	14	#NULL!	#NULL!	F	N	N	R	52	sub52	52	4515328	4519608	congruent	ON	1	1	chair_1_con.mp4	RIGHT	1.95	LEFT	24	Video_IA	Video_IA	subs	1	7	1	1	42	3	70	50	90	80	80	60	3	2	2	3	2	2	4	5	5	2
AUS01	AUS	EN	20	14	#NULL!	#NULL!	F	N	N	R	52	sub52	52	4515328	4519608	congruent	ON	1	1	chair_1_con.mp4	RIGHT	4.01	RIGHT	47	Sub_IA	Sub_IA	subs	1	7	1	1	42	3	70	50	90	80	80	60	3	2	2	3	2	2	4	5	5	2
AUS01	AUS	EN	20	14	#NULL!	#NULL!	F	N	N	R	52	sub52	52	4515328	4519608	congruent	ON	1	1	chair_1_con.mp4	RIGHT	2.82	LEFT	25	Sub_IA	Sub_IA	subs	1	7	1	1	42	3	70	50	90	80	80	60	3	2	2	3	2	2	4	5	5	2
AUS01	AUS	EN	20	14	#NULL!	#NULL!	F	N	N	R	52	sub52	52	4515328	4519608	congruent	ON	1	1	chair_1_con.mp4	RIGHT	13.86	DOWN	63	Video_IA	Sub_IA	subs	1	7	1	1	42	3	70	50	90	80	80	60	3	2	2	3	2	2	4	5	5	2
AUS01	AUS	EN	20	14	#NULL!	#NULL!	F	N	N	R	52	sub52	52	4515328	4519608	congruent	ON	1	1	chair_1_con.mp4	RIGHT	3.36	RIGHT	28	Video_IA	Video_IA	subs	1	7	1	1	42	3	70	50	90	80	80	60	3	2	2	3	2	2	4	5	5	2
AUS01	AUS	EN	20	14	#NULL!	#NULL!	F	N	N	R	52	sub52	52	4515328	4519608	congruent	ON	1	1	chair_1_con.mp4	RIGHT	8.63	LEFT	42	Video_IA	Video_IA	subs	1	7	1	1	42	3	70	50	90	80	80	60	3	2	2	3	2	2	4	5	5	2
AUS01	AUS	EN	20	14	#NULL!	#NULL!	F	N	N	R	52	sub52	52	4515328	4519608	congruent	ON	1	1	chair_1_con.mp4	RIGHT	1.67	LEFT	23	Sub_IA	Sub_IA	subs	1	7	1	1	42	3	70	50	90	80	80	60	3	2	2	3	2	2	4	5	5	2
AUS01	AUS	EN	20	14	#NULL!	#NULL!	F	N	N	R	52	sub52	52	4515328	4519608	congruent	ON	1	1	chair_1_con.mp4	RIGHT	5.86	DOWN	46	Video_IA	Sub_IA	subs	1	7	1	1	42	3	70	50	90	80	80	60	3	2	2	3	2	2	4	5	5	2
AUS01	AUS	EN	20	14	#NULL!	#NULL!	F	N	N	R	52	sub52	52	4515328	4519608	congruent	ON	1	1	chair_1_con.mp4	RIGHT	1.35	LEFT	20	Video_IA	Video_IA	subs	1	7	1	1	42	3	70	50	90	80	80	60	3	2	2	3	2	2	4	5	5	2
AUS01	AUS	EN	20	14	#NULL!	#NULL!	F	N	N	R	53	sub53	53	4520487	4521487	congruent	ON	1	1	chair_1_con.mp4	RIGHT	10.37	DOWN	60	Video_IA	Sub_IA	subs	1	7	1	1	42	3	70	50	90	80	80	60	3	2	2	3	2	2	4	5	5	2
AUS01	AUS	EN	20	14	#NULL!	#NULL!	F	N	N	R	53	sub53	53	4520487	4521487	congruent	ON	1	1	chair_1_con.mp4	RIGHT	1.53	RIGHT	22	Video_IA	Video_IA	subs	1	7	1	1	42	3	70	50	90	80	80	60	3	2	2	3	2	2	4	5	5	2
AUS01	AUS	EN	20	14	#NULL!	#NULL!	F	N	N	R	53	sub53	53	4520487	4521487	congruent	ON	1	1	chair_1_con.mp4	RIGHT	10.21	UP	55	Sub_IA	Video_IA	subs	1	7	1	1	42	3	70	50	90	80	80	60	3	2	2	3	2	2	4	5	5	2
AUS01	AUS	EN	20	14	#NULL!	#NULL!	F	N	N	R	54	sub54	54	4537487	4539927	congruent	ON	1	1	chair_1_con.mp4	RIGHT	2.14	UP	25	Video_IA	Video_IA	subs	1	7	1	1	42	3	70	50	90	80	80	60	3	2	2	3	2	2	4	5	5	2
AUS01	AUS	EN	20	14	#NULL!	#NULL!	F	N	N	R	54	sub54	54	4537487	4539927	congruent	ON	1	1	chair_1_con.mp4	RIGHT	0.97	DOWN	26	Video_IA	Video_IA	subs	1	7	1	1	42	3	70	50	90	80	80	60	3	2	2	3	2	2	4	5	5	2
AUS01	AUS	EN	20	14	#NULL!	#NULL!	F	N	N	R	54	sub54	54	4537487	4539927	congruent	ON	1	1	chair_1_con.mp4	RIGHT	14.57	UP	54	Sub_IA	Video_IA	subs	1	7	1	1	42	3	70	50	90	80	80	60	3	2	2	3	2	2	4	5	5	2
AUS01	AUS	EN	20	14	#NULL!	#NULL!	F	N	N	R	54	sub54	54	4537487	4539927	congruent	ON	1	1	chair_1_con.mp4	RIGHT	5.48	LEFT	33	Sub_IA	Sub_IA	subs	1	7	1	1	42	3	70	50	90	80	80	60	3	2	2	3	2	2	4	5	5	2
AUS01	AUS	EN	20	14	#NULL!	#NULL!	F	N	N	R	54	sub54	54	4537487	4539927	congruent	ON	1	1	chair_1_con.mp4	RIGHT	8.61	DOWN	55	Video_IA	Video_IA	subs	1	7	1	1	42	3	70	50	90	80	80	60	3	2	2	3	2	2	4	5	5	2
AUS01	AUS	EN	20	14	#NULL!	#NULL!	F	N	N	R	54	sub54	54	4537487	4539927	congruent	ON	1	1	chair_1_con.mp4	RIGHT	2.78	RIGHT	28	Sub_IA	Sub_IA	subs	1	7	1	1	42	3	70	50	90	80	80	60	3	2	2	3	2	2	4	5	5	2
AUS01	AUS	EN	20	14	#NULL!	#NULL!	F	N	N	R	54	sub54	54	4537487	4539927	congruent	ON	1	1	chair_1_con.mp4	RIGHT	2.08	DOWN	36	Video_IA	Sub_IA	subs	1	7	1	1	42	3	70	50	90	80	80	60	3	2	2	3	2	2	4	5	5	2
AUS01	AUS	EN	20	14	#NULL!	#NULL!	F	N	N	R	54	sub54	54	4537487	4539927	congruent	ON	1	1	chair_1_con.mp4	RIGHT	9.88	DOWN	57	Video_IA	Video_IA	subs	1	7	1	1	42	3	70	50	90	80	80	60	3	2	2	3	2	2	4	5	5	2
AUS01	AUS	EN	20	14	#NULL!	#NULL!	F	N	N	R	55	sub55	55	4540807	4541807	congruent	ON	1	1	chair_1_con.mp4	RIGHT	4.13	LEFT	32	Sub_IA	Video_IA	subs	1	7	1	1	42	3	70	50	90	80	80	60	3	2	2	3	2	2	4	5	5	2
AUS01	AUS	EN	20	14	#NULL!	#NULL!	F	N	N	R	55	sub55	55	4540807	4541807	congruent	ON	1	1	chair_1_con.mp4	RIGHT	1.08	RIGHT	11	Sub_IA	Sub_IA	subs	1	7	1	1	42	3	70	50	90	80	80	60	3	2	2	3	2	2	4	5	5	2
AUS01	AUS	EN	20	14	#NULL!	#NULL!	F	N	N	R	55	sub55	55	4540807	4541807	congruent	ON	1	1	chair_1_con.mp4	RIGHT	1.34	RIGHT	18	Sub_IA	Sub_IA	subs	1	7	1	1	42	3	70	50	90	80	80	60	3	2	2	3	2	2	4	5	5	2
AUS01	AUS	EN	20	14	#NULL!	#NULL!	F	N	N	R	55	sub55	55	4540807	4541807	congruent	ON	1	1	chair_1_con.mp4	RIGHT	1.71	LEFT	21	Sub_IA	Sub_IA	subs	1	7	1	1	42	3	70	50	90	80	80	60	3	2	2	3	2	2	4	5	5	2
AUS01	AUS	EN	20	14	#NULL!	#NULL!	F	N	N	R	55	sub55	55	4540807	4541807	congruent	ON	1	1	chair_1_con.mp4	RIGHT	11.41	DOWN	59	Video_IA	Sub_IA	subs	1	7	1	1	42	3	70	50	90	80	80	60	3	2	2	3	2	2	4	5	5	2
AUS01	AUS	EN	20	14	#NULL!	#NULL!	F	N	N	R	56	sub56	56	4543167	4544847	congruent	ON	1	1	chair_1_con.mp4	RIGHT	13.78	UP	51	Sub_IA	Video_IA	subs	1	7	1	1	42	3	70	50	90	80	80	60	3	2	2	3	2	2	4	5	5	2
AUS01	AUS	EN	20	14	#NULL!	#NULL!	F	N	N	R	56	sub56	56	4543167	4544847	congruent	ON	1	1	chair_1_con.mp4	RIGHT	1.18	DOWN	22	Video_IA	Video_IA	subs	1	7	1	1	42	3	70	50	90	80	80	60	3	2	2	3	2	2	4	5	5	2
AUS01	AUS	EN	20	14	#NULL!	#NULL!	F	N	N	R	56	sub56	56	4543167	4544847	congruent	ON	1	1	chair_1_con.mp4	RIGHT	3.13	RIGHT	36	Sub_IA	Sub_IA	subs	1	7	1	1	42	3	70	50	90	80	80	60	3	2	2	3	2	2	4	5	5	2
AUS01	AUS	EN	20	14	#NULL!	#NULL!	F	N	N	R	56	sub56	56	4543167	4544847	congruent	ON	1	1	chair_1_con.mp4	RIGHT	9.92	DOWN	54	Video_IA	Video_IA	subs	1	7	1	1	42	3	70	50	90	80	80	60	3	2	2	3	2	2	4	5	5	2
AUS01	AUS	EN	20	14	#NULL!	#NULL!	F	N	N	R	56	sub56	56	4543167	4544847	congruent	ON	1	1	chair_1_con.mp4	RIGHT	3.36	LEFT	26	Sub_IA	Sub_IA	subs	1	7	1	1	42	3	70	50	90	80	80	60	3	2	2	3	2	2	4	5	5	2
AUS01	AUS	EN	20	14	#NULL!	#NULL!	F	N	N	R	57	sub57	57	4547567	4548567	congruent	ON	1	1	chair_1_con.mp4	RIGHT	4.47	UP	34	Sub_IA	Video_IA	subs	1	7	1	1	42	3	70	50	90	80	80	60	3	2	2	3	2	2	4	5	5	2
AUS01	AUS	EN	20	14	#NULL!	#NULL!	F	N	N	R	57	sub57	57	4547567	4548567	congruent	ON	1	1	chair_1_con.mp4	RIGHT	2.49	RIGHT	25	Sub_IA	Sub_IA	subs	1	7	1	1	42	3	70	50	90	80	80	60	3	2	2	3	2	2	4	5	5	2
AUS01	AUS	EN	20	14	#NULL!	#NULL!	F	N	N	R	57	sub57	57	4547567	4548567	congruent	ON	1	1	chair_1_con.mp4	RIGHT	4.23	DOWN	43	Video_IA	.	subs	1	7	1	1	42	3	70	50	90	80	80	60	3	2	2	3	2	2	4	5	5	2
AUS01	AUS	EN	20	14	#NULL!	#NULL!	F	N	N	R	58	sub58	58	4548647	4551087	congruent	ON	1	1	chair_1_con.mp4	RIGHT	2.7	LEFT	24	Sub_IA	Sub_IA	subs	1	7	1	1	42	3	70	50	90	80	80	60	3	2	2	3	2	2	4	5	5	2
AUS01	AUS	EN	20	14	#NULL!	#NULL!	F	N	N	R	58	sub58	58	4548647	4551087	congruent	ON	1	1	chair_1_con.mp4	RIGHT	1.69	DOWN	22	Video_IA	Video_IA	subs	1	7	1	1	42	3	70	50	90	80	80	60	3	2	2	3	2	2	4	5	5	2
AUS01	AUS	EN	20	14	#NULL!	#NULL!	F	N	N	R	58	sub58	58	4548647	4551087	congruent	ON	1	1	chair_1_con.mp4	RIGHT	5.63	RIGHT	35	Sub_IA	Sub_IA	subs	1	7	1	1	42	3	70	50	90	80	80	60	3	2	2	3	2	2	4	5	5	2
AUS01	AUS	EN	20	14	#NULL!	#NULL!	F	N	N	R	58	sub58	58	4548647	4551087	congruent	ON	1	1	chair_1_con.mp4	RIGHT	4.06	LEFT	31	Sub_IA	Sub_IA	subs	1	7	1	1	42	3	70	50	90	80	80	60	3	2	2	3	2	2	4	5	5	2
AUS01	AUS	EN	20	14	#NULL!	#NULL!	F	N	N	R	58	sub58	58	4548647	4551087	congruent	ON	1	1	chair_1_con.mp4	RIGHT	11.9	UP	45	Sub_IA	Video_IA	subs	1	7	1	1	42	3	70	50	90	80	80	60	3	2	2	3	2	2	4	5	5	2
AUS01	AUS	EN	20	14	#NULL!	#NULL!	F	N	N	R	58	sub58	58	4548647	4551087	congruent	ON	1	1	chair_1_con.mp4	RIGHT	3.5	DOWN	31	Video_IA	Sub_IA	subs	1	7	1	1	42	3	70	50	90	80	80	60	3	2	2	3	2	2	4	5	5	2
AUS01	AUS	EN	20	14	#NULL!	#NULL!	F	N	N	R	58	sub58	58	4548647	4551087	congruent	ON	1	1	chair_1_con.mp4	RIGHT	0.29	.	6	Sub_IA	Sub_IA	subs	1	7	1	1	42	3	70	50	90	80	80	60	3	2	2	3	2	2	4	5	5	2
AUS01	AUS	EN	20	14	#NULL!	#NULL!	F	N	N	R	59	sub59	59	4551927	4552927	congruent	ON	1	1	chair_1_con.mp4	RIGHT	9.87	RIGHT	45	Video_IA	Video_IA	subs	1	7	1	1	42	3	70	50	90	80	80	60	3	2	2	3	2	2	4	5	5	2
AUS01	AUS	EN	20	14	#NULL!	#NULL!	F	N	N	R	59	sub59	59	4551927	4552927	congruent	ON	1	1	chair_1_con.mp4	RIGHT	4.48	UP	30	Video_IA	Video_IA	subs	1	7	1	1	42	3	70	50	90	80	80	60	3	2	2	3	2	2	4	5	5	2
AUS01	AUS	EN	20	14	#NULL!	#NULL!	F	N	N	R	59	sub59	59	4551927	4552927	congruent	ON	1	1	chair_1_con.mp4	RIGHT	8.61	UP	56	Sub_IA	Video_IA	subs	1	7	1	1	42	3	70	50	90	80	80	60	3	2	2	3	2	2	4	5	5	2
AUS01	AUS	EN	20	14	#NULL!	#NULL!	F	N	N	R	59	sub59	59	4551927	4552927	congruent	ON	1	1	chair_1_con.mp4	RIGHT	1.24	LEFT	19	Video_IA	Video_IA	subs	1	7	1	1	42	3	70	50	90	80	80	60	3	2	2	3	2	2	4	5	5	2
AUS01	AUS	EN	20	14	#NULL!	#NULL!	F	N	N	R	59	sub59	59	4551927	4552927	congruent	ON	1	1	chair_1_con.mp4	RIGHT	14.08	DOWN	69	Video_IA	Sub_IA	subs	1	7	1	1	42	3	70	50	90	80	80	60	3	2	2	3	2	2	4	5	5	2
AUS01	AUS	EN	20	14	#NULL!	#NULL!	F	N	N	R	60	sub60	60	4555207	4557407	congruent	ON	1	1	chair_1_con.mp4	RIGHT	14.52	DOWN	63	Video_IA	Sub_IA	subs	1	7	1	1	42	3	70	50	90	80	80	60	3	2	2	3	2	2	4	5	5	2
AUS01	AUS	EN	20	14	#NULL!	#NULL!	F	N	N	R	60	sub60	60	4555207	4557407	congruent	ON	1	1	chair_1_con.mp4	RIGHT	2.81	LEFT	36	Sub_IA	Sub_IA	subs	1	7	1	1	42	3	70	50	90	80	80	60	3	2	2	3	2	2	4	5	5	2
AUS01	AUS	EN	20	14	#NULL!	#NULL!	F	N	N	R	60	sub60	60	4555207	4557407	congruent	ON	1	1	chair_1_con.mp4	RIGHT	8.11	UP	41	Video_IA	Video_IA	subs	1	7	1	1	42	3	70	50	90	80	80	60	3	2	2	3	2	2	4	5	5	2
AUS01	AUS	EN	20	14	#NULL!	#NULL!	F	N	N	R	60	sub60	60	4555207	4557407	congruent	ON	1	1	chair_1_con.mp4	RIGHT	0.62	DOWN	17	Video_IA	Video_IA	subs	1	7	1	1	42	3	70	50	90	80	80	60	3	2	2	3	2	2	4	5	5	2
AUS01	AUS	EN	20	14	#NULL!	#NULL!	F	N	N	R	60	sub60	60	4555207	4557407	congruent	ON	1	1	chair_1_con.mp4	RIGHT	15.35	UP	61	Sub_IA	Video_IA	subs	1	7	1	1	42	3	70	50	90	80	80	60	3	2	2	3	2	2	4	5	5	2
AUS01	AUS	EN	20	14	#NULL!	#NULL!	F	N	N	R	60	sub60	60	4555207	4557407	congruent	ON	1	1	chair_1_con.mp4	RIGHT	7.65	DOWN	41	Video_IA	Video_IA	subs	1	7	1	1	42	3	70	50	90	80	80	60	3	2	2	3	2	2	4	5	5	2
AUS01	AUS	EN	20	14	#NULL!	#NULL!	F	N	N	R	61	sub61	61	4558847	4559847	congruent	ON	1	1	chair_1_con.mp4	RIGHT	2.02	DOWN	81	Video_IA	Video_IA	subs	1	7	1	1	42	3	70	50	90	80	80	60	3	2	2	3	2	2	4	5	5	2
AUS01	AUS	EN	20	14	#NULL!	#NULL!	F	N	N	R	61	sub61	61	4558847	4559847	congruent	ON	1	1	chair_1_con.mp4	RIGHT	9.29	LEFT	52	Video_IA	Video_IA	subs	1	7	1	1	42	3	70	50	90	80	80	60	3	2	2	3	2	2	4	5	5	2
AUS01	AUS	EN	20	14	#NULL!	#NULL!	F	N	N	R	61	sub61	61	4558847	4559847	congruent	ON	1	1	chair_1_con.mp4	RIGHT	10.77	DOWN	66	Video_IA	Video_IA	subs	1	7	1	1	42	3	70	50	90	80	80	60	3	2	2	3	2	2	4	5	5	2
AUS01	AUS	EN	20	14	#NULL!	#NULL!	F	N	N	R	62	sub62	62	4564527	4565847	congruent	ON	1	1	chair_1_con.mp4	RIGHT	14.01	UP	53	Sub_IA	Video_IA	subs	1	7	1	1	42	3	70	50	90	80	80	60	3	2	2	3	2	2	4	5	5	2
AUS01	AUS	EN	20	14	#NULL!	#NULL!	F	N	N	R	62	sub62	62	4564527	4565847	congruent	ON	1	1	chair_1_con.mp4	RIGHT	1.4	LEFT	19	Sub_IA	Sub_IA	subs	1	7	1	1	42	3	70	50	90	80	80	60	3	2	2	3	2	2	4	5	5	2
AUS01	AUS	EN	20	14	#NULL!	#NULL!	F	N	N	R	62	sub62	62	4564527	4565847	congruent	ON	1	1	chair_1_con.mp4	RIGHT	3.29	LEFT	26	Sub_IA	Sub_IA	subs	1	7	1	1	42	3	70	50	90	80	80	60	3	2	2	3	2	2	4	5	5	2
AUS01	AUS	EN	20	14	#NULL!	#NULL!	F	N	N	R	62	sub62	62	4564527	4565847	congruent	ON	1	1	chair_1_con.mp4	RIGHT	3.16	RIGHT	26	Sub_IA	Sub_IA	subs	1	7	1	1	42	3	70	50	90	80	80	60	3	2	2	3	2	2	4	5	5	2
AUS01	AUS	EN	20	14	#NULL!	#NULL!	F	N	N	R	62	sub62	62	4564527	4565847	congruent	ON	1	1	chair_1_con.mp4	RIGHT	13.23	DOWN	60	Video_IA	Sub_IA	subs	1	7	1	1	42	3	70	50	90	80	80	60	3	2	2	3	2	2	4	5	5	2
AUS01	AUS	EN	20	14	#NULL!	#NULL!	F	N	N	R	63	sub63	63	4567606	4569327	congruent	ON	1	1	chair_1_con.mp4	RIGHT	13.07	UP	44	Sub_IA	Video_IA	subs	1	7	1	1	42	3	70	50	90	80	80	60	3	2	2	3	2	2	4	5	5	2
AUS01	AUS	EN	20	14	#NULL!	#NULL!	F	N	N	R	63	sub63	63	4567606	4569327	congruent	ON	1	1	chair_1_con.mp4	RIGHT	3.15	RIGHT	26	Sub_IA	Sub_IA	subs	1	7	1	1	42	3	70	50	90	80	80	60	3	2	2	3	2	2	4	5	5	2
AUS01	AUS	EN	20	14	#NULL!	#NULL!	F	N	N	R	63	sub63	63	4567606	4569327	congruent	ON	1	1	chair_1_con.mp4	RIGHT	13.49	DOWN	63	Video_IA	Sub_IA	subs	1	7	1	1	42	3	70	50	90	80	80	60	3	2	2	3	2	2	4	5	5	2
AUS01	AUS	EN	20	14	#NULL!	#NULL!	F	N	N	R	63	sub63	63	4567606	4569327	congruent	ON	1	1	chair_1_con.mp4	RIGHT	3.66	RIGHT	28	Sub_IA	Sub_IA	subs	1	7	1	1	42	3	70	50	90	80	80	60	3	2	2	3	2	2	4	5	5	2
AUS01	AUS	EN	20	14	#NULL!	#NULL!	F	N	N	R	63	sub63	63	4567606	4569327	congruent	ON	1	1	chair_1_con.mp4	RIGHT	1.43	LEFT	20	Sub_IA	Sub_IA	subs	1	7	1	1	42	3	70	50	90	80	80	60	3	2	2	3	2	2	4	5	5	2
AUS01	AUS	EN	20	14	#NULL!	#NULL!	F	N	N	R	64	sub64	64	4570767	4573327	congruent	ON	1	1	chair_1_con.mp4	RIGHT	2.63	RIGHT	34	Sub_IA	Sub_IA	subs	1	7	1	1	42	3	70	50	90	80	80	60	3	2	2	3	2	2	4	5	5	2
AUS01	AUS	EN	20	14	#NULL!	#NULL!	F	N	N	R	64	sub64	64	4570767	4573327	congruent	ON	1	1	chair_1_con.mp4	RIGHT	4.86	RIGHT	29	Sub_IA	Sub_IA	subs	1	7	1	1	42	3	70	50	90	80	80	60	3	2	2	3	2	2	4	5	5	2
AUS01	AUS	EN	20	14	#NULL!	#NULL!	F	N	N	R	64	sub64	64	4570767	4573327	congruent	ON	1	1	chair_1_con.mp4	RIGHT	7.17	LEFT	39	Sub_IA	Sub_IA	subs	1	7	1	1	42	3	70	50	90	80	80	60	3	2	2	3	2	2	4	5	5	2
AUS01	AUS	EN	20	14	#NULL!	#NULL!	F	N	N	R	64	sub64	64	4570767	4573327	congruent	ON	1	1	chair_1_con.mp4	RIGHT	5.31	RIGHT	36	Sub_IA	Sub_IA	subs	1	7	1	1	42	3	70	50	90	80	80	60	3	2	2	3	2	2	4	5	5	2
AUS01	AUS	EN	20	14	#NULL!	#NULL!	F	N	N	R	64	sub64	64	4570767	4573327	congruent	ON	1	1	chair_1_con.mp4	RIGHT	14.12	DOWN	91	Video_IA	Sub_IA	subs	1	7	1	1	42	3	70	50	90	80	80	60	3	2	2	3	2	2	4	5	5	2
AUS01	AUS	EN	20	14	#NULL!	#NULL!	F	N	N	R	64	sub64	64	4570767	4573327	congruent	ON	1	1	chair_1_con.mp4	RIGHT	2.06	LEFT	24	Sub_IA	Sub_IA	subs	1	7	1	1	42	3	70	50	90	80	80	60	3	2	2	3	2	2	4	5	5	2
AUS01	AUS	EN	20	14	#NULL!	#NULL!	F	N	N	R	64	sub64	64	4570767	4573327	congruent	ON	1	1	chair_1_con.mp4	RIGHT	0.94	RIGHT	15	Video_IA	Video_IA	subs	1	7	1	1	42	3	70	50	90	80	80	60	3	2	2	3	2	2	4	5	5	2
AUS01	AUS	EN	20	14	#NULL!	#NULL!	F	N	N	R	64	sub64	64	4570767	4573327	congruent	ON	1	1	chair_1_con.mp4	RIGHT	2.65	RIGHT	25	Sub_IA	Sub_IA	subs	1	7	1	1	42	3	70	50	90	80	80	60	3	2	2	3	2	2	4	5	5	2
AUS01	AUS	EN	20	14	#NULL!	#NULL!	F	N	N	R	64	sub64	64	4570767	4573327	congruent	ON	1	1	chair_1_con.mp4	RIGHT	14.53	UP	61	Sub_IA	Video_IA	subs	1	7	1	1	42	3	70	50	90	80	80	60	3	2	2	3	2	2	4	5	5	2
AUS01	AUS	EN	20	14	#NULL!	#NULL!	F	N	N	R	64	sub64	64	4570767	4573327	congruent	ON	1	1	chair_1_con.mp4	RIGHT	0.9	LEFT	29	Video_IA	Video_IA	subs	1	7	1	1	42	3	70	50	90	80	80	60	3	2	2	3	2	2	4	5	5	2
AUS01	AUS	EN	20	14	#NULL!	#NULL!	F	N	N	R	65	sub65	65	4573407	4576607	congruent	ON	1	1	chair_1_con.mp4	RIGHT	2.21	RIGHT	25	Sub_IA	Sub_IA	subs	1	7	1	1	42	3	70	50	90	80	80	60	3	2	2	3	2	2	4	5	5	2
AUS01	AUS	EN	20	14	#NULL!	#NULL!	F	N	N	R	65	sub65	65	4573407	4576607	congruent	ON	1	1	chair_1_con.mp4	RIGHT	5.82	LEFT	40	Sub_IA	Sub_IA	subs	1	7	1	1	42	3	70	50	90	80	80	60	3	2	2	3	2	2	4	5	5	2
AUS01	AUS	EN	20	14	#NULL!	#NULL!	F	N	N	R	65	sub65	65	4573407	4576607	congruent	ON	1	1	chair_1_con.mp4	RIGHT	15.55	UP	55	Sub_IA	Video_IA	subs	1	7	1	1	42	3	70	50	90	80	80	60	3	2	2	3	2	2	4	5	5	2
AUS01	AUS	EN	20	14	#NULL!	#NULL!	F	N	N	R	65	sub65	65	4573407	4576607	congruent	ON	1	1	chair_1_con.mp4	RIGHT	14.4	DOWN	73	Video_IA	Sub_IA	subs	1	7	1	1	42	3	70	50	90	80	80	60	3	2	2	3	2	2	4	5	5	2
AUS01	AUS	EN	20	14	#NULL!	#NULL!	F	N	N	R	65	sub65	65	4573407	4576607	congruent	ON	1	1	chair_1_con.mp4	RIGHT	3.55	RIGHT	39	Sub_IA	Sub_IA	subs	1	7	1	1	42	3	70	50	90	80	80	60	3	2	2	3	2	2	4	5	5	2
AUS01	AUS	EN	20	14	#NULL!	#NULL!	F	N	N	R	65	sub65	65	4573407	4576607	congruent	ON	1	1	chair_1_con.mp4	RIGHT	0.99	DOWN	31	Sub_IA	Sub_IA	subs	1	7	1	1	42	3	70	50	90	80	80	60	3	2	2	3	2	2	4	5	5	2
AUS01	AUS	EN	20	14	#NULL!	#NULL!	F	N	N	R	65	sub65	65	4573407	4576607	congruent	ON	1	1	chair_1_con.mp4	RIGHT	0.95	RIGHT	16	Sub_IA	Sub_IA	subs	1	7	1	1	42	3	70	50	90	80	80	60	3	2	2	3	2	2	4	5	5	2
AUS01	AUS	EN	20	14	#NULL!	#NULL!	F	N	N	R	65	sub65	65	4573407	4576607	congruent	ON	1	1	chair_1_con.mp4	RIGHT	1.05	UP	17	Sub_IA	Sub_IA	subs	1	7	1	1	42	3	70	50	90	80	80	60	3	2	2	3	2	2	4	5	5	2
AUS01	AUS	EN	20	14	#NULL!	#NULL!	F	N	N	R	65	sub65	65	4573407	4576607	congruent	ON	1	1	chair_1_con.mp4	RIGHT	12.95	DOWN	61	Video_IA	Sub_IA	subs	1	7	1	1	42	3	70	50	90	80	80	60	3	2	2	3	2	2	4	5	5	2
AUS01	AUS	EN	20	14	#NULL!	#NULL!	F	N	N	R	65	sub65	65	4573407	4576607	congruent	ON	1	1	chair_1_con.mp4	RIGHT	14.34	UP	53	Sub_IA	Video_IA	subs	1	7	1	1	42	3	70	50	90	80	80	60	3	2	2	3	2	2	4	5	5	2
AUS01	AUS	EN	20	14	#NULL!	#NULL!	F	N	N	R	65	sub65	65	4573407	4576607	congruent	ON	1	1	chair_1_con.mp4	RIGHT	5.45	LEFT	44	Video_IA	Video_IA	subs	1	7	1	1	42	3	70	50	90	80	80	60	3	2	2	3	2	2	4	5	5	2
AUS01	AUS	EN	20	14	#NULL!	#NULL!	F	N	N	R	65	sub65	65	4573407	4576607	congruent	ON	1	1	chair_1_con.mp4	RIGHT	14.29	DOWN	62	Video_IA	Sub_IA	subs	1	7	1	1	42	3	70	50	90	80	80	60	3	2	2	3	2	2	4	5	5	2
AUS01	AUS	EN	20	14	#NULL!	#NULL!	F	N	N	R	65	sub65	65	4573407	4576607	congruent	ON	1	1	chair_1_con.mp4	RIGHT	2.74	LEFT	26	Sub_IA	Sub_IA	subs	1	7	1	1	42	3	70	50	90	80	80	60	3	2	2	3	2	2	4	5	5	2
AUS01	AUS	EN	20	14	#NULL!	#NULL!	F	N	N	R	65	sub65	65	4573407	4576607	congruent	ON	1	1	chair_1_con.mp4	RIGHT	3.06	RIGHT	25	Sub_IA	Sub_IA	subs	1	7	1	1	42	3	70	50	90	80	80	60	3	2	2	3	2	2	4	5	5	2
AUS01	AUS	EN	20	14	#NULL!	#NULL!	F	N	N	R	66	sub66	66	4576686	4577767	congruent	ON	1	1	chair_1_con.mp4	RIGHT	13.19	UP	51	Sub_IA	Video_IA	subs	1	7	1	1	42	3	70	50	90	80	80	60	3	2	2	3	2	2	4	5	5	2
AUS01	AUS	EN	20	14	#NULL!	#NULL!	F	N	N	R	66	sub66	66	4576686	4577767	congruent	ON	1	1	chair_1_con.mp4	RIGHT	2.28	DOWN	39	Sub_IA	Sub_IA	subs	1	7	1	1	42	3	70	50	90	80	80	60	3	2	2	3	2	2	4	5	5	2
AUS01	AUS	EN	20	14	#NULL!	#NULL!	F	N	N	R	66	sub66	66	4576686	4577767	congruent	ON	1	1	chair_1_con.mp4	RIGHT	3.55	LEFT	28	Sub_IA	Sub_IA	subs	1	7	1	1	42	3	70	50	90	80	80	60	3	2	2	3	2	2	4	5	5	2
AUS01	AUS	EN	20	14	#NULL!	#NULL!	F	N	N	R	66	sub66	66	4576686	4577767	congruent	ON	1	1	chair_1_con.mp4	RIGHT	11.66	DOWN	53	Video_IA	Sub_IA	subs	1	7	1	1	42	3	70	50	90	80	80	60	3	2	2	3	2	2	4	5	5	2
AUS01	AUS	EN	20	14	#NULL!	#NULL!	F	N	N	R	67	sub67	67	4577927	4580007	congruent	ON	1	1	chair_1_con.mp4	RIGHT	2.26	RIGHT	23	Sub_IA	Sub_IA	subs	1	7	1	1	42	3	70	50	90	80	80	60	3	2	2	3	2	2	4	5	5	2
AUS01	AUS	EN	20	14	#NULL!	#NULL!	F	N	N	R	67	sub67	67	4577927	4580007	congruent	ON	1	1	chair_1_con.mp4	RIGHT	12.67	UP	51	Sub_IA	Video_IA	subs	1	7	1	1	42	3	70	50	90	80	80	60	3	2	2	3	2	2	4	5	5	2
AUS01	AUS	EN	20	14	#NULL!	#NULL!	F	N	N	R	67	sub67	67	4577927	4580007	congruent	ON	1	1	chair_1_con.mp4	RIGHT	1.35	UP	21	Video_IA	Video_IA	subs	1	7	1	1	42	3	70	50	90	80	80	60	3	2	2	3	2	2	4	5	5	2
AUS01	AUS	EN	20	14	#NULL!	#NULL!	F	N	N	R	67	sub67	67	4577927	4580007	congruent	ON	1	1	chair_1_con.mp4	RIGHT	6.28	LEFT	37	Sub_IA	Sub_IA	subs	1	7	1	1	42	3	70	50	90	80	80	60	3	2	2	3	2	2	4	5	5	2
AUS01	AUS	EN	20	14	#NULL!	#NULL!	F	N	N	R	67	sub67	67	4577927	4580007	congruent	ON	1	1	chair_1_con.mp4	RIGHT	13.13	DOWN	164	Video_IA	Sub_IA	subs	1	7	1	1	42	3	70	50	90	80	80	60	3	2	2	3	2	2	4	5	5	2
AUS01	AUS	EN	20	14	#NULL!	#NULL!	F	N	N	R	67	sub67	67	4577927	4580007	congruent	ON	1	1	chair_1_con.mp4	RIGHT	4.48	RIGHT	29	Sub_IA	Sub_IA	subs	1	7	1	1	42	3	70	50	90	80	80	60	3	2	2	3	2	2	4	5	5	2
AUS01	AUS	EN	20	14	#NULL!	#NULL!	F	N	N	R	67	sub67	67	4577927	4580007	congruent	ON	1	1	chair_1_con.mp4	RIGHT	3.93	RIGHT	29	Sub_IA	Sub_IA	subs	1	7	1	1	42	3	70	50	90	80	80	60	3	2	2	3	2	2	4	5	5	2
AUS01	AUS	EN	20	14	#NULL!	#NULL!	F	N	N	R	68	sub68	68	4580166	4583167	congruent	ON	1	1	chair_1_con.mp4	RIGHT	12.64	UP	55	Sub_IA	Video_IA	subs	1	7	1	1	42	3	70	50	90	80	80	60	3	2	2	3	2	2	4	5	5	2
AUS01	AUS	EN	20	14	#NULL!	#NULL!	F	N	N	R	68	sub68	68	4580166	4583167	congruent	ON	1	1	chair_1_con.mp4	RIGHT	1.85	LEFT	24	Video_IA	Video_IA	subs	1	7	1	1	42	3	70	50	90	80	80	60	3	2	2	3	2	2	4	5	5	2
AUS01	AUS	EN	20	14	#NULL!	#NULL!	F	N	N	R	68	sub68	68	4580166	4583167	congruent	ON	1	1	chair_1_con.mp4	RIGHT	3.18	RIGHT	27	Sub_IA	Sub_IA	subs	1	7	1	1	42	3	70	50	90	80	80	60	3	2	2	3	2	2	4	5	5	2
AUS01	AUS	EN	20	14	#NULL!	#NULL!	F	N	N	R	68	sub68	68	4580166	4583167	congruent	ON	1	1	chair_1_con.mp4	RIGHT	7.97	LEFT	43	Sub_IA	Sub_IA	subs	1	7	1	1	42	3	70	50	90	80	80	60	3	2	2	3	2	2	4	5	5	2
AUS01	AUS	EN	20	14	#NULL!	#NULL!	F	N	N	R	68	sub68	68	4580166	4583167	congruent	ON	1	1	chair_1_con.mp4	RIGHT	1.58	DOWN	22	Video_IA	Video_IA	subs	1	7	1	1	42	3	70	50	90	80	80	60	3	2	2	3	2	2	4	5	5	2
AUS01	AUS	EN	20	14	#NULL!	#NULL!	F	N	N	R	68	sub68	68	4580166	4583167	congruent	ON	1	1	chair_1_con.mp4	RIGHT	5.86	LEFT	37	Video_IA	Video_IA	subs	1	7	1	1	42	3	70	50	90	80	80	60	3	2	2	3	2	2	4	5	5	2
AUS01	AUS	EN	20	14	#NULL!	#NULL!	F	N	N	R	68	sub68	68	4580166	4583167	congruent	ON	1	1	chair_1_con.mp4	RIGHT	6.3	RIGHT	39	Sub_IA	Sub_IA	subs	1	7	1	1	42	3	70	50	90	80	80	60	3	2	2	3	2	2	4	5	5	2
AUS01	AUS	EN	20	14	#NULL!	#NULL!	F	N	N	R	68	sub68	68	4580166	4583167	congruent	ON	1	1	chair_1_con.mp4	RIGHT	2.85	RIGHT	25	Sub_IA	Sub_IA	subs	1	7	1	1	42	3	70	50	90	80	80	60	3	2	2	3	2	2	4	5	5	2
AUS01	AUS	EN	20	14	#NULL!	#NULL!	F	N	N	R	68	sub68	68	4580166	4583167	congruent	ON	1	1	chair_1_con.mp4	RIGHT	6.3	LEFT	38	Sub_IA	Sub_IA	subs	1	7	1	1	42	3	70	50	90	80	80	60	3	2	2	3	2	2	4	5	5	2
AUS01	AUS	EN	20	14	#NULL!	#NULL!	F	N	N	R	68	sub68	68	4580166	4583167	congruent	ON	1	1	chair_1_con.mp4	RIGHT	1.93	RIGHT	23	Sub_IA	Sub_IA	subs	1	7	1	1	42	3	70	50	90	80	80	60	3	2	2	3	2	2	4	5	5	2
AUS01	AUS	EN	20	14	#NULL!	#NULL!	F	N	N	R	68	sub68	68	4580166	4583167	congruent	ON	1	1	chair_1_con.mp4	RIGHT	3.92	RIGHT	27	Sub_IA	Sub_IA	subs	1	7	1	1	42	3	70	50	90	80	80	60	3	2	2	3	2	2	4	5	5	2
AUS01	AUS	EN	20	14	#NULL!	#NULL!	F	N	N	R	68	sub68	68	4580166	4583167	congruent	ON	1	1	chair_1_con.mp4	RIGHT	1.93	LEFT	23	Sub_IA	Sub_IA	subs	1	7	1	1	42	3	70	50	90	80	80	60	3	2	2	3	2	2	4	5	5	2
AUS01	AUS	EN	20	14	#NULL!	#NULL!	F	N	N	R	69	sub69	69	4587287	4588287	congruent	ON	1	1	chair_1_con.mp4	RIGHT	9.89	LEFT	45	Video_IA	Video_IA	subs	1	7	1	1	42	3	70	50	90	80	80	60	3	2	2	3	2	2	4	5	5	2
AUS01	AUS	EN	20	14	#NULL!	#NULL!	F	N	N	R	69	sub69	69	4587287	4588287	congruent	ON	1	1	chair_1_con.mp4	RIGHT	11.95	UP	50	Sub_IA	Video_IA	subs	1	7	1	1	42	3	70	50	90	80	80	60	3	2	2	3	2	2	4	5	5	2
AUS01	AUS	EN	20	14	#NULL!	#NULL!	F	N	N	R	69	sub69	69	4587287	4588287	congruent	ON	1	1	chair_1_con.mp4	RIGHT	13.22	DOWN	69	Video_IA	Sub_IA	subs	1	7	1	1	42	3	70	50	90	80	80	60	3	2	2	3	2	2	4	5	5	2
AUS01	AUS	EN	20	14	#NULL!	#NULL!	F	N	N	R	69	sub69	69	4587287	4588287	congruent	ON	1	1	chair_1_con.mp4	RIGHT	4.25	RIGHT	31	Sub_IA	Sub_IA	subs	1	7	1	1	42	3	70	50	90	80	80	60	3	2	2	3	2	2	4	5	5	2
AUS01	AUS	EN	20	14	#NULL!	#NULL!	F	N	N	R	70	sub70	70	4589047	4590047	congruent	ON	1	1	chair_1_con.mp4	RIGHT	13.86	UP	51	Sub_IA	Video_IA	subs	1	7	1	1	42	3	70	50	90	80	80	60	3	2	2	3	2	2	4	5	5	2
AUS01	AUS	EN	20	14	#NULL!	#NULL!	F	N	N	R	70	sub70	70	4589047	4590047	congruent	ON	1	1	chair_1_con.mp4	RIGHT	1.91	DOWN	22	Video_IA	Video_IA	subs	1	7	1	1	42	3	70	50	90	80	80	60	3	2	2	3	2	2	4	5	5	2
AUS01	AUS	EN	20	14	#NULL!	#NULL!	F	N	N	R	70	sub70	70	4589047	4590047	congruent	ON	1	1	chair_1_con.mp4	RIGHT	11.97	DOWN	57	Video_IA	Sub_IA	subs	1	7	1	1	42	3	70	50	90	80	80	60	3	2	2	3	2	2	4	5	5	2
AUS01	AUS	EN	20	14	#NULL!	#NULL!	F	N	N	R	71	sub71	71	4590927	4593127	congruent	ON	1	1	chair_1_con.mp4	RIGHT	2.69	RIGHT	26	Sub_IA	Sub_IA	subs	1	7	1	1	42	3	70	50	90	80	80	60	3	2	2	3	2	2	4	5	5	2
AUS01	AUS	EN	20	14	#NULL!	#NULL!	F	N	N	R	71	sub71	71	4590927	4593127	congruent	ON	1	1	chair_1_con.mp4	RIGHT	6.23	LEFT	39	Sub_IA	Sub_IA	subs	1	7	1	1	42	3	70	50	90	80	80	60	3	2	2	3	2	2	4	5	5	2
AUS01	AUS	EN	20	14	#NULL!	#NULL!	F	N	N	R	71	sub71	71	4590927	4593127	congruent	ON	1	1	chair_1_con.mp4	RIGHT	3.63	RIGHT	26	Sub_IA	Sub_IA	subs	1	7	1	1	42	3	70	50	90	80	80	60	3	2	2	3	2	2	4	5	5	2
AUS01	AUS	EN	20	14	#NULL!	#NULL!	F	N	N	R	71	sub71	71	4590927	4593127	congruent	ON	1	1	chair_1_con.mp4	RIGHT	5.27	LEFT	32	Sub_IA	Sub_IA	subs	1	7	1	1	42	3	70	50	90	80	80	60	3	2	2	3	2	2	4	5	5	2
AUS01	AUS	EN	20	14	#NULL!	#NULL!	F	N	N	R	71	sub71	71	4590927	4593127	congruent	ON	1	1	chair_1_con.mp4	RIGHT	11.98	DOWN	92	Video_IA	Sub_IA	subs	1	7	1	1	42	3	70	50	90	80	80	60	3	2	2	3	2	2	4	5	5	2
AUS01	AUS	EN	20	14	#NULL!	#NULL!	F	N	N	R	71	sub71	71	4590927	4593127	congruent	ON	1	1	chair_1_con.mp4	RIGHT	2.96	RIGHT	27	Sub_IA	Sub_IA	subs	1	7	1	1	42	3	70	50	90	80	80	60	3	2	2	3	2	2	4	5	5	2
AUS01	AUS	EN	20	14	#NULL!	#NULL!	F	N	N	R	71	sub71	71	4590927	4593127	congruent	ON	1	1	chair_1_con.mp4	RIGHT	2.2	DOWN	24	Video_IA	Video_IA	subs	1	7	1	1	42	3	70	50	90	80	80	60	3	2	2	3	2	2	4	5	5	2
AUS01	AUS	EN	20	14	#NULL!	#NULL!	F	N	N	R	71	sub71	71	4590927	4593127	congruent	ON	1	1	chair_1_con.mp4	RIGHT	3.77	RIGHT	27	Sub_IA	Sub_IA	subs	1	7	1	1	42	3	70	50	90	80	80	60	3	2	2	3	2	2	4	5	5	2
AUS01	AUS	EN	20	14	#NULL!	#NULL!	F	N	N	R	72	sub72	72	4595007	4596047	congruent	ON	1	1	chair_1_con.mp4	RIGHT	2.93	RIGHT	35	Sub_IA	Sub_IA	subs	1	7	1	1	42	3	70	50	90	80	80	60	3	2	2	3	2	2	4	5	5	2
AUS01	AUS	EN	20	14	#NULL!	#NULL!	F	N	N	R	72	sub72	72	4595007	4596047	congruent	ON	1	1	chair_1_con.mp4	RIGHT	14.97	UP	51	Sub_IA	Video_IA	subs	1	7	1	1	42	3	70	50	90	80	80	60	3	2	2	3	2	2	4	5	5	2
AUS01	AUS	EN	20	14	#NULL!	#NULL!	F	N	N	R	72	sub72	72	4595007	4596047	congruent	ON	1	1	chair_1_con.mp4	RIGHT	9.84	DOWN	62	Video_IA	Sub_IA	subs	1	7	1	1	42	3	70	50	90	80	80	60	3	2	2	3	2	2	4	5	5	2
AUS01	AUS	EN	20	14	#NULL!	#NULL!	F	N	N	R	72	sub72	72	4595007	4596047	congruent	ON	1	1	chair_1_con.mp4	RIGHT	4.12	LEFT	40	Sub_IA	Sub_IA	subs	1	7	1	1	42	3	70	50	90	80	80	60	3	2	2	3	2	2	4	5	5	2
AUS01	AUS	EN	20	14	#NULL!	#NULL!	F	N	N	R	72	sub72	72	4595007	4596047	congruent	ON	1	1	chair_1_con.mp4	RIGHT	4.44	RIGHT	27	Sub_IA	Sub_IA	subs	1	7	1	1	42	3	70	50	90	80	80	60	3	2	2	3	2	2	4	5	5	2
AUS01	AUS	EN	20	14	#NULL!	#NULL!	F	N	N	R	73	sub73	73	4596126	4598686	congruent	ON	1	1	chair_1_con.mp4	RIGHT	2.54	LEFT	26	Sub_IA	Sub_IA	subs	1	7	1	1	42	3	70	50	90	80	80	60	3	2	2	3	2	2	4	5	5	2
AUS01	AUS	EN	20	14	#NULL!	#NULL!	F	N	N	R	73	sub73	73	4596126	4598686	congruent	ON	1	1	chair_1_con.mp4	RIGHT	14.96	DOWN	76	Video_IA	Sub_IA	subs	1	7	1	1	42	3	70	50	90	80	80	60	3	2	2	3	2	2	4	5	5	2
AUS01	AUS	EN	20	14	#NULL!	#NULL!	F	N	N	R	73	sub73	73	4596126	4598686	congruent	ON	1	1	chair_1_con.mp4	RIGHT	2.83	RIGHT	26	Sub_IA	Sub_IA	subs	1	7	1	1	42	3	70	50	90	80	80	60	3	2	2	3	2	2	4	5	5	2
AUS01	AUS	EN	20	14	#NULL!	#NULL!	F	N	N	R	73	sub73	73	4596126	4598686	congruent	ON	1	1	chair_1_con.mp4	RIGHT	12.97	UP	46	Sub_IA	Video_IA	subs	1	7	1	1	42	3	70	50	90	80	80	60	3	2	2	3	2	2	4	5	5	2
AUS01	AUS	EN	20	14	#NULL!	#NULL!	F	N	N	R	73	sub73	73	4596126	4598686	congruent	ON	1	1	chair_1_con.mp4	RIGHT	4.04	RIGHT	36	Sub_IA	Sub_IA	subs	1	7	1	1	42	3	70	50	90	80	80	60	3	2	2	3	2	2	4	5	5	2
AUS01	AUS	EN	20	14	#NULL!	#NULL!	F	N	N	R	73	sub73	73	4596126	4598686	congruent	ON	1	1	chair_1_con.mp4	RIGHT	3.38	RIGHT	31	Sub_IA	Sub_IA	subs	1	7	1	1	42	3	70	50	90	80	80	60	3	2	2	3	2	2	4	5	5	2
AUS01	AUS	EN	20	14	#NULL!	#NULL!	F	N	N	R	73	sub73	73	4596126	4598686	congruent	ON	1	1	chair_1_con.mp4	RIGHT	5.74	LEFT	35	Sub_IA	Sub_IA	subs	1	7	1	1	42	3	70	50	90	80	80	60	3	2	2	3	2	2	4	5	5	2
AUS01	AUS	EN	20	14	#NULL!	#NULL!	F	N	N	R	74	sub74	74	4598766	4600806	congruent	ON	1	1	chair_1_con.mp4	RIGHT	4.26	RIGHT	29	Sub_IA	Sub_IA	subs	1	7	1	1	42	3	70	50	90	80	80	60	3	2	2	3	2	2	4	5	5	2
AUS01	AUS	EN	20	14	#NULL!	#NULL!	F	N	N	R	74	sub74	74	4598766	4600806	congruent	ON	1	1	chair_1_con.mp4	RIGHT	11.6	UP	56	Sub_IA	Video_IA	subs	1	7	1	1	42	3	70	50	90	80	80	60	3	2	2	3	2	2	4	5	5	2
AUS01	AUS	EN	20	14	#NULL!	#NULL!	F	N	N	R	74	sub74	74	4598766	4600806	congruent	ON	1	1	chair_1_con.mp4	RIGHT	13.08	DOWN	102	Video_IA	Sub_IA	subs	1	7	1	1	42	3	70	50	90	80	80	60	3	2	2	3	2	2	4	5	5	2
AUS01	AUS	EN	20	14	#NULL!	#NULL!	F	N	N	R	74	sub74	74	4598766	4600806	congruent	ON	1	1	chair_1_con.mp4	RIGHT	3.75	LEFT	27	Sub_IA	Sub_IA	subs	1	7	1	1	42	3	70	50	90	80	80	60	3	2	2	3	2	2	4	5	5	2
AUS01	AUS	EN	20	14	#NULL!	#NULL!	F	N	N	R	74	sub74	74	4598766	4600806	congruent	ON	1	1	chair_1_con.mp4	RIGHT	2.59	LEFT	36	Sub_IA	Sub_IA	subs	1	7	1	1	42	3	70	50	90	80	80	60	3	2	2	3	2	2	4	5	5	2
AUS01	AUS	EN	20	14	#NULL!	#NULL!	F	N	N	R	74	sub74	74	4598766	4600806	congruent	ON	1	1	chair_1_con.mp4	RIGHT	14.79	DOWN	102	Video_IA	Sub_IA	subs	1	7	1	1	42	3	70	50	90	80	80	60	3	2	2	3	2	2	4	5	5	2
AUS01	AUS	EN	20	14	#NULL!	#NULL!	F	N	N	R	75	sub75	75	4600887	4602687	congruent	ON	1	1	chair_1_con.mp4	RIGHT	2.61	LEFT	26	Sub_IA	Sub_IA	subs	1	7	1	1	42	3	70	50	90	80	80	60	3	2	2	3	2	2	4	5	5	2
AUS01	AUS	EN	20	14	#NULL!	#NULL!	F	N	N	R	75	sub75	75	4600887	4602687	congruent	ON	1	1	chair_1_con.mp4	RIGHT	5.19	LEFT	35	Sub_IA	Sub_IA	subs	1	7	1	1	42	3	70	50	90	80	80	60	3	2	2	3	2	2	4	5	5	2
AUS01	AUS	EN	20	14	#NULL!	#NULL!	F	N	N	R	75	sub75	75	4600887	4602687	congruent	ON	1	1	chair_1_con.mp4	RIGHT	3.43	RIGHT	27	Sub_IA	Sub_IA	subs	1	7	1	1	42	3	70	50	90	80	80	60	3	2	2	3	2	2	4	5	5	2
AUS01	AUS	EN	20	14	#NULL!	#NULL!	F	N	N	R	75	sub75	75	4600887	4602687	congruent	ON	1	1	chair_1_con.mp4	RIGHT	3.99	RIGHT	29	Sub_IA	Sub_IA	subs	1	7	1	1	42	3	70	50	90	80	80	60	3	2	2	3	2	2	4	5	5	2
AUS01	AUS	EN	20	14	#NULL!	#NULL!	F	N	N	R	75	sub75	75	4600887	4602687	congruent	ON	1	1	chair_1_con.mp4	RIGHT	2.83	RIGHT	28	Sub_IA	Sub_IA	subs	1	7	1	1	42	3	70	50	90	80	80	60	3	2	2	3	2	2	4	5	5	2
AUS01	AUS	EN	20	14	#NULL!	#NULL!	F	N	N	R	75	sub75	75	4600887	4602687	congruent	ON	1	1	chair_1_con.mp4	RIGHT	1.32	RIGHT	20	Sub_IA	Sub_IA	subs	1	7	1	1	42	3	70	50	90	80	80	60	3	2	2	3	2	2	4	5	5	2
AUS01	AUS	EN	20	14	#NULL!	#NULL!	F	N	N	R	75	sub75	75	4600887	4602687	congruent	ON	1	1	chair_1_con.mp4	RIGHT	2.91	RIGHT	27	Sub_IA	Sub_IA	subs	1	7	1	1	42	3	70	50	90	80	80	60	3	2	2	3	2	2	4	5	5	2
AUS01	AUS	EN	20	14	#NULL!	#NULL!	F	N	N	R	76	sub76	76	4602766	4604606	congruent	ON	1	1	chair_1_con.mp4	RIGHT	7.57	LEFT	42	Sub_IA	Sub_IA	subs	1	7	1	1	42	3	70	50	90	80	80	60	3	2	2	3	2	2	4	5	5	2
AUS01	AUS	EN	20	14	#NULL!	#NULL!	F	N	N	R	76	sub76	76	4602766	4604606	congruent	ON	1	1	chair_1_con.mp4	RIGHT	13.34	UP	61	Sub_IA	Video_IA	subs	1	7	1	1	42	3	70	50	90	80	80	60	3	2	2	3	2	2	4	5	5	2
AUS01	AUS	EN	20	14	#NULL!	#NULL!	F	N	N	R	76	sub76	76	4602766	4604606	congruent	ON	1	1	chair_1_con.mp4	RIGHT	2.87	RIGHT	25	Sub_IA	Sub_IA	subs	1	7	1	1	42	3	70	50	90	80	80	60	3	2	2	3	2	2	4	5	5	2
AUS01	AUS	EN	20	14	#NULL!	#NULL!	F	N	N	R	76	sub76	76	4602766	4604606	congruent	ON	1	1	chair_1_con.mp4	RIGHT	1.52	LEFT	21	Sub_IA	Sub_IA	subs	1	7	1	1	42	3	70	50	90	80	80	60	3	2	2	3	2	2	4	5	5	2
AUS01	AUS	EN	20	14	#NULL!	#NULL!	F	N	N	R	76	sub76	76	4602766	4604606	congruent	ON	1	1	chair_1_con.mp4	RIGHT	3.67	LEFT	30	Sub_IA	Sub_IA	subs	1	7	1	1	42	3	70	50	90	80	80	60	3	2	2	3	2	2	4	5	5	2
AUS01	AUS	EN	20	14	#NULL!	#NULL!	F	N	N	R	76	sub76	76	4602766	4604606	congruent	ON	1	1	chair_1_con.mp4	RIGHT	2.85	LEFT	27	Sub_IA	Sub_IA	subs	1	7	1	1	42	3	70	50	90	80	80	60	3	2	2	3	2	2	4	5	5	2
AUS01	AUS	EN	20	14	#NULL!	#NULL!	F	N	N	R	76	sub76	76	4602766	4604606	congruent	ON	1	1	chair_1_con.mp4	RIGHT	0.39	.	7	Sub_IA	Sub_IA	subs	1	7	1	1	42	3	70	50	90	80	80	60	3	2	2	3	2	2	4	5	5	2
AUS01	AUS	EN	20	14	#NULL!	#NULL!	F	N	N	R	76	sub76	76	4602766	4604606	congruent	ON	1	1	chair_1_con.mp4	RIGHT	4.83	RIGHT	32	Sub_IA	Sub_IA	subs	1	7	1	1	42	3	70	50	90	80	80	60	3	2	2	3	2	2	4	5	5	2
AUS01	AUS	EN	20	14	#NULL!	#NULL!	F	N	N	R	76	sub76	76	4602766	4604606	congruent	ON	1	1	chair_1_con.mp4	RIGHT	2.99	RIGHT	28	Sub_IA	Sub_IA	subs	1	7	1	1	42	3	70	50	90	80	80	60	3	2	2	3	2	2	4	5	5	2
AUS01	AUS	EN	20	14	#NULL!	#NULL!	F	N	N	R	76	sub76	76	4602766	4604606	congruent	ON	1	1	chair_1_con.mp4	RIGHT	1.14	RIGHT	36	Sub_IA	Sub_IA	subs	1	7	1	1	42	3	70	50	90	80	80	60	3	2	2	3	2	2	4	5	5	2
AUS01	AUS	EN	20	14	#NULL!	#NULL!	F	N	N	R	77	sub77	77	4604686	4606046	congruent	ON	1	1	chair_1_con.mp4	RIGHT	1.34	LEFT	21	Sub_IA	Sub_IA	subs	1	7	1	1	42	3	70	50	90	80	80	60	3	2	2	3	2	2	4	5	5	2
AUS01	AUS	EN	20	14	#NULL!	#NULL!	F	N	N	R	77	sub77	77	4604686	4606046	congruent	ON	1	1	chair_1_con.mp4	RIGHT	12.93	DOWN	59	Video_IA	Sub_IA	subs	1	7	1	1	42	3	70	50	90	80	80	60	3	2	2	3	2	2	4	5	5	2
AUS01	AUS	EN	20	14	#NULL!	#NULL!	F	N	N	R	77	sub77	77	4604686	4606046	congruent	ON	1	1	chair_1_con.mp4	RIGHT	2.71	RIGHT	33	Sub_IA	Sub_IA	subs	1	7	1	1	42	3	70	50	90	80	80	60	3	2	2	3	2	2	4	5	5	2
AUS01	AUS	EN	20	14	#NULL!	#NULL!	F	N	N	R	77	sub77	77	4604686	4606046	congruent	ON	1	1	chair_1_con.mp4	RIGHT	6.73	RIGHT	33	Sub_IA	Sub_IA	subs	1	7	1	1	42	3	70	50	90	80	80	60	3	2	2	3	2	2	4	5	5	2
AUS01	AUS	EN	20	14	#NULL!	#NULL!	F	N	N	R	77	sub77	77	4604686	4606046	congruent	ON	1	1	chair_1_con.mp4	RIGHT	2.23	LEFT	24	Sub_IA	Sub_IA	subs	1	7	1	1	42	3	70	50	90	80	80	60	3	2	2	3	2	2	4	5	5	2
AUS01	AUS	EN	20	14	#NULL!	#NULL!	F	N	N	R	77	sub77	77	4604686	4606046	congruent	ON	1	1	chair_1_con.mp4	RIGHT	3.21	LEFT	28	Sub_IA	Sub_IA	subs	1	7	1	1	42	3	70	50	90	80	80	60	3	2	2	3	2	2	4	5	5	2
AUS01	AUS	EN	20	14	#NULL!	#NULL!	F	N	N	R	78	sub78	78	4606566	4607567	congruent	ON	1	1	chair_1_con.mp4	RIGHT	1.32	RIGHT	20	Video_IA	Video_IA	subs	1	7	1	1	42	3	70	50	90	80	80	60	3	2	2	3	2	2	4	5	5	2
AUS01	AUS	EN	20	14	#NULL!	#NULL!	F	N	N	R	78	sub78	78	4606566	4607567	congruent	ON	1	1	chair_1_con.mp4	RIGHT	0.69	UP	11	Sub_IA	Sub_IA	subs	1	7	1	1	42	3	70	50	90	80	80	60	3	2	2	3	2	2	4	5	5	2
AUS01	AUS	EN	20	14	#NULL!	#NULL!	F	N	N	R	78	sub78	78	4606566	4607567	congruent	ON	1	1	chair_1_con.mp4	RIGHT	2.43	RIGHT	23	Sub_IA	Sub_IA	subs	1	7	1	1	42	3	70	50	90	80	80	60	3	2	2	3	2	2	4	5	5	2
AUS01	AUS	EN	20	14	#NULL!	#NULL!	F	N	N	R	78	sub78	78	4606566	4607567	congruent	ON	1	1	chair_1_con.mp4	RIGHT	14.65	UP	51	Sub_IA	Video_IA	subs	1	7	1	1	42	3	70	50	90	80	80	60	3	2	2	3	2	2	4	5	5	2
AUS01	AUS	EN	20	14	#NULL!	#NULL!	F	N	N	R	78	sub78	78	4606566	4607567	congruent	ON	1	1	chair_1_con.mp4	RIGHT	5.68	DOWN	53	Video_IA	Sub_IA	subs	1	7	1	1	42	3	70	50	90	80	80	60	3	2	2	3	2	2	4	5	5	2
AUS01	AUS	EN	20	14	#NULL!	#NULL!	F	N	N	R	79	sub79	79	4608726	4609727	congruent	ON	1	1	chair_1_con.mp4	RIGHT	12.07	DOWN	61	Video_IA	Sub_IA	subs	1	7	1	1	42	3	70	50	90	80	80	60	3	2	2	3	2	2	4	5	5	2
AUS01	AUS	EN	20	14	#NULL!	#NULL!	F	N	N	R	79	sub79	79	4608726	4609727	congruent	ON	1	1	chair_1_con.mp4	RIGHT	13.69	DOWN	105	Video_IA	Sub_IA	subs	1	7	1	1	42	3	70	50	90	80	80	60	3	2	2	3	2	2	4	5	5	2
AUS01	AUS	EN	20	14	#NULL!	#NULL!	F	N	N	R	79	sub79	79	4608726	4609727	congruent	ON	1	1	chair_1_con.mp4	RIGHT	1.92	RIGHT	33	Sub_IA	Sub_IA	subs	1	7	1	1	42	3	70	50	90	80	80	60	3	2	2	3	2	2	4	5	5	2
AUS01	AUS	EN	20	14	#NULL!	#NULL!	F	N	N	R	79	sub79	79	4608726	4609727	congruent	ON	1	1	chair_1_con.mp4	RIGHT	13.82	UP	52	Sub_IA	Video_IA	subs	1	7	1	1	42	3	70	50	90	80	80	60	3	2	2	3	2	2	4	5	5	2
AUS01	AUS	EN	20	14	#NULL!	#NULL!	F	N	N	R	80	sub80	80	4611446	4612446	congruent	ON	1	1	chair_1_con.mp4	RIGHT	13.29	UP	48	Sub_IA	Video_IA	subs	1	7	1	1	42	3	70	50	90	80	80	60	3	2	2	3	2	2	4	5	5	2
AUS01	AUS	EN	20	14	#NULL!	#NULL!	F	N	N	R	80	sub80	80	4611446	4612446	congruent	ON	1	1	chair_1_con.mp4	RIGHT	9.97	DOWN	81	Video_IA	.	subs	1	7	1	1	42	3	70	50	90	80	80	60	3	2	2	3	2	2	4	5	5	2
AUS01	AUS	EN	20	14	#NULL!	#NULL!	F	N	N	R	80	sub80	80	4611446	4612446	congruent	ON	1	1	chair_1_con.mp4	RIGHT	2.58	RIGHT	34	Sub_IA	Sub_IA	subs	1	7	1	1	42	3	70	50	90	80	80	60	3	2	2	3	2	2	4	5	5	2
AUS01	AUS	EN	20	14	#NULL!	#NULL!	F	N	N	R	80	sub80	80	4611446	4612446	congruent	ON	1	1	chair_1_con.mp4	RIGHT	1.01	UP	20	Video_IA	Video_IA	subs	1	7	1	1	42	3	70	50	90	80	80	60	3	2	2	3	2	2	4	5	5	2
AUS01	AUS	EN	20	14	#NULL!	#NULL!	F	N	N	R	83	sub83	83	4615767	4617807	congruent	ON	1	1	chair_1_con.mp4	RIGHT	6.66	LEFT	57	Sub_IA	Sub_IA	subs	1	7	1	1	42	3	70	50	90	80	80	60	3	2	2	3	2	2	4	5	5	2
AUS01	AUS	EN	20	14	#NULL!	#NULL!	F	N	N	R	83	sub83	83	4615767	4617807	congruent	ON	1	1	chair_1_con.mp4	RIGHT	4.12	RIGHT	30	Sub_IA	Sub_IA	subs	1	7	1	1	42	3	70	50	90	80	80	60	3	2	2	3	2	2	4	5	5	2
AUS01	AUS	EN	20	14	#NULL!	#NULL!	F	N	N	R	83	sub83	83	4615767	4617807	congruent	ON	1	1	chair_1_con.mp4	RIGHT	5.63	RIGHT	41	Sub_IA	Sub_IA	subs	1	7	1	1	42	3	70	50	90	80	80	60	3	2	2	3	2	2	4	5	5	2
AUS01	AUS	EN	20	14	#NULL!	#NULL!	F	N	N	R	83	sub83	83	4615767	4617807	congruent	ON	1	1	chair_1_con.mp4	RIGHT	4.6	LEFT	40	Sub_IA	Sub_IA	subs	1	7	1	1	42	3	70	50	90	80	80	60	3	2	2	3	2	2	4	5	5	2
AUS01	AUS	EN	20	14	#NULL!	#NULL!	F	N	N	R	84	sub84	84	4617966	4619806	congruent	ON	1	1	chair_1_con.mp4	RIGHT	2.35	RIGHT	24	Sub_IA	Sub_IA	subs	1	7	1	1	42	3	70	50	90	80	80	60	3	2	2	3	2	2	4	5	5	2
AUS01	AUS	EN	20	14	#NULL!	#NULL!	F	N	N	R	84	sub84	84	4617966	4619806	congruent	ON	1	1	chair_1_con.mp4	RIGHT	1.57	UP	25	Video_IA	Video_IA	subs	1	7	1	1	42	3	70	50	90	80	80	60	3	2	2	3	2	2	4	5	5	2
AUS01	AUS	EN	20	14	#NULL!	#NULL!	F	N	N	R	84	sub84	84	4617966	4619806	congruent	ON	1	1	chair_1_con.mp4	RIGHT	5.8	LEFT	35	Sub_IA	Sub_IA	subs	1	7	1	1	42	3	70	50	90	80	80	60	3	2	2	3	2	2	4	5	5	2
AUS01	AUS	EN	20	14	#NULL!	#NULL!	F	N	N	R	84	sub84	84	4617966	4619806	congruent	ON	1	1	chair_1_con.mp4	RIGHT	13.02	UP	49	Sub_IA	Video_IA	subs	1	7	1	1	42	3	70	50	90	80	80	60	3	2	2	3	2	2	4	5	5	2
AUS01	AUS	EN	20	14	#NULL!	#NULL!	F	N	N	R	84	sub84	84	4617966	4619806	congruent	ON	1	1	chair_1_con.mp4	RIGHT	3.65	RIGHT	27	Sub_IA	Sub_IA	subs	1	7	1	1	42	3	70	50	90	80	80	60	3	2	2	3	2	2	4	5	5	2
AUS01	AUS	EN	20	14	#NULL!	#NULL!	F	N	N	R	84	sub84	84	4617966	4619806	congruent	ON	1	1	chair_1_con.mp4	RIGHT	1.23	RIGHT	19	Sub_IA	Sub_IA	subs	1	7	1	1	42	3	70	50	90	80	80	60	3	2	2	3	2	2	4	5	5	2
AUS01	AUS	EN	20	14	#NULL!	#NULL!	F	N	N	R	84	sub84	84	4617966	4619806	congruent	ON	1	1	chair_1_con.mp4	RIGHT	1.34	LEFT	33	Sub_IA	Sub_IA	subs	1	7	1	1	42	3	70	50	90	80	80	60	3	2	2	3	2	2	4	5	5	2
AUS01	AUS	EN	20	14	#NULL!	#NULL!	F	N	N	R	85	sub85	85	4623726	4624846	congruent	ON	1	1	chair_1_con.mp4	RIGHT	14.72	UP	48	Sub_IA	Video_IA	subs	1	7	1	1	42	3	70	50	90	80	80	60	3	2	2	3	2	2	4	5	5	2
AUS01	AUS	EN	20	14	#NULL!	#NULL!	F	N	N	R	85	sub85	85	4623726	4624846	congruent	ON	1	1	chair_1_con.mp4	RIGHT	12.36	DOWN	67	Video_IA	Sub_IA	subs	1	7	1	1	42	3	70	50	90	80	80	60	3	2	2	3	2	2	4	5	5	2
AUS01	AUS	EN	20	14	#NULL!	#NULL!	F	N	N	R	85	sub85	85	4623726	4624846	congruent	ON	1	1	chair_1_con.mp4	RIGHT	2.52	LEFT	25	Sub_IA	Sub_IA	subs	1	7	1	1	42	3	70	50	90	80	80	60	3	2	2	3	2	2	4	5	5	2
AUS01	AUS	EN	20	14	#NULL!	#NULL!	F	N	N	R	86	sub86	86	4627486	4628486	congruent	ON	1	1	chair_1_con.mp4	RIGHT	4.99	RIGHT	52	Video_IA	Video_IA	subs	1	7	1	1	42	3	70	50	90	80	80	60	3	2	2	3	2	2	4	5	5	2
AUS01	AUS	EN	20	14	#NULL!	#NULL!	F	N	N	R	86	sub86	86	4627486	4628486	congruent	ON	1	1	chair_1_con.mp4	RIGHT	16.07	UP	54	Sub_IA	Video_IA	subs	1	7	1	1	42	3	70	50	90	80	80	60	3	2	2	3	2	2	4	5	5	2
AUS01	AUS	EN	20	14	#NULL!	#NULL!	F	N	N	R	86	sub86	86	4627486	4628486	congruent	ON	1	1	chair_1_con.mp4	RIGHT	15.3	DOWN	78	Video_IA	Sub_IA	subs	1	7	1	1	42	3	70	50	90	80	80	60	3	2	2	3	2	2	4	5	5	2
AUS01	AUS	EN	20	14	#NULL!	#NULL!	F	N	N	R	86	sub86	86	4627486	4628486	congruent	ON	1	1	chair_1_con.mp4	RIGHT	2.58	RIGHT	34	Sub_IA	Sub_IA	subs	1	7	1	1	42	3	70	50	90	80	80	60	3	2	2	3	2	2	4	5	5	2
AUS01	AUS	EN	20	14	#NULL!	#NULL!	F	N	N	R	87	sub87	87	4628647	4631807	congruent	ON	1	1	chair_1_con.mp4	RIGHT	13.91	UP	61	Sub_IA	Video_IA	subs	1	7	1	1	42	3	70	50	90	80	80	60	3	2	2	3	2	2	4	5	5	2
AUS01	AUS	EN	20	14	#NULL!	#NULL!	F	N	N	R	87	sub87	87	4628647	4631807	congruent	ON	1	1	chair_1_con.mp4	RIGHT	2.12	LEFT	24	Sub_IA	Sub_IA	subs	1	7	1	1	42	3	70	50	90	80	80	60	3	2	2	3	2	2	4	5	5	2
AUS01	AUS	EN	20	14	#NULL!	#NULL!	F	N	N	R	87	sub87	87	4628647	4631807	congruent	ON	1	1	chair_1_con.mp4	RIGHT	1.61	RIGHT	23	Video_IA	Video_IA	subs	1	7	1	1	42	3	70	50	90	80	80	60	3	2	2	3	2	2	4	5	5	2
AUS01	AUS	EN	20	14	#NULL!	#NULL!	F	N	N	R	87	sub87	87	4628647	4631807	congruent	ON	1	1	chair_1_con.mp4	RIGHT	12.48	UP	54	Sub_IA	Video_IA	subs	1	7	1	1	42	3	70	50	90	80	80	60	3	2	2	3	2	2	4	5	5	2
AUS01	AUS	EN	20	14	#NULL!	#NULL!	F	N	N	R	87	sub87	87	4628647	4631807	congruent	ON	1	1	chair_1_con.mp4	RIGHT	11.98	DOWN	59	Video_IA	Video_IA	subs	1	7	1	1	42	3	70	50	90	80	80	60	3	2	2	3	2	2	4	5	5	2
AUS01	AUS	EN	20	14	#NULL!	#NULL!	F	N	N	R	87	sub87	87	4628647	4631807	congruent	ON	1	1	chair_1_con.mp4	RIGHT	13.66	DOWN	68	Video_IA	Sub_IA	subs	1	7	1	1	42	3	70	50	90	80	80	60	3	2	2	3	2	2	4	5	5	2
AUS01	AUS	EN	20	14	#NULL!	#NULL!	F	N	N	R	87	sub87	87	4628647	4631807	congruent	ON	1	1	chair_1_con.mp4	RIGHT	6.39	RIGHT	42	Sub_IA	Sub_IA	subs	1	7	1	1	42	3	70	50	90	80	80	60	3	2	2	3	2	2	4	5	5	2
AUS01	AUS	EN	20	14	#NULL!	#NULL!	F	N	N	R	87	sub87	87	4628647	4631807	congruent	ON	1	1	chair_1_con.mp4	RIGHT	10.49	DOWN	56	Video_IA	Sub_IA	subs	1	7	1	1	42	3	70	50	90	80	80	60	3	2	2	3	2	2	4	5	5	2
AUS01	AUS	EN	20	14	#NULL!	#NULL!	F	N	N	R	87	sub87	87	4628647	4631807	congruent	ON	1	1	chair_1_con.mp4	RIGHT	1.98	LEFT	33	Sub_IA	Sub_IA	subs	1	7	1	1	42	3	70	50	90	80	80	60	3	2	2	3	2	2	4	5	5	2
AUS01	AUS	EN	20	14	#NULL!	#NULL!	F	N	N	R	87	sub87	87	4628647	4631807	congruent	ON	1	1	chair_1_con.mp4	RIGHT	2.24	LEFT	22	Sub_IA	Sub_IA	subs	1	7	1	1	42	3	70	50	90	80	80	60	3	2	2	3	2	2	4	5	5	2
AUS01	AUS	EN	20	14	#NULL!	#NULL!	F	N	N	R	87	sub87	87	4628647	4631807	congruent	ON	1	1	chair_1_con.mp4	RIGHT	1.84	LEFT	22	Sub_IA	Sub_IA	subs	1	7	1	1	42	3	70	50	90	80	80	60	3	2	2	3	2	2	4	5	5	2
AUS01	AUS	EN	20	14	#NULL!	#NULL!	F	N	N	R	87	sub87	87	4628647	4631807	congruent	ON	1	1	chair_1_con.mp4	RIGHT	7.08	RIGHT	36	Video_IA	Video_IA	subs	1	7	1	1	42	3	70	50	90	80	80	60	3	2	2	3	2	2	4	5	5	2
AUS01	AUS	EN	20	14	#NULL!	#NULL!	F	N	N	R	88	sub88	88	4631966	4636207	congruent	ON	1	1	chair_1_con.mp4	RIGHT	3.94	LEFT	28	Sub_IA	Sub_IA	subs	1	7	1	1	42	3	70	50	90	80	80	60	3	2	2	3	2	2	4	5	5	2
AUS01	AUS	EN	20	14	#NULL!	#NULL!	F	N	N	R	88	sub88	88	4631966	4636207	congruent	ON	1	1	chair_1_con.mp4	RIGHT	2.41	LEFT	24	Sub_IA	Sub_IA	subs	1	7	1	1	42	3	70	50	90	80	80	60	3	2	2	3	2	2	4	5	5	2
AUS01	AUS	EN	20	14	#NULL!	#NULL!	F	N	N	R	88	sub88	88	4631966	4636207	congruent	ON	1	1	chair_1_con.mp4	RIGHT	3.61	RIGHT	28	Sub_IA	Sub_IA	subs	1	7	1	1	42	3	70	50	90	80	80	60	3	2	2	3	2	2	4	5	5	2
AUS01	AUS	EN	20	14	#NULL!	#NULL!	F	N	N	R	88	sub88	88	4631966	4636207	congruent	ON	1	1	chair_1_con.mp4	RIGHT	1.42	LEFT	24	Sub_IA	Sub_IA	subs	1	7	1	1	42	3	70	50	90	80	80	60	3	2	2	3	2	2	4	5	5	2
AUS01	AUS	EN	20	14	#NULL!	#NULL!	F	N	N	R	88	sub88	88	4631966	4636207	congruent	ON	1	1	chair_1_con.mp4	RIGHT	2.56	DOWN	35	Video_IA	Sub_IA	subs	1	7	1	1	42	3	70	50	90	80	80	60	3	2	2	3	2	2	4	5	5	2
AUS01	AUS	EN	20	14	#NULL!	#NULL!	F	N	N	R	88	sub88	88	4631966	4636207	congruent	ON	1	1	chair_1_con.mp4	RIGHT	17.28	UP	54	Sub_IA	Video_IA	subs	1	7	1	1	42	3	70	50	90	80	80	60	3	2	2	3	2	2	4	5	5	2
AUS01	AUS	EN	20	14	#NULL!	#NULL!	F	N	N	R	88	sub88	88	4631966	4636207	congruent	ON	1	1	chair_1_con.mp4	RIGHT	16.46	DOWN	67	Video_IA	Video_IA	subs	1	7	1	1	42	3	70	50	90	80	80	60	3	2	2	3	2	2	4	5	5	2
AUS01	AUS	EN	20	14	#NULL!	#NULL!	F	N	N	R	88	sub88	88	4631966	4636207	congruent	ON	1	1	chair_1_con.mp4	RIGHT	4.14	RIGHT	29	Sub_IA	Sub_IA	subs	1	7	1	1	42	3	70	50	90	80	80	60	3	2	2	3	2	2	4	5	5	2
AUS01	AUS	EN	20	14	#NULL!	#NULL!	F	N	N	R	88	sub88	88	4631966	4636207	congruent	ON	1	1	chair_1_con.mp4	RIGHT	3.22	LEFT	32	Sub_IA	Sub_IA	subs	1	7	1	1	42	3	70	50	90	80	80	60	3	2	2	3	2	2	4	5	5	2
AUS01	AUS	EN	20	14	#NULL!	#NULL!	F	N	N	R	88	sub88	88	4631966	4636207	congruent	ON	1	1	chair_1_con.mp4	RIGHT	10.06	LEFT	48	Sub_IA	Sub_IA	subs	1	7	1	1	42	3	70	50	90	80	80	60	3	2	2	3	2	2	4	5	5	2
AUS01	AUS	EN	20	14	#NULL!	#NULL!	F	N	N	R	88	sub88	88	4631966	4636207	congruent	ON	1	1	chair_1_con.mp4	RIGHT	1.8	LEFT	23	Sub_IA	Sub_IA	subs	1	7	1	1	42	3	70	50	90	80	80	60	3	2	2	3	2	2	4	5	5	2
AUS01	AUS	EN	20	14	#NULL!	#NULL!	F	N	N	R	88	sub88	88	4631966	4636207	congruent	ON	1	1	chair_1_con.mp4	RIGHT	6.57	RIGHT	37	Sub_IA	Sub_IA	subs	1	7	1	1	42	3	70	50	90	80	80	60	3	2	2	3	2	2	4	5	5	2
AUS01	AUS	EN	20	14	#NULL!	#NULL!	F	N	N	R	88	sub88	88	4631966	4636207	congruent	ON	1	1	chair_1_con.mp4	RIGHT	2.94	RIGHT	26	Sub_IA	Sub_IA	subs	1	7	1	1	42	3	70	50	90	80	80	60	3	2	2	3	2	2	4	5	5	2
AUS01	AUS	EN	20	14	#NULL!	#NULL!	F	N	N	R	88	sub88	88	4631966	4636207	congruent	ON	1	1	chair_1_con.mp4	RIGHT	6.37	RIGHT	41	Sub_IA	Sub_IA	subs	1	7	1	1	42	3	70	50	90	80	80	60	3	2	2	3	2	2	4	5	5	2
AUS01	AUS	EN	20	14	#NULL!	#NULL!	F	N	N	R	88	sub88	88	4631966	4636207	congruent	ON	1	1	chair_1_con.mp4	RIGHT	3.08	RIGHT	26	Sub_IA	Sub_IA	subs	1	7	1	1	42	3	70	50	90	80	80	60	3	2	2	3	2	2	4	5	5	2
AUS01	AUS	EN	20	14	#NULL!	#NULL!	F	N	N	R	88	sub88	88	4631966	4636207	congruent	ON	1	1	chair_1_con.mp4	RIGHT	3.35	LEFT	26	Sub_IA	Sub_IA	subs	1	7	1	1	42	3	70	50	90	80	80	60	3	2	2	3	2	2	4	5	5	2
AUS01	AUS	EN	20	14	#NULL!	#NULL!	F	N	N	R	88	sub88	88	4631966	4636207	congruent	ON	1	1	chair_1_con.mp4	RIGHT	10.32	UP	53	Sub_IA	Video_IA	subs	1	7	1	1	42	3	70	50	90	80	80	60	3	2	2	3	2	2	4	5	5	2
AUS01	AUS	EN	20	14	#NULL!	#NULL!	F	N	N	R	89	sub89	89	4636287	4639007	congruent	ON	1	1	chair_1_con.mp4	RIGHT	6.45	LEFT	39	Sub_IA	Sub_IA	subs	1	7	1	1	42	3	70	50	90	80	80	60	3	2	2	3	2	2	4	5	5	2
AUS01	AUS	EN	20	14	#NULL!	#NULL!	F	N	N	R	89	sub89	89	4636287	4639007	congruent	ON	1	1	chair_1_con.mp4	RIGHT	11.63	RIGHT	49	Video_IA	Video_IA	subs	1	7	1	1	42	3	70	50	90	80	80	60	3	2	2	3	2	2	4	5	5	2
AUS01	AUS	EN	20	14	#NULL!	#NULL!	F	N	N	R	89	sub89	89	4636287	4639007	congruent	ON	1	1	chair_1_con.mp4	RIGHT	6.15	RIGHT	40	Sub_IA	Sub_IA	subs	1	7	1	1	42	3	70	50	90	80	80	60	3	2	2	3	2	2	4	5	5	2
AUS01	AUS	EN	20	14	#NULL!	#NULL!	F	N	N	R	89	sub89	89	4636287	4639007	congruent	ON	1	1	chair_1_con.mp4	RIGHT	10.33	LEFT	45	Video_IA	Video_IA	subs	1	7	1	1	42	3	70	50	90	80	80	60	3	2	2	3	2	2	4	5	5	2
AUS01	AUS	EN	20	14	#NULL!	#NULL!	F	N	N	R	89	sub89	89	4636287	4639007	congruent	ON	1	1	chair_1_con.mp4	RIGHT	1.36	LEFT	20	Video_IA	Video_IA	subs	1	7	1	1	42	3	70	50	90	80	80	60	3	2	2	3	2	2	4	5	5	2
AUS01	AUS	EN	20	14	#NULL!	#NULL!	F	N	N	R	89	sub89	89	4636287	4639007	congruent	ON	1	1	chair_1_con.mp4	RIGHT	11.76	DOWN	58	Video_IA	Video_IA	subs	1	7	1	1	42	3	70	50	90	80	80	60	3	2	2	3	2	2	4	5	5	2
AUS01	AUS	EN	20	14	#NULL!	#NULL!	F	N	N	R	89	sub89	89	4636287	4639007	congruent	ON	1	1	chair_1_con.mp4	RIGHT	2.41	LEFT	26	Sub_IA	Sub_IA	subs	1	7	1	1	42	3	70	50	90	80	80	60	3	2	2	3	2	2	4	5	5	2
AUS01	AUS	EN	20	14	#NULL!	#NULL!	F	N	N	R	89	sub89	89	4636287	4639007	congruent	ON	1	1	chair_1_con.mp4	RIGHT	1.07	UP	17	Video_IA	Video_IA	subs	1	7	1	1	42	3	70	50	90	80	80	60	3	2	2	3	2	2	4	5	5	2
AUS01	AUS	EN	20	14	#NULL!	#NULL!	F	N	N	R	89	sub89	89	4636287	4639007	congruent	ON	1	1	chair_1_con.mp4	RIGHT	12.53	UP	51	Sub_IA	Video_IA	subs	1	7	1	1	42	3	70	50	90	80	80	60	3	2	2	3	2	2	4	5	5	2
AUS01	AUS	EN	20	14	#NULL!	#NULL!	F	N	N	R	90	sub90	90	4639086	4641446	congruent	ON	1	1	chair_1_con.mp4	RIGHT	3.27	LEFT	25	Sub_IA	Sub_IA	subs	1	7	1	1	42	3	70	50	90	80	80	60	3	2	2	3	2	2	4	5	5	2
AUS01	AUS	EN	20	14	#NULL!	#NULL!	F	N	N	R	90	sub90	90	4639086	4641446	congruent	ON	1	1	chair_1_con.mp4	RIGHT	8.93	RIGHT	46	Sub_IA	Sub_IA	subs	1	7	1	1	42	3	70	50	90	80	80	60	3	2	2	3	2	2	4	5	5	2
AUS01	AUS	EN	20	14	#NULL!	#NULL!	F	N	N	R	90	sub90	90	4639086	4641446	congruent	ON	1	1	chair_1_con.mp4	RIGHT	12.85	DOWN	62	Video_IA	Sub_IA	subs	1	7	1	1	42	3	70	50	90	80	80	60	3	2	2	3	2	2	4	5	5	2
AUS01	AUS	EN	20	14	#NULL!	#NULL!	F	N	N	R	90	sub90	90	4639086	4641446	congruent	ON	1	1	chair_1_con.mp4	RIGHT	12.2	UP	45	Sub_IA	Video_IA	subs	1	7	1	1	42	3	70	50	90	80	80	60	3	2	2	3	2	2	4	5	5	2
AUS01	AUS	EN	20	14	#NULL!	#NULL!	F	N	N	R	90	sub90	90	4639086	4641446	congruent	ON	1	1	chair_1_con.mp4	RIGHT	8.92	DOWN	82	Video_IA	Video_IA	subs	1	7	1	1	42	3	70	50	90	80	80	60	3	2	2	3	2	2	4	5	5	2
AUS01	AUS	EN	20	14	#NULL!	#NULL!	F	N	N	R	90	sub90	90	4639086	4641446	congruent	ON	1	1	chair_1_con.mp4	RIGHT	3.48	LEFT	29	Sub_IA	Sub_IA	subs	1	7	1	1	42	3	70	50	90	80	80	60	3	2	2	3	2	2	4	5	5	2
AUS01	AUS	EN	20	14	#NULL!	#NULL!	F	N	N	R	91	sub91	91	4641526	4644086	congruent	ON	1	1	chair_1_con.mp4	RIGHT	14.93	UP	50	Sub_IA	Video_IA	subs	1	7	1	1	42	3	70	50	90	80	80	60	3	2	2	3	2	2	4	5	5	2
AUS01	AUS	EN	20	14	#NULL!	#NULL!	F	N	N	R	91	sub91	91	4641526	4644086	congruent	ON	1	1	chair_1_con.mp4	RIGHT	5.44	LEFT	32	Video_IA	Video_IA	subs	1	7	1	1	42	3	70	50	90	80	80	60	3	2	2	3	2	2	4	5	5	2
AUS01	AUS	EN	20	14	#NULL!	#NULL!	F	N	N	R	91	sub91	91	4641526	4644086	congruent	ON	1	1	chair_1_con.mp4	RIGHT	3.15	RIGHT	28	Sub_IA	Sub_IA	subs	1	7	1	1	42	3	70	50	90	80	80	60	3	2	2	3	2	2	4	5	5	2
AUS01	AUS	EN	20	14	#NULL!	#NULL!	F	N	N	R	91	sub91	91	4641526	4644086	congruent	ON	1	1	chair_1_con.mp4	RIGHT	5.08	LEFT	51	Sub_IA	Sub_IA	subs	1	7	1	1	42	3	70	50	90	80	80	60	3	2	2	3	2	2	4	5	5	2
AUS01	AUS	EN	20	14	#NULL!	#NULL!	F	N	N	R	91	sub91	91	4641526	4644086	congruent	ON	1	1	chair_1_con.mp4	RIGHT	12.34	RIGHT	48	Video_IA	Video_IA	subs	1	7	1	1	42	3	70	50	90	80	80	60	3	2	2	3	2	2	4	5	5	2
AUS01	AUS	EN	20	14	#NULL!	#NULL!	F	N	N	R	91	sub91	91	4641526	4644086	congruent	ON	1	1	chair_1_con.mp4	RIGHT	2.31	RIGHT	23	Video_IA	Video_IA	subs	1	7	1	1	42	3	70	50	90	80	80	60	3	2	2	3	2	2	4	5	5	2
AUS01	AUS	EN	20	14	#NULL!	#NULL!	F	N	N	R	91	sub91	91	4641526	4644086	congruent	ON	1	1	chair_1_con.mp4	RIGHT	10.87	DOWN	120	Video_IA	Sub_IA	subs	1	7	1	1	42	3	70	50	90	80	80	60	3	2	2	3	2	2	4	5	5	2
AUS01	AUS	EN	20	14	#NULL!	#NULL!	F	N	N	R	91	sub91	91	4641526	4644086	congruent	ON	1	1	chair_1_con.mp4	RIGHT	17	UP	56	Sub_IA	Video_IA	subs	1	7	1	1	42	3	70	50	90	80	80	60	3	2	2	3	2	2	4	5	5	2
AUS01	AUS	EN	20	14	#NULL!	#NULL!	F	N	N	R	91	sub91	91	4641526	4644086	congruent	ON	1	1	chair_1_con.mp4	RIGHT	1.03	LEFT	17	Sub_IA	Sub_IA	subs	1	7	1	1	42	3	70	50	90	80	80	60	3	2	2	3	2	2	4	5	5	2
AUS01	AUS	EN	20	14	#NULL!	#NULL!	F	N	N	R	91	sub91	91	4641526	4644086	congruent	ON	1	1	chair_1_con.mp4	RIGHT	4.54	LEFT	32	Sub_IA	Sub_IA	subs	1	7	1	1	42	3	70	50	90	80	80	60	3	2	2	3	2	2	4	5	5	2
AUS01	AUS	EN	20	14	#NULL!	#NULL!	F	N	N	R	91	sub91	91	4641526	4644086	congruent	ON	1	1	chair_1_con.mp4	RIGHT	3.95	RIGHT	28	Sub_IA	Sub_IA	subs	1	7	1	1	42	3	70	50	90	80	80	60	3	2	2	3	2	2	4	5	5	2
AUS01	AUS	EN	20	14	#NULL!	#NULL!	F	N	N	R	91	sub91	91	4641526	4644086	congruent	ON	1	1	chair_1_con.mp4	RIGHT	4	RIGHT	28	Sub_IA	Sub_IA	subs	1	7	1	1	42	3	70	50	90	80	80	60	3	2	2	3	2	2	4	5	5	2
AUS01	AUS	EN	20	14	#NULL!	#NULL!	F	N	N	R	92	sub92	92	4645286	4647287	congruent	ON	1	1	chair_1_con.mp4	RIGHT	11.72	DOWN	92	Video_IA	Sub_IA	subs	1	7	1	1	42	3	70	50	90	80	80	60	3	2	2	3	2	2	4	5	5	2
AUS01	AUS	EN	20	14	#NULL!	#NULL!	F	N	N	R	92	sub92	92	4645286	4647287	congruent	ON	1	1	chair_1_con.mp4	RIGHT	1.85	DOWN	27	Sub_IA	Sub_IA	subs	1	7	1	1	42	3	70	50	90	80	80	60	3	2	2	3	2	2	4	5	5	2
AUS01	AUS	EN	20	14	#NULL!	#NULL!	F	N	N	R	92	sub92	92	4645286	4647287	congruent	ON	1	1	chair_1_con.mp4	RIGHT	1.32	RIGHT	17	Video_IA	Video_IA	subs	1	7	1	1	42	3	70	50	90	80	80	60	3	2	2	3	2	2	4	5	5	2
AUS01	AUS	EN	20	14	#NULL!	#NULL!	F	N	N	R	92	sub92	92	4645286	4647287	congruent	ON	1	1	chair_1_con.mp4	RIGHT	1.61	UP	30	Video_IA	Video_IA	subs	1	7	1	1	42	3	70	50	90	80	80	60	3	2	2	3	2	2	4	5	5	2
AUS01	AUS	EN	20	14	#NULL!	#NULL!	F	N	N	R	92	sub92	92	4645286	4647287	congruent	ON	1	1	chair_1_con.mp4	RIGHT	13.75	UP	51	Sub_IA	Video_IA	subs	1	7	1	1	42	3	70	50	90	80	80	60	3	2	2	3	2	2	4	5	5	2
AUS01	AUS	EN	20	14	#NULL!	#NULL!	F	N	N	R	92	sub92	92	4645286	4647287	congruent	ON	1	1	chair_1_con.mp4	RIGHT	2.88	LEFT	32	Sub_IA	Sub_IA	subs	1	7	1	1	42	3	70	50	90	80	80	60	3	2	2	3	2	2	4	5	5	2
AUS01	AUS	EN	20	14	#NULL!	#NULL!	F	N	N	R	92	sub92	92	4645286	4647287	congruent	ON	1	1	chair_1_con.mp4	RIGHT	16.29	RIGHT	70	Video_IA	Sub_IA	subs	1	7	1	1	42	3	70	50	90	80	80	60	3	2	2	3	2	2	4	5	5	2
AUS01	AUS	EN	20	14	#NULL!	#NULL!	F	N	N	R	92	sub92	92	4645286	4647287	congruent	ON	1	1	chair_1_con.mp4	RIGHT	6.01	RIGHT	47	Sub_IA	Sub_IA	subs	1	7	1	1	42	3	70	50	90	80	80	60	3	2	2	3	2	2	4	5	5	2
AUS01	AUS	EN	20	14	#NULL!	#NULL!	F	N	N	R	92	sub92	92	4645286	4647287	congruent	ON	1	1	chair_1_con.mp4	RIGHT	1.48	LEFT	21	Video_IA	Video_IA	subs	1	7	1	1	42	3	70	50	90	80	80	60	3	2	2	3	2	2	4	5	5	2
AUS01	AUS	EN	20	14	#NULL!	#NULL!	F	N	N	R	93	sub93	93	4647446	4648446	congruent	ON	1	1	chair_1_con.mp4	RIGHT	12.69	UP	43	Sub_IA	Video_IA	subs	1	7	1	1	42	3	70	50	90	80	80	60	3	2	2	3	2	2	4	5	5	2
AUS01	AUS	EN	20	14	#NULL!	#NULL!	F	N	N	R	93	sub93	93	4647446	4648446	congruent	ON	1	1	chair_1_con.mp4	RIGHT	1.9	LEFT	22	Sub_IA	Sub_IA	subs	1	7	1	1	42	3	70	50	90	80	80	60	3	2	2	3	2	2	4	5	5	2
AUS01	AUS	EN	20	14	#NULL!	#NULL!	F	N	N	R	94	sub94	94	4652286	4653686	congruent	ON	1	1	chair_1_con.mp4	RIGHT	8.92	DOWN	52	Video_IA	Video_IA	subs	1	7	1	1	42	3	70	50	90	80	80	60	3	2	2	3	2	2	4	5	5	2
AUS01	AUS	EN	20	14	#NULL!	#NULL!	F	N	N	R	94	sub94	94	4652286	4653686	congruent	ON	1	1	chair_1_con.mp4	RIGHT	9.67	UP	51	Video_IA	Video_IA	subs	1	7	1	1	42	3	70	50	90	80	80	60	3	2	2	3	2	2	4	5	5	2
AUS01	AUS	EN	20	14	#NULL!	#NULL!	F	N	N	R	95	sub95	95	4658366	4659366	congruent	ON	1	1	chair_1_con.mp4	RIGHT	14.77	UP	51	Sub_IA	Video_IA	subs	1	7	1	1	42	3	70	50	90	80	80	60	3	2	2	3	2	2	4	5	5	2
AUS01	AUS	EN	20	14	#NULL!	#NULL!	F	N	N	R	95	sub95	95	4658366	4659366	congruent	ON	1	1	chair_1_con.mp4	RIGHT	11.61	DOWN	58	Video_IA	Sub_IA	subs	1	7	1	1	42	3	70	50	90	80	80	60	3	2	2	3	2	2	4	5	5	2
AUS01	AUS	EN	20	14	#NULL!	#NULL!	F	N	N	R	95	sub95	95	4658366	4659366	congruent	ON	1	1	chair_1_con.mp4	RIGHT	8.62	LEFT	49	Video_IA	Video_IA	subs	1	7	1	1	42	3	70	50	90	80	80	60	3	2	2	3	2	2	4	5	5	2
AUS01	AUS	EN	20	14	#NULL!	#NULL!	F	N	N	R	96	sub96	96	4666006	4667006	congruent	ON	1	1	chair_1_con.mp4	RIGHT	14.79	DOWN	63	Video_IA	Sub_IA	subs	1	7	1	1	42	3	70	50	90	80	80	60	3	2	2	3	2	2	4	5	5	2
AUS01	AUS	EN	20	14	#NULL!	#NULL!	F	N	N	R	96	sub96	96	4666006	4667006	congruent	ON	1	1	chair_1_con.mp4	RIGHT	0.98	RIGHT	18	Video_IA	Video_IA	subs	1	7	1	1	42	3	70	50	90	80	80	60	3	2	2	3	2	2	4	5	5	2
AUS01	AUS	EN	20	14	#NULL!	#NULL!	F	N	N	R	96	sub96	96	4666006	4667006	congruent	ON	1	1	chair_1_con.mp4	RIGHT	15.39	UP	59	Sub_IA	Video_IA	subs	1	7	1	1	42	3	70	50	90	80	80	60	3	2	2	3	2	2	4	5	5	2
AUS01	AUS	EN	20	14	#NULL!	#NULL!	F	N	N	R	97	sub97	97	4669926	4672286	congruent	ON	1	1	chair_1_con.mp4	RIGHT	1.71	UP	26	Sub_IA	Sub_IA	subs	1	7	1	1	42	3	70	50	90	80	80	60	3	2	2	3	2	2	4	5	5	2
AUS01	AUS	EN	20	14	#NULL!	#NULL!	F	N	N	R	97	sub97	97	4669926	4672286	congruent	ON	1	1	chair_1_con.mp4	RIGHT	12.79	UP	87	Sub_IA	Video_IA	subs	1	7	1	1	42	3	70	50	90	80	80	60	3	2	2	3	2	2	4	5	5	2
AUS01	AUS	EN	20	14	#NULL!	#NULL!	F	N	N	R	97	sub97	97	4669926	4672286	congruent	ON	1	1	chair_1_con.mp4	RIGHT	1.65	LEFT	150	Video_IA	Video_IA	subs	1	7	1	1	42	3	70	50	90	80	80	60	3	2	2	3	2	2	4	5	5	2
AUS01	AUS	EN	20	14	#NULL!	#NULL!	F	N	N	R	97	sub97	97	4669926	4672286	congruent	ON	1	1	chair_1_con.mp4	RIGHT	1.39	RIGHT	20	Video_IA	Video_IA	subs	1	7	1	1	42	3	70	50	90	80	80	60	3	2	2	3	2	2	4	5	5	2
AUS01	AUS	EN	20	14	#NULL!	#NULL!	F	N	N	R	97	sub97	97	4669926	4672286	congruent	ON	1	1	chair_1_con.mp4	RIGHT	15.8	DOWN	72	Video_IA	Sub_IA	subs	1	7	1	1	42	3	70	50	90	80	80	60	3	2	2	3	2	2	4	5	5	2
AUS01	AUS	EN	20	14	#NULL!	#NULL!	F	N	N	R	97	sub97	97	4669926	4672286	congruent	ON	1	1	chair_1_con.mp4	RIGHT	0.85	UP	14	Video_IA	Video_IA	subs	1	7	1	1	42	3	70	50	90	80	80	60	3	2	2	3	2	2	4	5	5	2
AUS01	AUS	EN	20	14	#NULL!	#NULL!	F	N	N	R	97	sub97	97	4669926	4672286	congruent	ON	1	1	chair_1_con.mp4	RIGHT	4.02	RIGHT	29	Sub_IA	Sub_IA	subs	1	7	1	1	42	3	70	50	90	80	80	60	3	2	2	3	2	2	4	5	5	2
AUS01	AUS	EN	20	14	#NULL!	#NULL!	F	N	N	R	98	sub98	98	4675045	4678965	congruent	ON	1	1	chair_1_con.mp4	RIGHT	4.34	RIGHT	29	Sub_IA	Sub_IA	subs	1	7	1	1	42	3	70	50	90	80	80	60	3	2	2	3	2	2	4	5	5	2
AUS01	AUS	EN	20	14	#NULL!	#NULL!	F	N	N	R	98	sub98	98	4675045	4678965	congruent	ON	1	1	chair_1_con.mp4	RIGHT	3.62	LEFT	27	Sub_IA	Sub_IA	subs	1	7	1	1	42	3	70	50	90	80	80	60	3	2	2	3	2	2	4	5	5	2
AUS01	AUS	EN	20	14	#NULL!	#NULL!	F	N	N	R	98	sub98	98	4675045	4678965	congruent	ON	1	1	chair_1_con.mp4	RIGHT	6.33	LEFT	39	Sub_IA	Sub_IA	subs	1	7	1	1	42	3	70	50	90	80	80	60	3	2	2	3	2	2	4	5	5	2
AUS01	AUS	EN	20	14	#NULL!	#NULL!	F	N	N	R	98	sub98	98	4675045	4678965	congruent	ON	1	1	chair_1_con.mp4	RIGHT	3.94	RIGHT	28	Sub_IA	Sub_IA	subs	1	7	1	1	42	3	70	50	90	80	80	60	3	2	2	3	2	2	4	5	5	2
AUS01	AUS	EN	20	14	#NULL!	#NULL!	F	N	N	R	98	sub98	98	4675045	4678965	congruent	ON	1	1	chair_1_con.mp4	RIGHT	2.2	RIGHT	25	Video_IA	Video_IA	subs	1	7	1	1	42	3	70	50	90	80	80	60	3	2	2	3	2	2	4	5	5	2
AUS01	AUS	EN	20	14	#NULL!	#NULL!	F	N	N	R	98	sub98	98	4675045	4678965	congruent	ON	1	1	chair_1_con.mp4	RIGHT	0.32	.	8	Sub_IA	Sub_IA	subs	1	7	1	1	42	3	70	50	90	80	80	60	3	2	2	3	2	2	4	5	5	2
AUS01	AUS	EN	20	14	#NULL!	#NULL!	F	N	N	R	98	sub98	98	4675045	4678965	congruent	ON	1	1	chair_1_con.mp4	RIGHT	14.21	UP	60	Sub_IA	Video_IA	subs	1	7	1	1	42	3	70	50	90	80	80	60	3	2	2	3	2	2	4	5	5	2
AUS01	AUS	EN	20	14	#NULL!	#NULL!	F	N	N	R	98	sub98	98	4675045	4678965	congruent	ON	1	1	chair_1_con.mp4	RIGHT	3.86	LEFT	29	Sub_IA	Sub_IA	subs	1	7	1	1	42	3	70	50	90	80	80	60	3	2	2	3	2	2	4	5	5	2
AUS01	AUS	EN	20	14	#NULL!	#NULL!	F	N	N	R	98	sub98	98	4675045	4678965	congruent	ON	1	1	chair_1_con.mp4	RIGHT	1.12	LEFT	20	Sub_IA	Sub_IA	subs	1	7	1	1	42	3	70	50	90	80	80	60	3	2	2	3	2	2	4	5	5	2
AUS01	AUS	EN	20	14	#NULL!	#NULL!	F	N	N	R	98	sub98	98	4675045	4678965	congruent	ON	1	1	chair_1_con.mp4	RIGHT	4.19	RIGHT	30	Sub_IA	Sub_IA	subs	1	7	1	1	42	3	70	50	90	80	80	60	3	2	2	3	2	2	4	5	5	2
AUS01	AUS	EN	20	14	#NULL!	#NULL!	F	N	N	R	98	sub98	98	4675045	4678965	congruent	ON	1	1	chair_1_con.mp4	RIGHT	6.04	RIGHT	35	Sub_IA	Sub_IA	subs	1	7	1	1	42	3	70	50	90	80	80	60	3	2	2	3	2	2	4	5	5	2
AUS01	AUS	EN	20	14	#NULL!	#NULL!	F	N	N	R	98	sub98	98	4675045	4678965	congruent	ON	1	1	chair_1_con.mp4	RIGHT	0.88	LEFT	53	Sub_IA	Sub_IA	subs	1	7	1	1	42	3	70	50	90	80	80	60	3	2	2	3	2	2	4	5	5	2
AUS01	AUS	EN	20	14	#NULL!	#NULL!	F	N	N	R	98	sub98	98	4675045	4678965	congruent	ON	1	1	chair_1_con.mp4	RIGHT	5.84	LEFT	47	Video_IA	Sub_IA	subs	1	7	1	1	42	3	70	50	90	80	80	60	3	2	2	3	2	2	4	5	5	2
AUS01	AUS	EN	20	14	#NULL!	#NULL!	F	N	N	R	98	sub98	98	4675045	4678965	congruent	ON	1	1	chair_1_con.mp4	RIGHT	8.67	DOWN	47	Video_IA	Video_IA	subs	1	7	1	1	42	3	70	50	90	80	80	60	3	2	2	3	2	2	4	5	5	2
AUS01	AUS	EN	20	14	#NULL!	#NULL!	F	N	N	R	98	sub98	98	4675045	4678965	congruent	ON	1	1	chair_1_con.mp4	RIGHT	1.21	LEFT	24	Video_IA	Video_IA	subs	1	7	1	1	42	3	70	50	90	80	80	60	3	2	2	3	2	2	4	5	5	2
AUS01	AUS	EN	20	14	#NULL!	#NULL!	F	N	N	R	99	sub99	99	4679045	4682405	congruent	ON	1	1	chair_1_con.mp4	RIGHT	15.15	DOWN	69	Video_IA	Sub_IA	subs	1	7	1	1	42	3	70	50	90	80	80	60	3	2	2	3	2	2	4	5	5	2
AUS01	AUS	EN	20	14	#NULL!	#NULL!	F	N	N	R	99	sub99	99	4679045	4682405	congruent	ON	1	1	chair_1_con.mp4	RIGHT	12.7	DOWN	56	Video_IA	Sub_IA	subs	1	7	1	1	42	3	70	50	90	80	80	60	3	2	2	3	2	2	4	5	5	2
AUS01	AUS	EN	20	14	#NULL!	#NULL!	F	N	N	R	99	sub99	99	4679045	4682405	congruent	ON	1	1	chair_1_con.mp4	RIGHT	14.59	UP	49	Sub_IA	Video_IA	subs	1	7	1	1	42	3	70	50	90	80	80	60	3	2	2	3	2	2	4	5	5	2
AUS01	AUS	EN	20	14	#NULL!	#NULL!	F	N	N	R	99	sub99	99	4679045	4682405	congruent	ON	1	1	chair_1_con.mp4	RIGHT	1.33	DOWN	24	Video_IA	Video_IA	subs	1	7	1	1	42	3	70	50	90	80	80	60	3	2	2	3	2	2	4	5	5	2
AUS01	AUS	EN	20	14	#NULL!	#NULL!	F	N	N	R	99	sub99	99	4679045	4682405	congruent	ON	1	1	chair_1_con.mp4	RIGHT	2.67	UP	26	Video_IA	Video_IA	subs	1	7	1	1	42	3	70	50	90	80	80	60	3	2	2	3	2	2	4	5	5	2
AUS01	AUS	EN	20	14	#NULL!	#NULL!	F	N	N	R	99	sub99	99	4679045	4682405	congruent	ON	1	1	chair_1_con.mp4	RIGHT	0.72	LEFT	13	Video_IA	Video_IA	subs	1	7	1	1	42	3	70	50	90	80	80	60	3	2	2	3	2	2	4	5	5	2
AUS01	AUS	EN	20	14	#NULL!	#NULL!	F	N	N	R	99	sub99	99	4679045	4682405	congruent	ON	1	1	chair_1_con.mp4	RIGHT	15.71	LEFT	61	Video_IA	Video_IA	subs	1	7	1	1	42	3	70	50	90	80	80	60	3	2	2	3	2	2	4	5	5	2
AUS01	AUS	EN	20	14	#NULL!	#NULL!	F	N	N	R	99	sub99	99	4679045	4682405	congruent	ON	1	1	chair_1_con.mp4	RIGHT	3.42	RIGHT	27	Sub_IA	Sub_IA	subs	1	7	1	1	42	3	70	50	90	80	80	60	3	2	2	3	2	2	4	5	5	2
AUS01	AUS	EN	20	14	#NULL!	#NULL!	F	N	N	R	99	sub99	99	4679045	4682405	congruent	ON	1	1	chair_1_con.mp4	RIGHT	1.15	UP	24	Sub_IA	Sub_IA	subs	1	7	1	1	42	3	70	50	90	80	80	60	3	2	2	3	2	2	4	5	5	2
AUS01	AUS	EN	20	14	#NULL!	#NULL!	F	N	N	R	99	sub99	99	4679045	4682405	congruent	ON	1	1	chair_1_con.mp4	RIGHT	2.09	LEFT	24	Sub_IA	Sub_IA	subs	1	7	1	1	42	3	70	50	90	80	80	60	3	2	2	3	2	2	4	5	5	2
AUS01	AUS	EN	20	14	#NULL!	#NULL!	F	N	N	R	99	sub99	99	4679045	4682405	congruent	ON	1	1	chair_1_con.mp4	RIGHT	12.19	DOWN	73	Video_IA	Sub_IA	subs	1	7	1	1	42	3	70	50	90	80	80	60	3	2	2	3	2	2	4	5	5	2
AUS01	AUS	EN	20	14	#NULL!	#NULL!	F	N	N	R	99	sub99	99	4679045	4682405	congruent	ON	1	1	chair_1_con.mp4	RIGHT	2.66	LEFT	24	Sub_IA	Sub_IA	subs	1	7	1	1	42	3	70	50	90	80	80	60	3	2	2	3	2	2	4	5	5	2
AUS01	AUS	EN	20	14	#NULL!	#NULL!	F	N	N	R	99	sub99	99	4679045	4682405	congruent	ON	1	1	chair_1_con.mp4	RIGHT	15.43	UP	55	Sub_IA	Video_IA	subs	1	7	1	1	42	3	70	50	90	80	80	60	3	2	2	3	2	2	4	5	5	2
AUS01	AUS	EN	20	14	#NULL!	#NULL!	F	N	N	R	100	sub100	100	4682486	4684846	congruent	ON	1	1	chair_1_con.mp4	RIGHT	6.78	RIGHT	51	Video_IA	Video_IA	subs	1	7	1	1	42	3	70	50	90	80	80	60	3	2	2	3	2	2	4	5	5	2
AUS01	AUS	EN	20	14	#NULL!	#NULL!	F	N	N	R	100	sub100	100	4682486	4684846	congruent	ON	1	1	chair_1_con.mp4	RIGHT	1.11	LEFT	24	Video_IA	Video_IA	subs	1	7	1	1	42	3	70	50	90	80	80	60	3	2	2	3	2	2	4	5	5	2
AUS01	AUS	EN	20	14	#NULL!	#NULL!	F	N	N	R	100	sub100	100	4682486	4684846	congruent	ON	1	1	chair_1_con.mp4	RIGHT	13.04	UP	57	Sub_IA	Video_IA	subs	1	7	1	1	42	3	70	50	90	80	80	60	3	2	2	3	2	2	4	5	5	2
AUS01	AUS	EN	20	14	#NULL!	#NULL!	F	N	N	R	100	sub100	100	4682486	4684846	congruent	ON	1	1	chair_1_con.mp4	RIGHT	4	RIGHT	29	Sub_IA	Sub_IA	subs	1	7	1	1	42	3	70	50	90	80	80	60	3	2	2	3	2	2	4	5	5	2
AUS01	AUS	EN	20	14	#NULL!	#NULL!	F	N	N	R	100	sub100	100	4682486	4684846	congruent	ON	1	1	chair_1_con.mp4	RIGHT	1.9	LEFT	24	Sub_IA	Sub_IA	subs	1	7	1	1	42	3	70	50	90	80	80	60	3	2	2	3	2	2	4	5	5	2
AUS01	AUS	EN	20	14	#NULL!	#NULL!	F	N	N	R	100	sub100	100	4682486	4684846	congruent	ON	1	1	chair_1_con.mp4	RIGHT	1.7	RIGHT	23	Video_IA	Video_IA	subs	1	7	1	1	42	3	70	50	90	80	80	60	3	2	2	3	2	2	4	5	5	2
AUS01	AUS	EN	20	14	#NULL!	#NULL!	F	N	N	R	100	sub100	100	4682486	4684846	congruent	ON	1	1	chair_1_con.mp4	RIGHT	14.31	LEFT	55	Video_IA	Video_IA	subs	1	7	1	1	42	3	70	50	90	80	80	60	3	2	2	3	2	2	4	5	5	2
AUS01	AUS	EN	20	14	#NULL!	#NULL!	F	N	N	R	101	sub101	101	4685006	4686326	congruent	ON	1	1	chair_1_con.mp4	RIGHT	1.48	LEFT	23	Video_IA	Video_IA	subs	1	7	1	1	42	3	70	50	90	80	80	60	3	2	2	3	2	2	4	5	5	2
AUS01	AUS	EN	20	14	#NULL!	#NULL!	F	N	N	R	101	sub101	101	4685006	4686326	congruent	ON	1	1	chair_1_con.mp4	RIGHT	9.47	LEFT	42	Video_IA	Video_IA	subs	1	7	1	1	42	3	70	50	90	80	80	60	3	2	2	3	2	2	4	5	5	2
AUS01	AUS	EN	20	14	#NULL!	#NULL!	F	N	N	R	101	sub101	101	4685006	4686326	congruent	ON	1	1	chair_1_con.mp4	RIGHT	12.48	UP	54	Sub_IA	Video_IA	subs	1	7	1	1	42	3	70	50	90	80	80	60	3	2	2	3	2	2	4	5	5	2
AUS01	AUS	EN	20	14	#NULL!	#NULL!	F	N	N	R	101	sub101	101	4685006	4686326	congruent	ON	1	1	chair_1_con.mp4	RIGHT	0.72	RIGHT	17	Video_IA	Video_IA	subs	1	7	1	1	42	3	70	50	90	80	80	60	3	2	2	3	2	2	4	5	5	2
AUS01	AUS	EN	20	14	#NULL!	#NULL!	F	N	N	R	101	sub101	101	4685006	4686326	congruent	ON	1	1	chair_1_con.mp4	RIGHT	10.3	RIGHT	48	Video_IA	Video_IA	subs	1	7	1	1	42	3	70	50	90	80	80	60	3	2	2	3	2	2	4	5	5	2
AUS01	AUS	EN	20	14	#NULL!	#NULL!	F	N	N	R	101	sub101	101	4685006	4686326	congruent	ON	1	1	chair_1_con.mp4	RIGHT	12.65	DOWN	67	Video_IA	Sub_IA	subs	1	7	1	1	42	3	70	50	90	80	80	60	3	2	2	3	2	2	4	5	5	2
AUS01	AUS	EN	20	14	#NULL!	#NULL!	F	N	N	R	102	sub102	102	4687566	4691166	congruent	ON	1	1	chair_1_con.mp4	RIGHT	0.78	DOWN	13	Sub_IA	Sub_IA	subs	1	7	1	1	42	3	70	50	90	80	80	60	3	2	2	3	2	2	4	5	5	2
AUS01	AUS	EN	20	14	#NULL!	#NULL!	F	N	N	R	102	sub102	102	4687566	4691166	congruent	ON	1	1	chair_1_con.mp4	RIGHT	6.06	RIGHT	35	Sub_IA	Sub_IA	subs	1	7	1	1	42	3	70	50	90	80	80	60	3	2	2	3	2	2	4	5	5	2
AUS01	AUS	EN	20	14	#NULL!	#NULL!	F	N	N	R	102	sub102	102	4687566	4691166	congruent	ON	1	1	chair_1_con.mp4	RIGHT	1.74	DOWN	20	Video_IA	Video_IA	subs	1	7	1	1	42	3	70	50	90	80	80	60	3	2	2	3	2	2	4	5	5	2
AUS01	AUS	EN	20	14	#NULL!	#NULL!	F	N	N	R	102	sub102	102	4687566	4691166	congruent	ON	1	1	chair_1_con.mp4	RIGHT	2.39	RIGHT	26	Sub_IA	Sub_IA	subs	1	7	1	1	42	3	70	50	90	80	80	60	3	2	2	3	2	2	4	5	5	2
AUS01	AUS	EN	20	14	#NULL!	#NULL!	F	N	N	R	102	sub102	102	4687566	4691166	congruent	ON	1	1	chair_1_con.mp4	RIGHT	2.22	LEFT	25	Sub_IA	Sub_IA	subs	1	7	1	1	42	3	70	50	90	80	80	60	3	2	2	3	2	2	4	5	5	2
AUS01	AUS	EN	20	14	#NULL!	#NULL!	F	N	N	R	102	sub102	102	4687566	4691166	congruent	ON	1	1	chair_1_con.mp4	RIGHT	6.75	RIGHT	38	Sub_IA	Sub_IA	subs	1	7	1	1	42	3	70	50	90	80	80	60	3	2	2	3	2	2	4	5	5	2
AUS01	AUS	EN	20	14	#NULL!	#NULL!	F	N	N	R	102	sub102	102	4687566	4691166	congruent	ON	1	1	chair_1_con.mp4	RIGHT	9.3	DOWN	52	Video_IA	Sub_IA	subs	1	7	1	1	42	3	70	50	90	80	80	60	3	2	2	3	2	2	4	5	5	2
AUS01	AUS	EN	20	14	#NULL!	#NULL!	F	N	N	R	102	sub102	102	4687566	4691166	congruent	ON	1	1	chair_1_con.mp4	RIGHT	11.2	UP	56	Sub_IA	Video_IA	subs	1	7	1	1	42	3	70	50	90	80	80	60	3	2	2	3	2	2	4	5	5	2
AUS01	AUS	EN	20	14	#NULL!	#NULL!	F	N	N	R	102	sub102	102	4687566	4691166	congruent	ON	1	1	chair_1_con.mp4	RIGHT	2.2	UP	24	Video_IA	Video_IA	subs	1	7	1	1	42	3	70	50	90	80	80	60	3	2	2	3	2	2	4	5	5	2
AUS01	AUS	EN	20	14	#NULL!	#NULL!	F	N	N	R	102	sub102	102	4687566	4691166	congruent	ON	1	1	chair_1_con.mp4	RIGHT	7.59	DOWN	48	Video_IA	Video_IA	subs	1	7	1	1	42	3	70	50	90	80	80	60	3	2	2	3	2	2	4	5	5	2
AUS01	AUS	EN	20	14	#NULL!	#NULL!	F	N	N	R	102	sub102	102	4687566	4691166	congruent	ON	1	1	chair_1_con.mp4	RIGHT	13.32	DOWN	61	Video_IA	Sub_IA	subs	1	7	1	1	42	3	70	50	90	80	80	60	3	2	2	3	2	2	4	5	5	2
AUS01	AUS	EN	20	14	#NULL!	#NULL!	F	N	N	R	102	sub102	102	4687566	4691166	congruent	ON	1	1	chair_1_con.mp4	RIGHT	3.66	RIGHT	25	Sub_IA	Sub_IA	subs	1	7	1	1	42	3	70	50	90	80	80	60	3	2	2	3	2	2	4	5	5	2
AUS01	AUS	EN	20	14	#NULL!	#NULL!	F	N	N	R	102	sub102	102	4687566	4691166	congruent	ON	1	1	chair_1_con.mp4	RIGHT	12.04	UP	49	Sub_IA	Video_IA	subs	1	7	1	1	42	3	70	50	90	80	80	60	3	2	2	3	2	2	4	5	5	2
AUS01	AUS	EN	20	14	#NULL!	#NULL!	F	N	N	R	102	sub102	102	4687566	4691166	congruent	ON	1	1	chair_1_con.mp4	RIGHT	14.4	UP	52	Sub_IA	Video_IA	subs	1	7	1	1	42	3	70	50	90	80	80	60	3	2	2	3	2	2	4	5	5	2
AUS01	AUS	EN	20	14	#NULL!	#NULL!	F	N	N	R	102	sub102	102	4687566	4691166	congruent	ON	1	1	chair_1_con.mp4	RIGHT	12.09	DOWN	95	Video_IA	Sub_IA	subs	1	7	1	1	42	3	70	50	90	80	80	60	3	2	2	3	2	2	4	5	5	2
AUS01	AUS	EN	20	14	#NULL!	#NULL!	F	N	N	R	102	sub102	102	4687566	4691166	congruent	ON	1	1	chair_1_con.mp4	RIGHT	1.94	LEFT	23	Sub_IA	Sub_IA	subs	1	7	1	1	42	3	70	50	90	80	80	60	3	2	2	3	2	2	4	5	5	2
AUS01	AUS	EN	20	14	#NULL!	#NULL!	F	N	N	R	102	sub102	102	4687566	4691166	congruent	ON	1	1	chair_1_con.mp4	RIGHT	1.6	LEFT	24	Video_IA	Video_IA	subs	1	7	1	1	42	3	70	50	90	80	80	60	3	2	2	3	2	2	4	5	5	2
AUS01	AUS	EN	20	14	#NULL!	#NULL!	F	N	N	R	103	sub103	103	4691245	4695445	congruent	ON	1	1	chair_1_con.mp4	RIGHT	10.57	UP	65	Sub_IA	Video_IA	subs	1	7	1	1	42	3	70	50	90	80	80	60	3	2	2	3	2	2	4	5	5	2
AUS01	AUS	EN	20	14	#NULL!	#NULL!	F	N	N	R	103	sub103	103	4691245	4695445	congruent	ON	1	1	chair_1_con.mp4	RIGHT	3.42	UP	28	Video_IA	Video_IA	subs	1	7	1	1	42	3	70	50	90	80	80	60	3	2	2	3	2	2	4	5	5	2
AUS01	AUS	EN	20	14	#NULL!	#NULL!	F	N	N	R	103	sub103	103	4691245	4695445	congruent	ON	1	1	chair_1_con.mp4	RIGHT	2.55	RIGHT	24	Sub_IA	Sub_IA	subs	1	7	1	1	42	3	70	50	90	80	80	60	3	2	2	3	2	2	4	5	5	2
AUS01	AUS	EN	20	14	#NULL!	#NULL!	F	N	N	R	103	sub103	103	4691245	4695445	congruent	ON	1	1	chair_1_con.mp4	RIGHT	3.47	LEFT	29	Sub_IA	Sub_IA	subs	1	7	1	1	42	3	70	50	90	80	80	60	3	2	2	3	2	2	4	5	5	2
AUS01	AUS	EN	20	14	#NULL!	#NULL!	F	N	N	R	103	sub103	103	4691245	4695445	congruent	ON	1	1	chair_1_con.mp4	RIGHT	2.62	LEFT	23	Sub_IA	Sub_IA	subs	1	7	1	1	42	3	70	50	90	80	80	60	3	2	2	3	2	2	4	5	5	2
AUS01	AUS	EN	20	14	#NULL!	#NULL!	F	N	N	R	103	sub103	103	4691245	4695445	congruent	ON	1	1	chair_1_con.mp4	RIGHT	1.03	DOWN	116	Video_IA	Video_IA	subs	1	7	1	1	42	3	70	50	90	80	80	60	3	2	2	3	2	2	4	5	5	2
AUS01	AUS	EN	20	14	#NULL!	#NULL!	F	N	N	R	103	sub103	103	4691245	4695445	congruent	ON	1	1	chair_1_con.mp4	RIGHT	3.36	UP	205	Sub_IA	Video_IA	subs	1	7	1	1	42	3	70	50	90	80	80	60	3	2	2	3	2	2	4	5	5	2
AUS01	AUS	EN	20	14	#NULL!	#NULL!	F	N	N	R	103	sub103	103	4691245	4695445	congruent	ON	1	1	chair_1_con.mp4	RIGHT	2.96	RIGHT	27	Sub_IA	Sub_IA	subs	1	7	1	1	42	3	70	50	90	80	80	60	3	2	2	3	2	2	4	5	5	2
AUS01	AUS	EN	20	14	#NULL!	#NULL!	F	N	N	R	103	sub103	103	4691245	4695445	congruent	ON	1	1	chair_1_con.mp4	RIGHT	1.1	LEFT	18	Video_IA	Video_IA	subs	1	7	1	1	42	3	70	50	90	80	80	60	3	2	2	3	2	2	4	5	5	2
AUS01	AUS	EN	20	14	#NULL!	#NULL!	F	N	N	R	103	sub103	103	4691245	4695445	congruent	ON	1	1	chair_1_con.mp4	RIGHT	7.07	UP	52	Sub_IA	Video_IA	subs	1	7	1	1	42	3	70	50	90	80	80	60	3	2	2	3	2	2	4	5	5	2
AUS01	AUS	EN	20	14	#NULL!	#NULL!	F	N	N	R	103	sub103	103	4691245	4695445	congruent	ON	1	1	chair_1_con.mp4	RIGHT	0.57	DOWN	12	Sub_IA	Sub_IA	subs	1	7	1	1	42	3	70	50	90	80	80	60	3	2	2	3	2	2	4	5	5	2
AUS01	AUS	EN	20	14	#NULL!	#NULL!	F	N	N	R	103	sub103	103	4691245	4695445	congruent	ON	1	1	chair_1_con.mp4	RIGHT	12.87	DOWN	367	Video_IA	Sub_IA	subs	1	7	1	1	42	3	70	50	90	80	80	60	3	2	2	3	2	2	4	5	5	2
AUS01	AUS	EN	20	14	#NULL!	#NULL!	F	N	N	R	103	sub103	103	4691245	4695445	congruent	ON	1	1	chair_1_con.mp4	RIGHT	6.44	UP	33	Video_IA	Video_IA	subs	1	7	1	1	42	3	70	50	90	80	80	60	3	2	2	3	2	2	4	5	5	2
AUS01	AUS	EN	20	14	#NULL!	#NULL!	F	N	N	R	103	sub103	103	4691245	4695445	congruent	ON	1	1	chair_1_con.mp4	RIGHT	1.52	LEFT	24	Video_IA	Video_IA	subs	1	7	1	1	42	3	70	50	90	80	80	60	3	2	2	3	2	2	4	5	5	2
AUS01	AUS	EN	20	14	#NULL!	#NULL!	F	N	N	R	103	sub103	103	4691245	4695445	congruent	ON	1	1	chair_1_con.mp4	RIGHT	0.69	RIGHT	12	Video_IA	Video_IA	subs	1	7	1	1	42	3	70	50	90	80	80	60	3	2	2	3	2	2	4	5	5	2
AUS01	AUS	EN	20	14	#NULL!	#NULL!	F	N	N	R	104	sub104	104	4695526	4696646	congruent	ON	1	1	chair_1_con.mp4	RIGHT	11.73	UP	43	Sub_IA	Video_IA	subs	1	7	1	1	42	3	70	50	90	80	80	60	3	2	2	3	2	2	4	5	5	2
AUS01	AUS	EN	20	14	#NULL!	#NULL!	F	N	N	R	104	sub104	104	4695526	4696646	congruent	ON	1	1	chair_1_con.mp4	RIGHT	3.07	RIGHT	28	Sub_IA	Sub_IA	subs	1	7	1	1	42	3	70	50	90	80	80	60	3	2	2	3	2	2	4	5	5	2
AUS01	AUS	EN	20	14	#NULL!	#NULL!	F	N	N	R	104	sub104	104	4695526	4696646	congruent	ON	1	1	chair_1_con.mp4	RIGHT	11.69	DOWN	60	Video_IA	Sub_IA	subs	1	7	1	1	42	3	70	50	90	80	80	60	3	2	2	3	2	2	4	5	5	2
AUS01	AUS	EN	20	14	#NULL!	#NULL!	F	N	N	R	104	sub104	104	4695526	4696646	congruent	ON	1	1	chair_1_con.mp4	RIGHT	1.15	LEFT	18	Video_IA	Video_IA	subs	1	7	1	1	42	3	70	50	90	80	80	60	3	2	2	3	2	2	4	5	5	2
AUS01	AUS	EN	20	14	#NULL!	#NULL!	F	N	N	R	105	sub105	105	4697366	4698326	congruent	ON	1	1	chair_1_con.mp4	RIGHT	11.49	DOWN	50	Video_IA	Video_IA	subs	1	7	1	1	42	3	70	50	90	80	80	60	3	2	2	3	2	2	4	5	5	2
AUS01	AUS	EN	20	14	#NULL!	#NULL!	F	N	N	R	105	sub105	105	4697366	4698326	congruent	ON	1	1	chair_1_con.mp4	RIGHT	1.74	UP	23	.	Sub_IA	subs	1	7	1	1	42	3	70	50	90	80	80	60	3	2	2	3	2	2	4	5	5	2
AUS01	AUS	EN	20	14	#NULL!	#NULL!	F	N	N	R	105	sub105	105	4697366	4698326	congruent	ON	1	1	chair_1_con.mp4	RIGHT	12.97	UP	50	Sub_IA	Video_IA	subs	1	7	1	1	42	3	70	50	90	80	80	60	3	2	2	3	2	2	4	5	5	2
AUS01	AUS	EN	20	14	#NULL!	#NULL!	F	N	N	R	105	sub105	105	4697366	4698326	congruent	ON	1	1	chair_1_con.mp4	RIGHT	3.49	DOWN	52	Video_IA	Sub_IA	subs	1	7	1	1	42	3	70	50	90	80	80	60	3	2	2	3	2	2	4	5	5	2
AUS01	AUS	EN	20	14	#NULL!	#NULL!	F	N	N	R	106	sub106	106	4698405	4700205	congruent	ON	1	1	chair_1_con.mp4	RIGHT	13.35	DOWN	70	Video_IA	Sub_IA	subs	1	7	1	1	42	3	70	50	90	80	80	60	3	2	2	3	2	2	4	5	5	2
AUS01	AUS	EN	20	14	#NULL!	#NULL!	F	N	N	R	106	sub106	106	4698405	4700205	congruent	ON	1	1	chair_1_con.mp4	RIGHT	9.92	DOWN	55	Video_IA	Sub_IA	subs	1	7	1	1	42	3	70	50	90	80	80	60	3	2	2	3	2	2	4	5	5	2
AUS01	AUS	EN	20	14	#NULL!	#NULL!	F	N	N	R	106	sub106	106	4698405	4700205	congruent	ON	1	1	chair_1_con.mp4	RIGHT	3.93	RIGHT	31	Sub_IA	Video_IA	subs	1	7	1	1	42	3	70	50	90	80	80	60	3	2	2	3	2	2	4	5	5	2
AUS01	AUS	EN	20	14	#NULL!	#NULL!	F	N	N	R	106	sub106	106	4698405	4700205	congruent	ON	1	1	chair_1_con.mp4	RIGHT	2.51	LEFT	25	Sub_IA	Sub_IA	subs	1	7	1	1	42	3	70	50	90	80	80	60	3	2	2	3	2	2	4	5	5	2
AUS01	AUS	EN	20	14	#NULL!	#NULL!	F	N	N	R	106	sub106	106	4698405	4700205	congruent	ON	1	1	chair_1_con.mp4	RIGHT	1.24	RIGHT	19	Video_IA	Video_IA	subs	1	7	1	1	42	3	70	50	90	80	80	60	3	2	2	3	2	2	4	5	5	2
AUS01	AUS	EN	20	14	#NULL!	#NULL!	F	N	N	R	106	sub106	106	4698405	4700205	congruent	ON	1	1	chair_1_con.mp4	RIGHT	10.31	UP	43	Video_IA	Video_IA	subs	1	7	1	1	42	3	70	50	90	80	80	60	3	2	2	3	2	2	4	5	5	2
AUS01	AUS	EN	20	14	#NULL!	#NULL!	F	N	N	R	107	sub107	107	4700286	4702326	congruent	ON	1	1	chair_1_con.mp4	RIGHT	1.76	LEFT	22	Video_IA	Video_IA	subs	1	7	1	1	42	3	70	50	90	80	80	60	3	2	2	3	2	2	4	5	5	2
AUS01	AUS	EN	20	14	#NULL!	#NULL!	F	N	N	R	107	sub107	107	4700286	4702326	congruent	ON	1	1	chair_1_con.mp4	RIGHT	0.57	RIGHT	12	Video_IA	Video_IA	subs	1	7	1	1	42	3	70	50	90	80	80	60	3	2	2	3	2	2	4	5	5	2
AUS01	AUS	EN	20	14	#NULL!	#NULL!	F	N	N	R	107	sub107	107	4700286	4702326	congruent	ON	1	1	chair_1_con.mp4	RIGHT	0.76	UP	14	Video_IA	Video_IA	subs	1	7	1	1	42	3	70	50	90	80	80	60	3	2	2	3	2	2	4	5	5	2
AUS01	AUS	EN	20	14	#NULL!	#NULL!	F	N	N	R	107	sub107	107	4700286	4702326	congruent	ON	1	1	chair_1_con.mp4	RIGHT	10.61	UP	49	Sub_IA	Video_IA	subs	1	7	1	1	42	3	70	50	90	80	80	60	3	2	2	3	2	2	4	5	5	2
AUS01	AUS	EN	20	14	#NULL!	#NULL!	F	N	N	R	107	sub107	107	4700286	4702326	congruent	ON	1	1	chair_1_con.mp4	RIGHT	3.15	UP	27	Sub_IA	Sub_IA	subs	1	7	1	1	42	3	70	50	90	80	80	60	3	2	2	3	2	2	4	5	5	2
AUS01	AUS	EN	20	14	#NULL!	#NULL!	F	N	N	R	107	sub107	107	4700286	4702326	congruent	ON	1	1	chair_1_con.mp4	RIGHT	3.9	RIGHT	30	Sub_IA	Sub_IA	subs	1	7	1	1	42	3	70	50	90	80	80	60	3	2	2	3	2	2	4	5	5	2
AUS01	AUS	EN	20	14	#NULL!	#NULL!	F	N	N	R	108	sub108	108	4703445	4705326	congruent	ON	1	1	chair_1_con.mp4	RIGHT	0.83	LEFT	20	Video_IA	Video_IA	subs	1	7	1	1	42	3	70	50	90	80	80	60	3	2	2	3	2	2	4	5	5	2
AUS01	AUS	EN	20	14	#NULL!	#NULL!	F	N	N	R	108	sub108	108	4703445	4705326	congruent	ON	1	1	chair_1_con.mp4	RIGHT	0.96	RIGHT	16	Video_IA	Video_IA	subs	1	7	1	1	42	3	70	50	90	80	80	60	3	2	2	3	2	2	4	5	5	2
AUS01	AUS	EN	20	14	#NULL!	#NULL!	F	N	N	R	108	sub108	108	4703445	4705326	congruent	ON	1	1	chair_1_con.mp4	RIGHT	7.54	RIGHT	44	Video_IA	Video_IA	subs	1	7	1	1	42	3	70	50	90	80	80	60	3	2	2	3	2	2	4	5	5	2
AUS01	AUS	EN	20	14	#NULL!	#NULL!	F	N	N	R	108	sub108	108	4703445	4705326	congruent	ON	1	1	chair_1_con.mp4	RIGHT	13.68	UP	51	Sub_IA	Video_IA	subs	1	7	1	1	42	3	70	50	90	80	80	60	3	2	2	3	2	2	4	5	5	2
AUS01	AUS	EN	20	14	#NULL!	#NULL!	F	N	N	R	108	sub108	108	4703445	4705326	congruent	ON	1	1	chair_1_con.mp4	RIGHT	0.63	RIGHT	13	Sub_IA	Sub_IA	subs	1	7	1	1	42	3	70	50	90	80	80	60	3	2	2	3	2	2	4	5	5	2
AUS01	AUS	EN	20	14	#NULL!	#NULL!	F	N	N	R	108	sub108	108	4703445	4705326	congruent	ON	1	1	chair_1_con.mp4	RIGHT	6.47	RIGHT	37	Video_IA	Sub_IA	subs	1	7	1	1	42	3	70	50	90	80	80	60	3	2	2	3	2	2	4	5	5	2
AUS01	AUS	EN	20	14	#NULL!	#NULL!	F	N	N	R	109	sub109	109	4705926	4708446	congruent	ON	1	1	chair_1_con.mp4	RIGHT	10.6	LEFT	48	Video_IA	Video_IA	subs	1	7	1	1	42	3	70	50	90	80	80	60	3	2	2	3	2	2	4	5	5	2
AUS01	AUS	EN	20	14	#NULL!	#NULL!	F	N	N	R	109	sub109	109	4705926	4708446	congruent	ON	1	1	chair_1_con.mp4	RIGHT	2.6	UP	26	Video_IA	Video_IA	subs	1	7	1	1	42	3	70	50	90	80	80	60	3	2	2	3	2	2	4	5	5	2
AUS01	AUS	EN	20	14	#NULL!	#NULL!	F	N	N	R	109	sub109	109	4705926	4708446	congruent	ON	1	1	chair_1_con.mp4	RIGHT	1.85	RIGHT	21	Video_IA	Video_IA	subs	1	7	1	1	42	3	70	50	90	80	80	60	3	2	2	3	2	2	4	5	5	2
AUS01	AUS	EN	20	14	#NULL!	#NULL!	F	N	N	R	109	sub109	109	4705926	4708446	congruent	ON	1	1	chair_1_con.mp4	RIGHT	1.71	LEFT	192	Video_IA	Video_IA	subs	1	7	1	1	42	3	70	50	90	80	80	60	3	2	2	3	2	2	4	5	5	2
AUS01	AUS	EN	20	14	#NULL!	#NULL!	F	N	N	R	109	sub109	109	4705926	4708446	congruent	ON	1	1	chair_1_con.mp4	RIGHT	7.83	UP	36	Sub_IA	Video_IA	subs	1	7	1	1	42	3	70	50	90	80	80	60	3	2	2	3	2	2	4	5	5	2
AUS01	AUS	EN	20	14	#NULL!	#NULL!	F	N	N	R	109	sub109	109	4705926	4708446	congruent	ON	1	1	chair_1_con.mp4	RIGHT	3.37	DOWN	29	Video_IA	Video_IA	subs	1	7	1	1	42	3	70	50	90	80	80	60	3	2	2	3	2	2	4	5	5	2
AUS01	AUS	EN	20	14	#NULL!	#NULL!	F	N	N	R	109	sub109	109	4705926	4708446	congruent	ON	1	1	chair_1_con.mp4	RIGHT	8.89	DOWN	59	Video_IA	Sub_IA	subs	1	7	1	1	42	3	70	50	90	80	80	60	3	2	2	3	2	2	4	5	5	2
AUS01	AUS	EN	20	14	#NULL!	#NULL!	F	N	N	R	110	sub110	110	4710165	4711245	congruent	ON	1	1	chair_1_con.mp4	RIGHT	2.68	LEFT	27	Sub_IA	Sub_IA	subs	1	7	1	1	42	3	70	50	90	80	80	60	3	2	2	3	2	2	4	5	5	2
AUS01	AUS	EN	20	14	#NULL!	#NULL!	F	N	N	R	110	sub110	110	4710165	4711245	congruent	ON	1	1	chair_1_con.mp4	RIGHT	13.42	DOWN	61	Video_IA	Sub_IA	subs	1	7	1	1	42	3	70	50	90	80	80	60	3	2	2	3	2	2	4	5	5	2
AUS01	AUS	EN	20	14	#NULL!	#NULL!	F	N	N	R	110	sub110	110	4710165	4711245	congruent	ON	1	1	chair_1_con.mp4	RIGHT	9.33	UP	37	Sub_IA	Video_IA	subs	1	7	1	1	42	3	70	50	90	80	80	60	3	2	2	3	2	2	4	5	5	2
AUS01	AUS	EN	20	14	#NULL!	#NULL!	F	N	N	R	111	sub111	111	4712046	4713926	congruent	ON	1	1	chair_1_con.mp4	RIGHT	7.17	DOWN	47	Video_IA	Sub_IA	subs	1	7	1	1	42	3	70	50	90	80	80	60	3	2	2	3	2	2	4	5	5	2
AUS01	AUS	EN	20	14	#NULL!	#NULL!	F	N	N	R	111	sub111	111	4712046	4713926	congruent	ON	1	1	chair_1_con.mp4	RIGHT	3	RIGHT	33	Sub_IA	Sub_IA	subs	1	7	1	1	42	3	70	50	90	80	80	60	3	2	2	3	2	2	4	5	5	2
AUS01	AUS	EN	20	14	#NULL!	#NULL!	F	N	N	R	111	sub111	111	4712046	4713926	congruent	ON	1	1	chair_1_con.mp4	RIGHT	2.42	DOWN	26	Video_IA	Video_IA	subs	1	7	1	1	42	3	70	50	90	80	80	60	3	2	2	3	2	2	4	5	5	2
AUS01	AUS	EN	20	14	#NULL!	#NULL!	F	N	N	R	111	sub111	111	4712046	4713926	congruent	ON	1	1	chair_1_con.mp4	RIGHT	11.32	UP	55	Sub_IA	Video_IA	subs	1	7	1	1	42	3	70	50	90	80	80	60	3	2	2	3	2	2	4	5	5	2
AUS01	AUS	EN	20	14	#NULL!	#NULL!	F	N	N	R	111	sub111	111	4712046	4713926	congruent	ON	1	1	chair_1_con.mp4	RIGHT	0.6	LEFT	15	Sub_IA	Sub_IA	subs	1	7	1	1	42	3	70	50	90	80	80	60	3	2	2	3	2	2	4	5	5	2
AUS01	AUS	EN	20	14	#NULL!	#NULL!	F	N	N	R	111	sub111	111	4712046	4713926	congruent	ON	1	1	chair_1_con.mp4	RIGHT	3.57	LEFT	34	Sub_IA	Sub_IA	subs	1	7	1	1	42	3	70	50	90	80	80	60	3	2	2	3	2	2	4	5	5	2
AUS01	AUS	EN	20	14	#NULL!	#NULL!	F	N	N	R	112	sub112	112	4714085	4716125	congruent	ON	1	1	chair_1_con.mp4	RIGHT	13.36	UP	49	Sub_IA	Video_IA	subs	1	7	1	1	42	3	70	50	90	80	80	60	3	2	2	3	2	2	4	5	5	2
AUS01	AUS	EN	20	14	#NULL!	#NULL!	F	N	N	R	112	sub112	112	4714085	4716125	congruent	ON	1	1	chair_1_con.mp4	RIGHT	4.17	RIGHT	30	Video_IA	Video_IA	subs	1	7	1	1	42	3	70	50	90	80	80	60	3	2	2	3	2	2	4	5	5	2
AUS01	AUS	EN	20	14	#NULL!	#NULL!	F	N	N	R	112	sub112	112	4714085	4716125	congruent	ON	1	1	chair_1_con.mp4	RIGHT	5.85	RIGHT	34	Sub_IA	Sub_IA	subs	1	7	1	1	42	3	70	50	90	80	80	60	3	2	2	3	2	2	4	5	5	2
AUS01	AUS	EN	20	14	#NULL!	#NULL!	F	N	N	R	112	sub112	112	4714085	4716125	congruent	ON	1	1	chair_1_con.mp4	RIGHT	2.13	LEFT	33	Video_IA	Sub_IA	subs	1	7	1	1	42	3	70	50	90	80	80	60	3	2	2	3	2	2	4	5	5	2
AUS01	AUS	EN	20	14	#NULL!	#NULL!	F	N	N	R	112	sub112	112	4714085	4716125	congruent	ON	1	1	chair_1_con.mp4	RIGHT	11.37	UP	55	Sub_IA	Video_IA	subs	1	7	1	1	42	3	70	50	90	80	80	60	3	2	2	3	2	2	4	5	5	2
AUS01	AUS	EN	20	14	#NULL!	#NULL!	F	N	N	R	112	sub112	112	4714085	4716125	congruent	ON	1	1	chair_1_con.mp4	RIGHT	11.86	DOWN	62	Video_IA	Sub_IA	subs	1	7	1	1	42	3	70	50	90	80	80	60	3	2	2	3	2	2	4	5	5	2
AUS01	AUS	EN	20	14	#NULL!	#NULL!	F	N	N	R	112	sub112	112	4714085	4716125	congruent	ON	1	1	chair_1_con.mp4	RIGHT	5.25	DOWN	54	Video_IA	Video_IA	subs	1	7	1	1	42	3	70	50	90	80	80	60	3	2	2	3	2	2	4	5	5	2
AUS01	AUS	EN	20	14	#NULL!	#NULL!	F	N	N	R	113	sub113	113	4719885	4724006	congruent	ON	1	1	chair_1_con.mp4	RIGHT	11.12	UP	50	Sub_IA	Video_IA	subs	1	7	1	1	42	3	70	50	90	80	80	60	3	2	2	3	2	2	4	5	5	2
AUS01	AUS	EN	20	14	#NULL!	#NULL!	F	N	N	R	113	sub113	113	4719885	4724006	congruent	ON	1	1	chair_1_con.mp4	RIGHT	1.32	UP	21	Video_IA	Video_IA	subs	1	7	1	1	42	3	70	50	90	80	80	60	3	2	2	3	2	2	4	5	5	2
AUS01	AUS	EN	20	14	#NULL!	#NULL!	F	N	N	R	113	sub113	113	4719885	4724006	congruent	ON	1	1	chair_1_con.mp4	RIGHT	1.85	LEFT	23	Sub_IA	Sub_IA	subs	1	7	1	1	42	3	70	50	90	80	80	60	3	2	2	3	2	2	4	5	5	2
AUS01	AUS	EN	20	14	#NULL!	#NULL!	F	N	N	R	113	sub113	113	4719885	4724006	congruent	ON	1	1	chair_1_con.mp4	RIGHT	3.26	LEFT	28	Sub_IA	Sub_IA	subs	1	7	1	1	42	3	70	50	90	80	80	60	3	2	2	3	2	2	4	5	5	2
AUS01	AUS	EN	20	14	#NULL!	#NULL!	F	N	N	R	113	sub113	113	4719885	4724006	congruent	ON	1	1	chair_1_con.mp4	RIGHT	3.65	RIGHT	29	Sub_IA	Sub_IA	subs	1	7	1	1	42	3	70	50	90	80	80	60	3	2	2	3	2	2	4	5	5	2
AUS01	AUS	EN	20	14	#NULL!	#NULL!	F	N	N	R	113	sub113	113	4719885	4724006	congruent	ON	1	1	chair_1_con.mp4	RIGHT	3.56	RIGHT	28	Sub_IA	Sub_IA	subs	1	7	1	1	42	3	70	50	90	80	80	60	3	2	2	3	2	2	4	5	5	2
AUS01	AUS	EN	20	14	#NULL!	#NULL!	F	N	N	R	113	sub113	113	4719885	4724006	congruent	ON	1	1	chair_1_con.mp4	RIGHT	6.1	RIGHT	44	Sub_IA	Sub_IA	subs	1	7	1	1	42	3	70	50	90	80	80	60	3	2	2	3	2	2	4	5	5	2
AUS01	AUS	EN	20	14	#NULL!	#NULL!	F	N	N	R	113	sub113	113	4719885	4724006	congruent	ON	1	1	chair_1_con.mp4	RIGHT	2.9	RIGHT	25	Sub_IA	Sub_IA	subs	1	7	1	1	42	3	70	50	90	80	80	60	3	2	2	3	2	2	4	5	5	2
AUS01	AUS	EN	20	14	#NULL!	#NULL!	F	N	N	R	113	sub113	113	4719885	4724006	congruent	ON	1	1	chair_1_con.mp4	RIGHT	2.96	RIGHT	26	Sub_IA	Sub_IA	subs	1	7	1	1	42	3	70	50	90	80	80	60	3	2	2	3	2	2	4	5	5	2
AUS01	AUS	EN	20	14	#NULL!	#NULL!	F	N	N	R	113	sub113	113	4719885	4724006	congruent	ON	1	1	chair_1_con.mp4	RIGHT	2.97	RIGHT	27	Sub_IA	Sub_IA	subs	1	7	1	1	42	3	70	50	90	80	80	60	3	2	2	3	2	2	4	5	5	2
AUS01	AUS	EN	20	14	#NULL!	#NULL!	F	N	N	R	113	sub113	113	4719885	4724006	congruent	ON	1	1	chair_1_con.mp4	RIGHT	6.27	RIGHT	36	Sub_IA	Sub_IA	subs	1	7	1	1	42	3	70	50	90	80	80	60	3	2	2	3	2	2	4	5	5	2
AUS01	AUS	EN	20	14	#NULL!	#NULL!	F	N	N	R	113	sub113	113	4719885	4724006	congruent	ON	1	1	chair_1_con.mp4	RIGHT	1.73	RIGHT	21	Sub_IA	Sub_IA	subs	1	7	1	1	42	3	70	50	90	80	80	60	3	2	2	3	2	2	4	5	5	2
AUS01	AUS	EN	20	14	#NULL!	#NULL!	F	N	N	R	113	sub113	113	4719885	4724006	congruent	ON	1	1	chair_1_con.mp4	RIGHT	3.72	LEFT	30	.	Sub_IA	subs	1	7	1	1	42	3	70	50	90	80	80	60	3	2	2	3	2	2	4	5	5	2
AUS01	AUS	EN	20	14	#NULL!	#NULL!	F	N	N	R	113	sub113	113	4719885	4724006	congruent	ON	1	1	chair_1_con.mp4	RIGHT	2.45	LEFT	24	Sub_IA	Sub_IA	subs	1	7	1	1	42	3	70	50	90	80	80	60	3	2	2	3	2	2	4	5	5	2
AUS01	AUS	EN	20	14	#NULL!	#NULL!	F	N	N	R	113	sub113	113	4719885	4724006	congruent	ON	1	1	chair_1_con.mp4	RIGHT	10.57	LEFT	49	Sub_IA	Sub_IA	subs	1	7	1	1	42	3	70	50	90	80	80	60	3	2	2	3	2	2	4	5	5	2
AUS01	AUS	EN	20	14	#NULL!	#NULL!	F	N	N	R	114	sub114	114	4724165	4726285	congruent	ON	1	1	chair_1_con.mp4	RIGHT	12.9	DOWN	95	Video_IA	Sub_IA	subs	1	7	1	1	42	3	70	50	90	80	80	60	3	2	2	3	2	2	4	5	5	2
AUS01	AUS	EN	20	14	#NULL!	#NULL!	F	N	N	R	114	sub114	114	4724165	4726285	congruent	ON	1	1	chair_1_con.mp4	RIGHT	13.77	UP	48	Sub_IA	Video_IA	subs	1	7	1	1	42	3	70	50	90	80	80	60	3	2	2	3	2	2	4	5	5	2
AUS01	AUS	EN	20	14	#NULL!	#NULL!	F	N	N	R	114	sub114	114	4724165	4726285	congruent	ON	1	1	chair_1_con.mp4	RIGHT	3.6	RIGHT	27	Sub_IA	Sub_IA	subs	1	7	1	1	42	3	70	50	90	80	80	60	3	2	2	3	2	2	4	5	5	2
AUS01	AUS	EN	20	14	#NULL!	#NULL!	F	N	N	R	114	sub114	114	4724165	4726285	congruent	ON	1	1	chair_1_con.mp4	RIGHT	4.99	LEFT	32	Sub_IA	Sub_IA	subs	1	7	1	1	42	3	70	50	90	80	80	60	3	2	2	3	2	2	4	5	5	2
AUS01	AUS	EN	20	14	#NULL!	#NULL!	F	N	N	R	114	sub114	114	4724165	4726285	congruent	ON	1	1	chair_1_con.mp4	RIGHT	3.4	RIGHT	37	Sub_IA	Sub_IA	subs	1	7	1	1	42	3	70	50	90	80	80	60	3	2	2	3	2	2	4	5	5	2
AUS01	AUS	EN	20	14	#NULL!	#NULL!	F	N	N	R	114	sub114	114	4724165	4726285	congruent	ON	1	1	chair_1_con.mp4	RIGHT	7.45	LEFT	39	Video_IA	Video_IA	subs	1	7	1	1	42	3	70	50	90	80	80	60	3	2	2	3	2	2	4	5	5	2
AUS01	AUS	EN	20	14	#NULL!	#NULL!	F	N	N	R	114	sub114	114	4724165	4726285	congruent	ON	1	1	chair_1_con.mp4	RIGHT	2.63	UP	27	Video_IA	Video_IA	subs	1	7	1	1	42	3	70	50	90	80	80	60	3	2	2	3	2	2	4	5	5	2
AUS01	AUS	EN	20	14	#NULL!	#NULL!	F	N	N	R	114	sub114	114	4724165	4726285	congruent	ON	1	1	chair_1_con.mp4	RIGHT	12.49	DOWN	61	Video_IA	Sub_IA	subs	1	7	1	1	42	3	70	50	90	80	80	60	3	2	2	3	2	2	4	5	5	2
AUS01	AUS	EN	20	14	#NULL!	#NULL!	F	N	N	R	115	sub115	115	4726365	4727525	congruent	ON	1	1	chair_1_con.mp4	RIGHT	13.62	UP	49	Sub_IA	Video_IA	subs	1	7	1	1	42	3	70	50	90	80	80	60	3	2	2	3	2	2	4	5	5	2
AUS01	AUS	EN	20	14	#NULL!	#NULL!	F	N	N	R	115	sub115	115	4726365	4727525	congruent	ON	1	1	chair_1_con.mp4	RIGHT	2.24	LEFT	26	Sub_IA	Sub_IA	subs	1	7	1	1	42	3	70	50	90	80	80	60	3	2	2	3	2	2	4	5	5	2
AUS01	AUS	EN	20	14	#NULL!	#NULL!	F	N	N	R	115	sub115	115	4726365	4727525	congruent	ON	1	1	chair_1_con.mp4	RIGHT	4.25	RIGHT	29	Sub_IA	Sub_IA	subs	1	7	1	1	42	3	70	50	90	80	80	60	3	2	2	3	2	2	4	5	5	2
AUS01	AUS	EN	20	14	#NULL!	#NULL!	F	N	N	R	116	sub116	116	4727686	4728686	congruent	ON	1	1	chair_1_con.mp4	RIGHT	3.13	RIGHT	28	Video_IA	Video_IA	subs	1	7	1	1	42	3	70	50	90	80	80	60	3	2	2	3	2	2	4	5	5	2
AUS01	AUS	EN	20	14	#NULL!	#NULL!	F	N	N	R	116	sub116	116	4727686	4728686	congruent	ON	1	1	chair_1_con.mp4	RIGHT	11.99	DOWN	57	Video_IA	Video_IA	subs	1	7	1	1	42	3	70	50	90	80	80	60	3	2	2	3	2	2	4	5	5	2
AUS01	AUS	EN	20	14	#NULL!	#NULL!	F	N	N	R	116	sub116	116	4727686	4728686	congruent	ON	1	1	chair_1_con.mp4	RIGHT	1.05	DOWN	17	Video_IA	Video_IA	subs	1	7	1	1	42	3	70	50	90	80	80	60	3	2	2	3	2	2	4	5	5	2
AUS01	AUS	EN	20	14	#NULL!	#NULL!	F	N	N	R	116	sub116	116	4727686	4728686	congruent	ON	1	1	chair_1_con.mp4	RIGHT	9.7	UP	51	Video_IA	Video_IA	subs	1	7	1	1	42	3	70	50	90	80	80	60	3	2	2	3	2	2	4	5	5	2
AUS01	AUS	EN	20	14	#NULL!	#NULL!	F	N	N	R	1	sub01	117	4898852	4903492	incongruent	ON	1	2	chair_2_incon.mp4	RIGHT	12.48	LEFT	61	Sub_IA	Video_IA	subs	1	7	1	1	42	3	70	50	90	80	80	60	3	2	2	3	2	2	4	5	5	2
AUS01	AUS	EN	20	14	#NULL!	#NULL!	F	N	N	R	1	sub01	117	4898852	4903492	incongruent	ON	1	2	chair_2_incon.mp4	RIGHT	7.19	RIGHT	38	Sub_IA	Video_IA	subs	1	7	1	1	42	3	70	50	90	80	80	60	3	2	2	3	2	2	4	5	5	2
AUS01	AUS	EN	20	14	#NULL!	#NULL!	F	N	N	R	1	sub01	117	4898852	4903492	incongruent	ON	1	2	chair_2_incon.mp4	RIGHT	13.18	RIGHT	54	Video_IA	Sub_IA	subs	1	7	1	1	42	3	70	50	90	80	80	60	3	2	2	3	2	2	4	5	5	2
AUS01	AUS	EN	20	14	#NULL!	#NULL!	F	N	N	R	1	sub01	117	4898852	4903492	incongruent	ON	1	2	chair_2_incon.mp4	RIGHT	17.01	LEFT	67	Video_IA	Video_IA	subs	1	7	1	1	42	3	70	50	90	80	80	60	3	2	2	3	2	2	4	5	5	2
AUS01	AUS	EN	20	14	#NULL!	#NULL!	F	N	N	R	1	sub01	117	4898852	4903492	incongruent	ON	1	2	chair_2_incon.mp4	RIGHT	8.74	RIGHT	44	Sub_IA	Sub_IA	subs	1	7	1	1	42	3	70	50	90	80	80	60	3	2	2	3	2	2	4	5	5	2
AUS01	AUS	EN	20	14	#NULL!	#NULL!	F	N	N	R	1	sub01	117	4898852	4903492	incongruent	ON	1	2	chair_2_incon.mp4	RIGHT	1.78	LEFT	34	Video_IA	Video_IA	subs	1	7	1	1	42	3	70	50	90	80	80	60	3	2	2	3	2	2	4	5	5	2
AUS01	AUS	EN	20	14	#NULL!	#NULL!	F	N	N	R	1	sub01	117	4898852	4903492	incongruent	ON	1	2	chair_2_incon.mp4	RIGHT	5.05	RIGHT	31	Sub_IA	Sub_IA	subs	1	7	1	1	42	3	70	50	90	80	80	60	3	2	2	3	2	2	4	5	5	2
AUS01	AUS	EN	20	14	#NULL!	#NULL!	F	N	N	R	1	sub01	117	4898852	4903492	incongruent	ON	1	2	chair_2_incon.mp4	RIGHT	4.05	RIGHT	28	Sub_IA	Sub_IA	subs	1	7	1	1	42	3	70	50	90	80	80	60	3	2	2	3	2	2	4	5	5	2
AUS01	AUS	EN	20	14	#NULL!	#NULL!	F	N	N	R	1	sub01	117	4898852	4903492	incongruent	ON	1	2	chair_2_incon.mp4	RIGHT	1.74	LEFT	23	Sub_IA	Sub_IA	subs	1	7	1	1	42	3	70	50	90	80	80	60	3	2	2	3	2	2	4	5	5	2
AUS01	AUS	EN	20	14	#NULL!	#NULL!	F	N	N	R	1	sub01	117	4898852	4903492	incongruent	ON	1	2	chair_2_incon.mp4	RIGHT	3.98	LEFT	30	Sub_IA	Sub_IA	subs	1	7	1	1	42	3	70	50	90	80	80	60	3	2	2	3	2	2	4	5	5	2
AUS01	AUS	EN	20	14	#NULL!	#NULL!	F	N	N	R	1	sub01	117	4898852	4903492	incongruent	ON	1	2	chair_2_incon.mp4	RIGHT	4.11	RIGHT	27	Sub_IA	Sub_IA	subs	1	7	1	1	42	3	70	50	90	80	80	60	3	2	2	3	2	2	4	5	5	2
AUS01	AUS	EN	20	14	#NULL!	#NULL!	F	N	N	R	1	sub01	117	4898852	4903492	incongruent	ON	1	2	chair_2_incon.mp4	RIGHT	6.59	LEFT	38	Sub_IA	Sub_IA	subs	1	7	1	1	42	3	70	50	90	80	80	60	3	2	2	3	2	2	4	5	5	2
AUS01	AUS	EN	20	14	#NULL!	#NULL!	F	N	N	R	1	sub01	117	4898852	4903492	incongruent	ON	1	2	chair_2_incon.mp4	RIGHT	3.67	LEFT	36	Sub_IA	Sub_IA	subs	1	7	1	1	42	3	70	50	90	80	80	60	3	2	2	3	2	2	4	5	5	2
AUS01	AUS	EN	20	14	#NULL!	#NULL!	F	N	N	R	1	sub01	117	4898852	4903492	incongruent	ON	1	2	chair_2_incon.mp4	RIGHT	8.33	LEFT	54	Video_IA	Video_IA	subs	1	7	1	1	42	3	70	50	90	80	80	60	3	2	2	3	2	2	4	5	5	2
AUS01	AUS	EN	20	14	#NULL!	#NULL!	F	N	N	R	1	sub01	117	4898852	4903492	incongruent	ON	1	2	chair_2_incon.mp4	RIGHT	9.36	DOWN	60	Video_IA	Sub_IA	subs	1	7	1	1	42	3	70	50	90	80	80	60	3	2	2	3	2	2	4	5	5	2
AUS01	AUS	EN	20	14	#NULL!	#NULL!	F	N	N	R	2	sub02	118	4903572	4905812	incongruent	ON	1	2	chair_2_incon.mp4	RIGHT	8.75	DOWN	56	Video_IA	Sub_IA	subs	1	7	1	1	42	3	70	50	90	80	80	60	3	2	2	3	2	2	4	5	5	2
AUS01	AUS	EN	20	14	#NULL!	#NULL!	F	N	N	R	2	sub02	118	4903572	4905812	incongruent	ON	1	2	chair_2_incon.mp4	RIGHT	1.78	UP	25	Video_IA	Video_IA	subs	1	7	1	1	42	3	70	50	90	80	80	60	3	2	2	3	2	2	4	5	5	2
AUS01	AUS	EN	20	14	#NULL!	#NULL!	F	N	N	R	2	sub02	118	4903572	4905812	incongruent	ON	1	2	chair_2_incon.mp4	RIGHT	9.15	UP	45	Sub_IA	Video_IA	subs	1	7	1	1	42	3	70	50	90	80	80	60	3	2	2	3	2	2	4	5	5	2
AUS01	AUS	EN	20	14	#NULL!	#NULL!	F	N	N	R	2	sub02	118	4903572	4905812	incongruent	ON	1	2	chair_2_incon.mp4	RIGHT	3.19	RIGHT	34	Video_IA	Sub_IA	subs	1	7	1	1	42	3	70	50	90	80	80	60	3	2	2	3	2	2	4	5	5	2
AUS01	AUS	EN	20	14	#NULL!	#NULL!	F	N	N	R	2	sub02	118	4903572	4905812	incongruent	ON	1	2	chair_2_incon.mp4	RIGHT	6.05	RIGHT	40	Video_IA	Video_IA	subs	1	7	1	1	42	3	70	50	90	80	80	60	3	2	2	3	2	2	4	5	5	2
AUS01	AUS	EN	20	14	#NULL!	#NULL!	F	N	N	R	3	sub03	119	4905893	4907173	incongruent	ON	1	2	chair_2_incon.mp4	RIGHT	10.06	UP	54	Sub_IA	Video_IA	subs	1	7	1	1	42	3	70	50	90	80	80	60	3	2	2	3	2	2	4	5	5	2
AUS01	AUS	EN	20	14	#NULL!	#NULL!	F	N	N	R	3	sub03	119	4905893	4907173	incongruent	ON	1	2	chair_2_incon.mp4	RIGHT	1.5	LEFT	24	Sub_IA	Sub_IA	subs	1	7	1	1	42	3	70	50	90	80	80	60	3	2	2	3	2	2	4	5	5	2
AUS01	AUS	EN	20	14	#NULL!	#NULL!	F	N	N	R	3	sub03	119	4905893	4907173	incongruent	ON	1	2	chair_2_incon.mp4	RIGHT	6.64	RIGHT	55	Video_IA	Video_IA	subs	1	7	1	1	42	3	70	50	90	80	80	60	3	2	2	3	2	2	4	5	5	2
AUS01	AUS	EN	20	14	#NULL!	#NULL!	F	N	N	R	3	sub03	119	4905893	4907173	incongruent	ON	1	2	chair_2_incon.mp4	RIGHT	2.81	LEFT	36	Sub_IA	Sub_IA	subs	1	7	1	1	42	3	70	50	90	80	80	60	3	2	2	3	2	2	4	5	5	2
AUS01	AUS	EN	20	14	#NULL!	#NULL!	F	N	N	R	3	sub03	119	4905893	4907173	incongruent	ON	1	2	chair_2_incon.mp4	RIGHT	2.85	RIGHT	27	Sub_IA	Sub_IA	subs	1	7	1	1	42	3	70	50	90	80	80	60	3	2	2	3	2	2	4	5	5	2
AUS01	AUS	EN	20	14	#NULL!	#NULL!	F	N	N	R	4	sub04	120	4907332	4911612	incongruent	ON	1	2	chair_2_incon.mp4	RIGHT	14.33	LEFT	63	Video_IA	Video_IA	subs	1	7	1	1	42	3	70	50	90	80	80	60	3	2	2	3	2	2	4	5	5	2
AUS01	AUS	EN	20	14	#NULL!	#NULL!	F	N	N	R	4	sub04	120	4907332	4911612	incongruent	ON	1	2	chair_2_incon.mp4	RIGHT	2.43	LEFT	33	Sub_IA	Sub_IA	subs	1	7	1	1	42	3	70	50	90	80	80	60	3	2	2	3	2	2	4	5	5	2
AUS01	AUS	EN	20	14	#NULL!	#NULL!	F	N	N	R	4	sub04	120	4907332	4911612	incongruent	ON	1	2	chair_2_incon.mp4	RIGHT	1.35	RIGHT	21	Video_IA	Video_IA	subs	1	7	1	1	42	3	70	50	90	80	80	60	3	2	2	3	2	2	4	5	5	2
AUS01	AUS	EN	20	14	#NULL!	#NULL!	F	N	N	R	4	sub04	120	4907332	4911612	incongruent	ON	1	2	chair_2_incon.mp4	RIGHT	10.48	UP	62	Sub_IA	Video_IA	subs	1	7	1	1	42	3	70	50	90	80	80	60	3	2	2	3	2	2	4	5	5	2
AUS01	AUS	EN	20	14	#NULL!	#NULL!	F	N	N	R	4	sub04	120	4907332	4911612	incongruent	ON	1	2	chair_2_incon.mp4	RIGHT	4.29	DOWN	50	Video_IA	Sub_IA	subs	1	7	1	1	42	3	70	50	90	80	80	60	3	2	2	3	2	2	4	5	5	2
AUS01	AUS	EN	20	14	#NULL!	#NULL!	F	N	N	R	4	sub04	120	4907332	4911612	incongruent	ON	1	2	chair_2_incon.mp4	RIGHT	6.72	RIGHT	39	Sub_IA	Sub_IA	subs	1	7	1	1	42	3	70	50	90	80	80	60	3	2	2	3	2	2	4	5	5	2
AUS01	AUS	EN	20	14	#NULL!	#NULL!	F	N	N	R	4	sub04	120	4907332	4911612	incongruent	ON	1	2	chair_2_incon.mp4	RIGHT	2.05	LEFT	26	Sub_IA	Sub_IA	subs	1	7	1	1	42	3	70	50	90	80	80	60	3	2	2	3	2	2	4	5	5	2
AUS01	AUS	EN	20	14	#NULL!	#NULL!	F	N	N	R	4	sub04	120	4907332	4911612	incongruent	ON	1	2	chair_2_incon.mp4	RIGHT	3.74	LEFT	28	Sub_IA	Sub_IA	subs	1	7	1	1	42	3	70	50	90	80	80	60	3	2	2	3	2	2	4	5	5	2
AUS01	AUS	EN	20	14	#NULL!	#NULL!	F	N	N	R	4	sub04	120	4907332	4911612	incongruent	ON	1	2	chair_2_incon.mp4	RIGHT	10.57	UP	53	Sub_IA	Video_IA	subs	1	7	1	1	42	3	70	50	90	80	80	60	3	2	2	3	2	2	4	5	5	2
AUS01	AUS	EN	20	14	#NULL!	#NULL!	F	N	N	R	4	sub04	120	4907332	4911612	incongruent	ON	1	2	chair_2_incon.mp4	RIGHT	14.33	DOWN	72	Video_IA	.	subs	1	7	1	1	42	3	70	50	90	80	80	60	3	2	2	3	2	2	4	5	5	2
AUS01	AUS	EN	20	14	#NULL!	#NULL!	F	N	N	R	4	sub04	120	4907332	4911612	incongruent	ON	1	2	chair_2_incon.mp4	RIGHT	14.65	DOWN	84	Video_IA	Sub_IA	subs	1	7	1	1	42	3	70	50	90	80	80	60	3	2	2	3	2	2	4	5	5	2
AUS01	AUS	EN	20	14	#NULL!	#NULL!	F	N	N	R	4	sub04	120	4907332	4911612	incongruent	ON	1	2	chair_2_incon.mp4	RIGHT	3.31	RIGHT	27	Sub_IA	Sub_IA	subs	1	7	1	1	42	3	70	50	90	80	80	60	3	2	2	3	2	2	4	5	5	2
AUS01	AUS	EN	20	14	#NULL!	#NULL!	F	N	N	R	4	sub04	120	4907332	4911612	incongruent	ON	1	2	chair_2_incon.mp4	RIGHT	2.49	UP	25	Video_IA	Video_IA	subs	1	7	1	1	42	3	70	50	90	80	80	60	3	2	2	3	2	2	4	5	5	2
AUS01	AUS	EN	20	14	#NULL!	#NULL!	F	N	N	R	4	sub04	120	4907332	4911612	incongruent	ON	1	2	chair_2_incon.mp4	RIGHT	9.14	LEFT	43	Video_IA	Video_IA	subs	1	7	1	1	42	3	70	50	90	80	80	60	3	2	2	3	2	2	4	5	5	2
AUS01	AUS	EN	20	14	#NULL!	#NULL!	F	N	N	R	5	sub05	121	4913372	4914572	incongruent	ON	1	2	chair_2_incon.mp4	RIGHT	12.98	DOWN	65	Video_IA	Sub_IA	subs	1	7	1	1	42	3	70	50	90	80	80	60	3	2	2	3	2	2	4	5	5	2
AUS01	AUS	EN	20	14	#NULL!	#NULL!	F	N	N	R	5	sub05	121	4913372	4914572	incongruent	ON	1	2	chair_2_incon.mp4	RIGHT	3.61	RIGHT	28	Sub_IA	Sub_IA	subs	1	7	1	1	42	3	70	50	90	80	80	60	3	2	2	3	2	2	4	5	5	2
AUS01	AUS	EN	20	14	#NULL!	#NULL!	F	N	N	R	5	sub05	121	4913372	4914572	incongruent	ON	1	2	chair_2_incon.mp4	RIGHT	0.85	LEFT	27	Sub_IA	Sub_IA	subs	1	7	1	1	42	3	70	50	90	80	80	60	3	2	2	3	2	2	4	5	5	2
AUS01	AUS	EN	20	14	#NULL!	#NULL!	F	N	N	R	5	sub05	121	4913372	4914572	incongruent	ON	1	2	chair_2_incon.mp4	RIGHT	13.21	UP	46	Sub_IA	Video_IA	subs	1	7	1	1	42	3	70	50	90	80	80	60	3	2	2	3	2	2	4	5	5	2
AUS01	AUS	EN	20	14	#NULL!	#NULL!	F	N	N	R	5	sub05	121	4913372	4914572	incongruent	ON	1	2	chair_2_incon.mp4	RIGHT	1.45	DOWN	24	Video_IA	Video_IA	subs	1	7	1	1	42	3	70	50	90	80	80	60	3	2	2	3	2	2	4	5	5	2
AUS01	AUS	EN	20	14	#NULL!	#NULL!	F	N	N	R	6	sub06	122	4915772	4918332	incongruent	ON	1	2	chair_2_incon.mp4	RIGHT	3.67	RIGHT	29	Sub_IA	Sub_IA	subs	1	7	1	1	42	3	70	50	90	80	80	60	3	2	2	3	2	2	4	5	5	2
AUS01	AUS	EN	20	14	#NULL!	#NULL!	F	N	N	R	6	sub06	122	4915772	4918332	incongruent	ON	1	2	chair_2_incon.mp4	RIGHT	3.29	RIGHT	113	Sub_IA	Sub_IA	subs	1	7	1	1	42	3	70	50	90	80	80	60	3	2	2	3	2	2	4	5	5	2
AUS01	AUS	EN	20	14	#NULL!	#NULL!	F	N	N	R	6	sub06	122	4915772	4918332	incongruent	ON	1	2	chair_2_incon.mp4	RIGHT	5.1	DOWN	33	Video_IA	Sub_IA	subs	1	7	1	1	42	3	70	50	90	80	80	60	3	2	2	3	2	2	4	5	5	2
AUS01	AUS	EN	20	14	#NULL!	#NULL!	F	N	N	R	6	sub06	122	4915772	4918332	incongruent	ON	1	2	chair_2_incon.mp4	RIGHT	4.52	LEFT	31	Sub_IA	Sub_IA	subs	1	7	1	1	42	3	70	50	90	80	80	60	3	2	2	3	2	2	4	5	5	2
AUS01	AUS	EN	20	14	#NULL!	#NULL!	F	N	N	R	6	sub06	122	4915772	4918332	incongruent	ON	1	2	chair_2_incon.mp4	RIGHT	6.84	LEFT	40	Sub_IA	Sub_IA	subs	1	7	1	1	42	3	70	50	90	80	80	60	3	2	2	3	2	2	4	5	5	2
AUS01	AUS	EN	20	14	#NULL!	#NULL!	F	N	N	R	6	sub06	122	4915772	4918332	incongruent	ON	1	2	chair_2_incon.mp4	RIGHT	4.06	RIGHT	29	Sub_IA	Sub_IA	subs	1	7	1	1	42	3	70	50	90	80	80	60	3	2	2	3	2	2	4	5	5	2
AUS01	AUS	EN	20	14	#NULL!	#NULL!	F	N	N	R	6	sub06	122	4915772	4918332	incongruent	ON	1	2	chair_2_incon.mp4	RIGHT	2.78	LEFT	25	Video_IA	Video_IA	subs	1	7	1	1	42	3	70	50	90	80	80	60	3	2	2	3	2	2	4	5	5	2
AUS01	AUS	EN	20	14	#NULL!	#NULL!	F	N	N	R	6	sub06	122	4915772	4918332	incongruent	ON	1	2	chair_2_incon.mp4	RIGHT	13.48	UP	48	Sub_IA	Video_IA	subs	1	7	1	1	42	3	70	50	90	80	80	60	3	2	2	3	2	2	4	5	5	2
AUS01	AUS	EN	20	14	#NULL!	#NULL!	F	N	N	R	7	sub07	123	4918492	4920453	incongruent	ON	1	2	chair_2_incon.mp4	RIGHT	1.85	RIGHT	31	Sub_IA	Sub_IA	subs	1	7	1	1	42	3	70	50	90	80	80	60	3	2	2	3	2	2	4	5	5	2
AUS01	AUS	EN	20	14	#NULL!	#NULL!	F	N	N	R	7	sub07	123	4918492	4920453	incongruent	ON	1	2	chair_2_incon.mp4	RIGHT	3.29	LEFT	37	Sub_IA	Sub_IA	subs	1	7	1	1	42	3	70	50	90	80	80	60	3	2	2	3	2	2	4	5	5	2
AUS01	AUS	EN	20	14	#NULL!	#NULL!	F	N	N	R	7	sub07	123	4918492	4920453	incongruent	ON	1	2	chair_2_incon.mp4	RIGHT	5.09	LEFT	41	Sub_IA	Sub_IA	subs	1	7	1	1	42	3	70	50	90	80	80	60	3	2	2	3	2	2	4	5	5	2
AUS01	AUS	EN	20	14	#NULL!	#NULL!	F	N	N	R	7	sub07	123	4918492	4920453	incongruent	ON	1	2	chair_2_incon.mp4	RIGHT	10.81	DOWN	57	Video_IA	Sub_IA	subs	1	7	1	1	42	3	70	50	90	80	80	60	3	2	2	3	2	2	4	5	5	2
AUS01	AUS	EN	20	14	#NULL!	#NULL!	F	N	N	R	7	sub07	123	4918492	4920453	incongruent	ON	1	2	chair_2_incon.mp4	RIGHT	8.05	RIGHT	51	Video_IA	Video_IA	subs	1	7	1	1	42	3	70	50	90	80	80	60	3	2	2	3	2	2	4	5	5	2
AUS01	AUS	EN	20	14	#NULL!	#NULL!	F	N	N	R	7	sub07	123	4918492	4920453	incongruent	ON	1	2	chair_2_incon.mp4	RIGHT	4.45	RIGHT	30	Sub_IA	Sub_IA	subs	1	7	1	1	42	3	70	50	90	80	80	60	3	2	2	3	2	2	4	5	5	2
AUS01	AUS	EN	20	14	#NULL!	#NULL!	F	N	N	R	7	sub07	123	4918492	4920453	incongruent	ON	1	2	chair_2_incon.mp4	RIGHT	0.83	RIGHT	65	Sub_IA	Sub_IA	subs	1	7	1	1	42	3	70	50	90	80	80	60	3	2	2	3	2	2	4	5	5	2
AUS01	AUS	EN	20	14	#NULL!	#NULL!	F	N	N	R	8	sub08	124	4920612	4923932	incongruent	ON	1	2	chair_2_incon.mp4	RIGHT	5.03	RIGHT	41	Sub_IA	Sub_IA	subs	1	7	1	1	42	3	70	50	90	80	80	60	3	2	2	3	2	2	4	5	5	2
AUS01	AUS	EN	20	14	#NULL!	#NULL!	F	N	N	R	8	sub08	124	4920612	4923932	incongruent	ON	1	2	chair_2_incon.mp4	RIGHT	2.44	LEFT	26	Sub_IA	Sub_IA	subs	1	7	1	1	42	3	70	50	90	80	80	60	3	2	2	3	2	2	4	5	5	2
AUS01	AUS	EN	20	14	#NULL!	#NULL!	F	N	N	R	8	sub08	124	4920612	4923932	incongruent	ON	1	2	chair_2_incon.mp4	RIGHT	2.66	LEFT	26	Sub_IA	Sub_IA	subs	1	7	1	1	42	3	70	50	90	80	80	60	3	2	2	3	2	2	4	5	5	2
AUS01	AUS	EN	20	14	#NULL!	#NULL!	F	N	N	R	8	sub08	124	4920612	4923932	incongruent	ON	1	2	chair_2_incon.mp4	RIGHT	6.94	LEFT	42	Sub_IA	Sub_IA	subs	1	7	1	1	42	3	70	50	90	80	80	60	3	2	2	3	2	2	4	5	5	2
AUS01	AUS	EN	20	14	#NULL!	#NULL!	F	N	N	R	8	sub08	124	4920612	4923932	incongruent	ON	1	2	chair_2_incon.mp4	RIGHT	7.64	RIGHT	47	Sub_IA	Sub_IA	subs	1	7	1	1	42	3	70	50	90	80	80	60	3	2	2	3	2	2	4	5	5	2
AUS01	AUS	EN	20	14	#NULL!	#NULL!	F	N	N	R	8	sub08	124	4920612	4923932	incongruent	ON	1	2	chair_2_incon.mp4	RIGHT	4.22	LEFT	32	Sub_IA	Sub_IA	subs	1	7	1	1	42	3	70	50	90	80	80	60	3	2	2	3	2	2	4	5	5	2
AUS01	AUS	EN	20	14	#NULL!	#NULL!	F	N	N	R	8	sub08	124	4920612	4923932	incongruent	ON	1	2	chair_2_incon.mp4	RIGHT	3.08	LEFT	26	Sub_IA	Sub_IA	subs	1	7	1	1	42	3	70	50	90	80	80	60	3	2	2	3	2	2	4	5	5	2
AUS01	AUS	EN	20	14	#NULL!	#NULL!	F	N	N	R	8	sub08	124	4920612	4923932	incongruent	ON	1	2	chair_2_incon.mp4	RIGHT	5.72	RIGHT	32	Sub_IA	Sub_IA	subs	1	7	1	1	42	3	70	50	90	80	80	60	3	2	2	3	2	2	4	5	5	2
AUS01	AUS	EN	20	14	#NULL!	#NULL!	F	N	N	R	8	sub08	124	4920612	4923932	incongruent	ON	1	2	chair_2_incon.mp4	RIGHT	4.87	RIGHT	37	Sub_IA	Sub_IA	subs	1	7	1	1	42	3	70	50	90	80	80	60	3	2	2	3	2	2	4	5	5	2
AUS01	AUS	EN	20	14	#NULL!	#NULL!	F	N	N	R	8	sub08	124	4920612	4923932	incongruent	ON	1	2	chair_2_incon.mp4	RIGHT	4.01	LEFT	28	Sub_IA	Sub_IA	subs	1	7	1	1	42	3	70	50	90	80	80	60	3	2	2	3	2	2	4	5	5	2
AUS01	AUS	EN	20	14	#NULL!	#NULL!	F	N	N	R	8	sub08	124	4920612	4923932	incongruent	ON	1	2	chair_2_incon.mp4	RIGHT	2.88	LEFT	26	Sub_IA	Sub_IA	subs	1	7	1	1	42	3	70	50	90	80	80	60	3	2	2	3	2	2	4	5	5	2
AUS01	AUS	EN	20	14	#NULL!	#NULL!	F	N	N	R	8	sub08	124	4920612	4923932	incongruent	ON	1	2	chair_2_incon.mp4	RIGHT	12.4	UP	51	Sub_IA	Video_IA	subs	1	7	1	1	42	3	70	50	90	80	80	60	3	2	2	3	2	2	4	5	5	2
AUS01	AUS	EN	20	14	#NULL!	#NULL!	F	N	N	R	9	sub09	125	4925252	4929092	incongruent	ON	1	2	chair_2_incon.mp4	RIGHT	1.34	RIGHT	20	Sub_IA	Sub_IA	subs	1	7	1	1	42	3	70	50	90	80	80	60	3	2	2	3	2	2	4	5	5	2
AUS01	AUS	EN	20	14	#NULL!	#NULL!	F	N	N	R	9	sub09	125	4925252	4929092	incongruent	ON	1	2	chair_2_incon.mp4	RIGHT	2.55	LEFT	34	Sub_IA	Sub_IA	subs	1	7	1	1	42	3	70	50	90	80	80	60	3	2	2	3	2	2	4	5	5	2
AUS01	AUS	EN	20	14	#NULL!	#NULL!	F	N	N	R	9	sub09	125	4925252	4929092	incongruent	ON	1	2	chair_2_incon.mp4	RIGHT	11.86	DOWN	61	Video_IA	Sub_IA	subs	1	7	1	1	42	3	70	50	90	80	80	60	3	2	2	3	2	2	4	5	5	2
AUS01	AUS	EN	20	14	#NULL!	#NULL!	F	N	N	R	9	sub09	125	4925252	4929092	incongruent	ON	1	2	chair_2_incon.mp4	RIGHT	12.06	UP	48	Sub_IA	Video_IA	subs	1	7	1	1	42	3	70	50	90	80	80	60	3	2	2	3	2	2	4	5	5	2
AUS01	AUS	EN	20	14	#NULL!	#NULL!	F	N	N	R	9	sub09	125	4925252	4929092	incongruent	ON	1	2	chair_2_incon.mp4	RIGHT	0.37	.	7	Video_IA	Video_IA	subs	1	7	1	1	42	3	70	50	90	80	80	60	3	2	2	3	2	2	4	5	5	2
AUS01	AUS	EN	20	14	#NULL!	#NULL!	F	N	N	R	9	sub09	125	4925252	4929092	incongruent	ON	1	2	chair_2_incon.mp4	RIGHT	2.38	RIGHT	23	Sub_IA	Sub_IA	subs	1	7	1	1	42	3	70	50	90	80	80	60	3	2	2	3	2	2	4	5	5	2
AUS01	AUS	EN	20	14	#NULL!	#NULL!	F	N	N	R	9	sub09	125	4925252	4929092	incongruent	ON	1	2	chair_2_incon.mp4	RIGHT	3.73	RIGHT	38	Sub_IA	Sub_IA	subs	1	7	1	1	42	3	70	50	90	80	80	60	3	2	2	3	2	2	4	5	5	2
AUS01	AUS	EN	20	14	#NULL!	#NULL!	F	N	N	R	9	sub09	125	4925252	4929092	incongruent	ON	1	2	chair_2_incon.mp4	RIGHT	10.52	UP	52	Sub_IA	Video_IA	subs	1	7	1	1	42	3	70	50	90	80	80	60	3	2	2	3	2	2	4	5	5	2
AUS01	AUS	EN	20	14	#NULL!	#NULL!	F	N	N	R	9	sub09	125	4925252	4929092	incongruent	ON	1	2	chair_2_incon.mp4	RIGHT	6.06	LEFT	34	Sub_IA	Sub_IA	subs	1	7	1	1	42	3	70	50	90	80	80	60	3	2	2	3	2	2	4	5	5	2
AUS01	AUS	EN	20	14	#NULL!	#NULL!	F	N	N	R	9	sub09	125	4925252	4929092	incongruent	ON	1	2	chair_2_incon.mp4	RIGHT	2.21	LEFT	24	Sub_IA	Sub_IA	subs	1	7	1	1	42	3	70	50	90	80	80	60	3	2	2	3	2	2	4	5	5	2
AUS01	AUS	EN	20	14	#NULL!	#NULL!	F	N	N	R	9	sub09	125	4925252	4929092	incongruent	ON	1	2	chair_2_incon.mp4	RIGHT	11.76	DOWN	61	Video_IA	Sub_IA	subs	1	7	1	1	42	3	70	50	90	80	80	60	3	2	2	3	2	2	4	5	5	2
AUS01	AUS	EN	20	14	#NULL!	#NULL!	F	N	N	R	9	sub09	125	4925252	4929092	incongruent	ON	1	2	chair_2_incon.mp4	RIGHT	3.46	RIGHT	26	Sub_IA	Sub_IA	subs	1	7	1	1	42	3	70	50	90	80	80	60	3	2	2	3	2	2	4	5	5	2
AUS01	AUS	EN	20	14	#NULL!	#NULL!	F	N	N	R	9	sub09	125	4925252	4929092	incongruent	ON	1	2	chair_2_incon.mp4	RIGHT	3.82	LEFT	27	Sub_IA	Sub_IA	subs	1	7	1	1	42	3	70	50	90	80	80	60	3	2	2	3	2	2	4	5	5	2
AUS01	AUS	EN	20	14	#NULL!	#NULL!	F	N	N	R	10	sub10	126	4930012	4934092	incongruent	ON	1	2	chair_2_incon.mp4	RIGHT	1.34	LEFT	22	Video_IA	Video_IA	subs	1	7	1	1	42	3	70	50	90	80	80	60	3	2	2	3	2	2	4	5	5	2
AUS01	AUS	EN	20	14	#NULL!	#NULL!	F	N	N	R	10	sub10	126	4930012	4934092	incongruent	ON	1	2	chair_2_incon.mp4	RIGHT	12.59	UP	48	Sub_IA	Video_IA	subs	1	7	1	1	42	3	70	50	90	80	80	60	3	2	2	3	2	2	4	5	5	2
AUS01	AUS	EN	20	14	#NULL!	#NULL!	F	N	N	R	10	sub10	126	4930012	4934092	incongruent	ON	1	2	chair_2_incon.mp4	RIGHT	0.95	DOWN	135	Video_IA	Video_IA	subs	1	7	1	1	42	3	70	50	90	80	80	60	3	2	2	3	2	2	4	5	5	2
AUS01	AUS	EN	20	14	#NULL!	#NULL!	F	N	N	R	10	sub10	126	4930012	4934092	incongruent	ON	1	2	chair_2_incon.mp4	RIGHT	2.9	RIGHT	25	Sub_IA	Sub_IA	subs	1	7	1	1	42	3	70	50	90	80	80	60	3	2	2	3	2	2	4	5	5	2
AUS01	AUS	EN	20	14	#NULL!	#NULL!	F	N	N	R	10	sub10	126	4930012	4934092	incongruent	ON	1	2	chair_2_incon.mp4	RIGHT	0.82	RIGHT	21	Sub_IA	Sub_IA	subs	1	7	1	1	42	3	70	50	90	80	80	60	3	2	2	3	2	2	4	5	5	2
AUS01	AUS	EN	20	14	#NULL!	#NULL!	F	N	N	R	10	sub10	126	4930012	4934092	incongruent	ON	1	2	chair_2_incon.mp4	RIGHT	5.77	RIGHT	50	Video_IA	Video_IA	subs	1	7	1	1	42	3	70	50	90	80	80	60	3	2	2	3	2	2	4	5	5	2
AUS01	AUS	EN	20	14	#NULL!	#NULL!	F	N	N	R	10	sub10	126	4930012	4934092	incongruent	ON	1	2	chair_2_incon.mp4	RIGHT	2.08	LEFT	23	Sub_IA	Sub_IA	subs	1	7	1	1	42	3	70	50	90	80	80	60	3	2	2	3	2	2	4	5	5	2
AUS01	AUS	EN	20	14	#NULL!	#NULL!	F	N	N	R	10	sub10	126	4930012	4934092	incongruent	ON	1	2	chair_2_incon.mp4	RIGHT	2.37	LEFT	24	Sub_IA	Sub_IA	subs	1	7	1	1	42	3	70	50	90	80	80	60	3	2	2	3	2	2	4	5	5	2
AUS01	AUS	EN	20	14	#NULL!	#NULL!	F	N	N	R	10	sub10	126	4930012	4934092	incongruent	ON	1	2	chair_2_incon.mp4	RIGHT	4.63	RIGHT	29	Sub_IA	Sub_IA	subs	1	7	1	1	42	3	70	50	90	80	80	60	3	2	2	3	2	2	4	5	5	2
AUS01	AUS	EN	20	14	#NULL!	#NULL!	F	N	N	R	10	sub10	126	4930012	4934092	incongruent	ON	1	2	chair_2_incon.mp4	RIGHT	9.47	DOWN	65	Video_IA	Sub_IA	subs	1	7	1	1	42	3	70	50	90	80	80	60	3	2	2	3	2	2	4	5	5	2
AUS01	AUS	EN	20	14	#NULL!	#NULL!	F	N	N	R	11	sub11	127	4934173	4935812	incongruent	ON	1	2	chair_2_incon.mp4	RIGHT	12.38	UP	43	Sub_IA	Video_IA	subs	1	7	1	1	42	3	70	50	90	80	80	60	3	2	2	3	2	2	4	5	5	2
AUS01	AUS	EN	20	14	#NULL!	#NULL!	F	N	N	R	11	sub11	127	4934173	4935812	incongruent	ON	1	2	chair_2_incon.mp4	RIGHT	2.72	RIGHT	24	Video_IA	Video_IA	subs	1	7	1	1	42	3	70	50	90	80	80	60	3	2	2	3	2	2	4	5	5	2
AUS01	AUS	EN	20	14	#NULL!	#NULL!	F	N	N	R	11	sub11	127	4934173	4935812	incongruent	ON	1	2	chair_2_incon.mp4	RIGHT	2.58	LEFT	25	Video_IA	Video_IA	subs	1	7	1	1	42	3	70	50	90	80	80	60	3	2	2	3	2	2	4	5	5	2
AUS01	AUS	EN	20	14	#NULL!	#NULL!	F	N	N	R	11	sub11	127	4934173	4935812	incongruent	ON	1	2	chair_2_incon.mp4	RIGHT	3.26	LEFT	26	Sub_IA	Sub_IA	subs	1	7	1	1	42	3	70	50	90	80	80	60	3	2	2	3	2	2	4	5	5	2
AUS01	AUS	EN	20	14	#NULL!	#NULL!	F	N	N	R	11	sub11	127	4934173	4935812	incongruent	ON	1	2	chair_2_incon.mp4	RIGHT	10.9	DOWN	60	Video_IA	Video_IA	subs	1	7	1	1	42	3	70	50	90	80	80	60	3	2	2	3	2	2	4	5	5	2
AUS01	AUS	EN	20	14	#NULL!	#NULL!	F	N	N	R	12	sub12	128	4935972	4937692	incongruent	ON	1	2	chair_2_incon.mp4	RIGHT	12.41	UP	53	Sub_IA	Video_IA	subs	1	7	1	1	42	3	70	50	90	80	80	60	3	2	2	3	2	2	4	5	5	2
AUS01	AUS	EN	20	14	#NULL!	#NULL!	F	N	N	R	12	sub12	128	4935972	4937692	incongruent	ON	1	2	chair_2_incon.mp4	RIGHT	4.87	LEFT	32	Sub_IA	Sub_IA	subs	1	7	1	1	42	3	70	50	90	80	80	60	3	2	2	3	2	2	4	5	5	2
AUS01	AUS	EN	20	14	#NULL!	#NULL!	F	N	N	R	12	sub12	128	4935972	4937692	incongruent	ON	1	2	chair_2_incon.mp4	RIGHT	2.6	RIGHT	32	Sub_IA	Sub_IA	subs	1	7	1	1	42	3	70	50	90	80	80	60	3	2	2	3	2	2	4	5	5	2
AUS01	AUS	EN	20	14	#NULL!	#NULL!	F	N	N	R	12	sub12	128	4935972	4937692	incongruent	ON	1	2	chair_2_incon.mp4	RIGHT	5.73	LEFT	36	Video_IA	Video_IA	subs	1	7	1	1	42	3	70	50	90	80	80	60	3	2	2	3	2	2	4	5	5	2
AUS01	AUS	EN	20	14	#NULL!	#NULL!	F	N	N	R	12	sub12	128	4935972	4937692	incongruent	ON	1	2	chair_2_incon.mp4	RIGHT	12.87	DOWN	73	Video_IA	Sub_IA	subs	1	7	1	1	42	3	70	50	90	80	80	60	3	2	2	3	2	2	4	5	5	2
AUS01	AUS	EN	20	14	#NULL!	#NULL!	F	N	N	R	12	sub12	128	4935972	4937692	incongruent	ON	1	2	chair_2_incon.mp4	RIGHT	11.61	DOWN	62	Video_IA	Sub_IA	subs	1	7	1	1	42	3	70	50	90	80	80	60	3	2	2	3	2	2	4	5	5	2
AUS01	AUS	EN	20	14	#NULL!	#NULL!	F	N	N	R	13	sub13	129	4937852	4941212	incongruent	ON	1	2	chair_2_incon.mp4	RIGHT	0.79	RIGHT	21	Video_IA	Video_IA	subs	1	7	1	1	42	3	70	50	90	80	80	60	3	2	2	3	2	2	4	5	5	2
AUS01	AUS	EN	20	14	#NULL!	#NULL!	F	N	N	R	13	sub13	129	4937852	4941212	incongruent	ON	1	2	chair_2_incon.mp4	RIGHT	13.65	RIGHT	49	Video_IA	Video_IA	subs	1	7	1	1	42	3	70	50	90	80	80	60	3	2	2	3	2	2	4	5	5	2
AUS01	AUS	EN	20	14	#NULL!	#NULL!	F	N	N	R	13	sub13	129	4937852	4941212	incongruent	ON	1	2	chair_2_incon.mp4	RIGHT	1.63	UP	22	Video_IA	Video_IA	subs	1	7	1	1	42	3	70	50	90	80	80	60	3	2	2	3	2	2	4	5	5	2
AUS01	AUS	EN	20	14	#NULL!	#NULL!	F	N	N	R	13	sub13	129	4937852	4941212	incongruent	ON	1	2	chair_2_incon.mp4	RIGHT	1.97	LEFT	23	Sub_IA	Sub_IA	subs	1	7	1	1	42	3	70	50	90	80	80	60	3	2	2	3	2	2	4	5	5	2
AUS01	AUS	EN	20	14	#NULL!	#NULL!	F	N	N	R	13	sub13	129	4937852	4941212	incongruent	ON	1	2	chair_2_incon.mp4	RIGHT	7.48	UP	36	Sub_IA	Video_IA	subs	1	7	1	1	42	3	70	50	90	80	80	60	3	2	2	3	2	2	4	5	5	2
AUS01	AUS	EN	20	14	#NULL!	#NULL!	F	N	N	R	13	sub13	129	4937852	4941212	incongruent	ON	1	2	chair_2_incon.mp4	RIGHT	11.66	UP	45	Sub_IA	Video_IA	subs	1	7	1	1	42	3	70	50	90	80	80	60	3	2	2	3	2	2	4	5	5	2
AUS01	AUS	EN	20	14	#NULL!	#NULL!	F	N	N	R	13	sub13	129	4937852	4941212	incongruent	ON	1	2	chair_2_incon.mp4	RIGHT	6.42	LEFT	50	Video_IA	Video_IA	subs	1	7	1	1	42	3	70	50	90	80	80	60	3	2	2	3	2	2	4	5	5	2
AUS01	AUS	EN	20	14	#NULL!	#NULL!	F	N	N	R	13	sub13	129	4937852	4941212	incongruent	ON	1	2	chair_2_incon.mp4	RIGHT	9.33	LEFT	53	Video_IA	Video_IA	subs	1	7	1	1	42	3	70	50	90	80	80	60	3	2	2	3	2	2	4	5	5	2
AUS01	AUS	EN	20	14	#NULL!	#NULL!	F	N	N	R	13	sub13	129	4937852	4941212	incongruent	ON	1	2	chair_2_incon.mp4	RIGHT	8.34	DOWN	40	Video_IA	Sub_IA	subs	1	7	1	1	42	3	70	50	90	80	80	60	3	2	2	3	2	2	4	5	5	2
AUS01	AUS	EN	20	14	#NULL!	#NULL!	F	N	N	R	13	sub13	129	4937852	4941212	incongruent	ON	1	2	chair_2_incon.mp4	RIGHT	0.57	RIGHT	27	Video_IA	Video_IA	subs	1	7	1	1	42	3	70	50	90	80	80	60	3	2	2	3	2	2	4	5	5	2
AUS01	AUS	EN	20	14	#NULL!	#NULL!	F	N	N	R	13	sub13	129	4937852	4941212	incongruent	ON	1	2	chair_2_incon.mp4	RIGHT	9.13	RIGHT	46	Sub_IA	Sub_IA	subs	1	7	1	1	42	3	70	50	90	80	80	60	3	2	2	3	2	2	4	5	5	2
AUS01	AUS	EN	20	14	#NULL!	#NULL!	F	N	N	R	15	sub15	131	4942572	4944692	incongruent	ON	1	2	chair_2_incon.mp4	RIGHT	8.07	DOWN	55	Video_IA	Video_IA	subs	1	7	1	1	42	3	70	50	90	80	80	60	3	2	2	3	2	2	4	5	5	2
AUS01	AUS	EN	20	14	#NULL!	#NULL!	F	N	N	R	15	sub15	131	4942572	4944692	incongruent	ON	1	2	chair_2_incon.mp4	RIGHT	8.79	RIGHT	43	Video_IA	Video_IA	subs	1	7	1	1	42	3	70	50	90	80	80	60	3	2	2	3	2	2	4	5	5	2
AUS01	AUS	EN	20	14	#NULL!	#NULL!	F	N	N	R	15	sub15	131	4942572	4944692	incongruent	ON	1	2	chair_2_incon.mp4	RIGHT	0.49	.	147	Video_IA	Video_IA	subs	1	7	1	1	42	3	70	50	90	80	80	60	3	2	2	3	2	2	4	5	5	2
AUS01	AUS	EN	20	14	#NULL!	#NULL!	F	N	N	R	15	sub15	131	4942572	4944692	incongruent	ON	1	2	chair_2_incon.mp4	RIGHT	11.86	UP	49	Sub_IA	Video_IA	subs	1	7	1	1	42	3	70	50	90	80	80	60	3	2	2	3	2	2	4	5	5	2
AUS01	AUS	EN	20	14	#NULL!	#NULL!	F	N	N	R	15	sub15	131	4942572	4944692	incongruent	ON	1	2	chair_2_incon.mp4	RIGHT	3.75	LEFT	30	.	Sub_IA	subs	1	7	1	1	42	3	70	50	90	80	80	60	3	2	2	3	2	2	4	5	5	2
AUS01	AUS	EN	20	14	#NULL!	#NULL!	F	N	N	R	16	sub16	132	4945132	4946132	incongruent	ON	1	2	chair_2_incon.mp4	RIGHT	1.55	LEFT	22	Video_IA	Video_IA	subs	1	7	1	1	42	3	70	50	90	80	80	60	3	2	2	3	2	2	4	5	5	2
AUS01	AUS	EN	20	14	#NULL!	#NULL!	F	N	N	R	16	sub16	132	4945132	4946132	incongruent	ON	1	2	chair_2_incon.mp4	RIGHT	0.93	UP	19	Video_IA	Video_IA	subs	1	7	1	1	42	3	70	50	90	80	80	60	3	2	2	3	2	2	4	5	5	2
AUS01	AUS	EN	20	14	#NULL!	#NULL!	F	N	N	R	16	sub16	132	4945132	4946132	incongruent	ON	1	2	chair_2_incon.mp4	RIGHT	0.71	DOWN	14	Video_IA	Video_IA	subs	1	7	1	1	42	3	70	50	90	80	80	60	3	2	2	3	2	2	4	5	5	2
AUS01	AUS	EN	20	14	#NULL!	#NULL!	F	N	N	R	17	sub17	133	4946852	4948212	incongruent	ON	1	2	chair_2_incon.mp4	RIGHT	11.98	DOWN	66	Video_IA	Sub_IA	subs	1	7	1	1	42	3	70	50	90	80	80	60	3	2	2	3	2	2	4	5	5	2
AUS01	AUS	EN	20	14	#NULL!	#NULL!	F	N	N	R	17	sub17	133	4946852	4948212	incongruent	ON	1	2	chair_2_incon.mp4	RIGHT	11.74	UP	66	Sub_IA	Video_IA	subs	1	7	1	1	42	3	70	50	90	80	80	60	3	2	2	3	2	2	4	5	5	2
AUS01	AUS	EN	20	14	#NULL!	#NULL!	F	N	N	R	18	sub18	134	4949372	4951492	incongruent	ON	1	2	chair_2_incon.mp4	RIGHT	1.58	LEFT	21	Video_IA	Video_IA	subs	1	7	1	1	42	3	70	50	90	80	80	60	3	2	2	3	2	2	4	5	5	2
AUS01	AUS	EN	20	14	#NULL!	#NULL!	F	N	N	R	18	sub18	134	4949372	4951492	incongruent	ON	1	2	chair_2_incon.mp4	RIGHT	0.94	RIGHT	15	Video_IA	Video_IA	subs	1	7	1	1	42	3	70	50	90	80	80	60	3	2	2	3	2	2	4	5	5	2
AUS01	AUS	EN	20	14	#NULL!	#NULL!	F	N	N	R	18	sub18	134	4949372	4951492	incongruent	ON	1	2	chair_2_incon.mp4	RIGHT	6.62	DOWN	53	Video_IA	Video_IA	subs	1	7	1	1	42	3	70	50	90	80	80	60	3	2	2	3	2	2	4	5	5	2
AUS01	AUS	EN	20	14	#NULL!	#NULL!	F	N	N	R	18	sub18	134	4949372	4951492	incongruent	ON	1	2	chair_2_incon.mp4	RIGHT	6.39	UP	45	Video_IA	Video_IA	subs	1	7	1	1	42	3	70	50	90	80	80	60	3	2	2	3	2	2	4	5	5	2
AUS01	AUS	EN	20	14	#NULL!	#NULL!	F	N	N	R	19	sub19	135	4951572	4953972	incongruent	ON	1	2	chair_2_incon.mp4	RIGHT	0.37	.	171	Video_IA	Video_IA	subs	1	7	1	1	42	3	70	50	90	80	80	60	3	2	2	3	2	2	4	5	5	2
AUS01	AUS	EN	20	14	#NULL!	#NULL!	F	N	N	R	19	sub19	135	4951572	4953972	incongruent	ON	1	2	chair_2_incon.mp4	RIGHT	2.15	LEFT	23	Video_IA	Video_IA	subs	1	7	1	1	42	3	70	50	90	80	80	60	3	2	2	3	2	2	4	5	5	2
AUS01	AUS	EN	20	14	#NULL!	#NULL!	F	N	N	R	19	sub19	135	4951572	4953972	incongruent	ON	1	2	chair_2_incon.mp4	RIGHT	12.65	LEFT	122	Video_IA	Video_IA	subs	1	7	1	1	42	3	70	50	90	80	80	60	3	2	2	3	2	2	4	5	5	2
AUS01	AUS	EN	20	14	#NULL!	#NULL!	F	N	N	R	19	sub19	135	4951572	4953972	incongruent	ON	1	2	chair_2_incon.mp4	RIGHT	10.87	RIGHT	60	Video_IA	Video_IA	subs	1	7	1	1	42	3	70	50	90	80	80	60	3	2	2	3	2	2	4	5	5	2
AUS01	AUS	EN	20	14	#NULL!	#NULL!	F	N	N	R	19	sub19	135	4951572	4953972	incongruent	ON	1	2	chair_2_incon.mp4	RIGHT	10.04	DOWN	57	Video_IA	Video_IA	subs	1	7	1	1	42	3	70	50	90	80	80	60	3	2	2	3	2	2	4	5	5	2
AUS01	AUS	EN	20	14	#NULL!	#NULL!	F	N	N	R	19	sub19	135	4951572	4953972	incongruent	ON	1	2	chair_2_incon.mp4	RIGHT	8.92	RIGHT	44	Video_IA	Video_IA	subs	1	7	1	1	42	3	70	50	90	80	80	60	3	2	2	3	2	2	4	5	5	2
AUS01	AUS	EN	20	14	#NULL!	#NULL!	F	N	N	R	19	sub19	135	4951572	4953972	incongruent	ON	1	2	chair_2_incon.mp4	RIGHT	9.39	UP	51	Video_IA	Video_IA	subs	1	7	1	1	42	3	70	50	90	80	80	60	3	2	2	3	2	2	4	5	5	2
AUS01	AUS	EN	20	14	#NULL!	#NULL!	F	N	N	R	20	sub21	136	4956772	4958412	incongruent	ON	1	2	chair_2_incon.mp4	RIGHT	7.54	DOWN	53	Video_IA	Video_IA	subs	1	7	1	1	42	3	70	50	90	80	80	60	3	2	2	3	2	2	4	5	5	2
AUS01	AUS	EN	20	14	#NULL!	#NULL!	F	N	N	R	20	sub21	136	4956772	4958412	incongruent	ON	1	2	chair_2_incon.mp4	RIGHT	11.68	UP	56	Sub_IA	Video_IA	subs	1	7	1	1	42	3	70	50	90	80	80	60	3	2	2	3	2	2	4	5	5	2
AUS01	AUS	EN	20	14	#NULL!	#NULL!	F	N	N	R	20	sub21	136	4956772	4958412	incongruent	ON	1	2	chair_2_incon.mp4	RIGHT	12.28	DOWN	70	Video_IA	Sub_IA	subs	1	7	1	1	42	3	70	50	90	80	80	60	3	2	2	3	2	2	4	5	5	2
AUS01	AUS	EN	20	14	#NULL!	#NULL!	F	N	N	R	20	sub21	136	4956772	4958412	incongruent	ON	1	2	chair_2_incon.mp4	RIGHT	8.27	LEFT	44	Video_IA	Video_IA	subs	1	7	1	1	42	3	70	50	90	80	80	60	3	2	2	3	2	2	4	5	5	2
AUS01	AUS	EN	20	14	#NULL!	#NULL!	F	N	N	R	21	sub20	137	4954052	4956612	incongruent	ON	1	2	chair_2_incon.mp4	RIGHT	2.29	RIGHT	24	Video_IA	Video_IA	subs	1	7	1	1	42	3	70	50	90	80	80	60	3	2	2	3	2	2	4	5	5	2
AUS01	AUS	EN	20	14	#NULL!	#NULL!	F	N	N	R	21	sub20	137	4954052	4956612	incongruent	ON	1	2	chair_2_incon.mp4	RIGHT	5.78	DOWN	43	Video_IA	Video_IA	subs	1	7	1	1	42	3	70	50	90	80	80	60	3	2	2	3	2	2	4	5	5	2
AUS01	AUS	EN	20	14	#NULL!	#NULL!	F	N	N	R	21	sub20	137	4954052	4956612	incongruent	ON	1	2	chair_2_incon.mp4	RIGHT	5.16	UP	43	Video_IA	Video_IA	subs	1	7	1	1	42	3	70	50	90	80	80	60	3	2	2	3	2	2	4	5	5	2
AUS01	AUS	EN	20	14	#NULL!	#NULL!	F	N	N	R	21	sub20	137	4954052	4956612	incongruent	ON	1	2	chair_2_incon.mp4	RIGHT	0.96	UP	18	Video_IA	Video_IA	subs	1	7	1	1	42	3	70	50	90	80	80	60	3	2	2	3	2	2	4	5	5	2
AUS01	AUS	EN	20	14	#NULL!	#NULL!	F	N	N	R	22	sub22	138	4958492	4961852	incongruent	ON	1	2	chair_2_incon.mp4	RIGHT	1.61	RIGHT	30	Sub_IA	Sub_IA	subs	1	7	1	1	42	3	70	50	90	80	80	60	3	2	2	3	2	2	4	5	5	2
AUS01	AUS	EN	20	14	#NULL!	#NULL!	F	N	N	R	22	sub22	138	4958492	4961852	incongruent	ON	1	2	chair_2_incon.mp4	RIGHT	2.05	DOWN	22	Sub_IA	Sub_IA	subs	1	7	1	1	42	3	70	50	90	80	80	60	3	2	2	3	2	2	4	5	5	2
AUS01	AUS	EN	20	14	#NULL!	#NULL!	F	N	N	R	22	sub22	138	4958492	4961852	incongruent	ON	1	2	chair_2_incon.mp4	RIGHT	12.94	UP	49	Sub_IA	Video_IA	subs	1	7	1	1	42	3	70	50	90	80	80	60	3	2	2	3	2	2	4	5	5	2
AUS01	AUS	EN	20	14	#NULL!	#NULL!	F	N	N	R	22	sub22	138	4958492	4961852	incongruent	ON	1	2	chair_2_incon.mp4	RIGHT	1.8	RIGHT	32	Sub_IA	Video_IA	subs	1	7	1	1	42	3	70	50	90	80	80	60	3	2	2	3	2	2	4	5	5	2
AUS01	AUS	EN	20	14	#NULL!	#NULL!	F	N	N	R	22	sub22	138	4958492	4961852	incongruent	ON	1	2	chair_2_incon.mp4	RIGHT	11.85	UP	51	Video_IA	Video_IA	subs	1	7	1	1	42	3	70	50	90	80	80	60	3	2	2	3	2	2	4	5	5	2
AUS01	AUS	EN	20	14	#NULL!	#NULL!	F	N	N	R	22	sub22	138	4958492	4961852	incongruent	ON	1	2	chair_2_incon.mp4	RIGHT	4.58	LEFT	32	Sub_IA	Sub_IA	subs	1	7	1	1	42	3	70	50	90	80	80	60	3	2	2	3	2	2	4	5	5	2
AUS01	AUS	EN	20	14	#NULL!	#NULL!	F	N	N	R	22	sub22	138	4958492	4961852	incongruent	ON	1	2	chair_2_incon.mp4	RIGHT	12.45	DOWN	112	Video_IA	Sub_IA	subs	1	7	1	1	42	3	70	50	90	80	80	60	3	2	2	3	2	2	4	5	5	2
AUS01	AUS	EN	20	14	#NULL!	#NULL!	F	N	N	R	22	sub22	138	4958492	4961852	incongruent	ON	1	2	chair_2_incon.mp4	RIGHT	12.36	DOWN	62	Video_IA	Sub_IA	subs	1	7	1	1	42	3	70	50	90	80	80	60	3	2	2	3	2	2	4	5	5	2
AUS01	AUS	EN	20	14	#NULL!	#NULL!	F	N	N	R	22	sub22	138	4958492	4961852	incongruent	ON	1	2	chair_2_incon.mp4	RIGHT	12.87	DOWN	76	Video_IA	Sub_IA	subs	1	7	1	1	42	3	70	50	90	80	80	60	3	2	2	3	2	2	4	5	5	2
AUS01	AUS	EN	20	14	#NULL!	#NULL!	F	N	N	R	22	sub22	138	4958492	4961852	incongruent	ON	1	2	chair_2_incon.mp4	RIGHT	1.3	LEFT	19	Sub_IA	Sub_IA	subs	1	7	1	1	42	3	70	50	90	80	80	60	3	2	2	3	2	2	4	5	5	2
AUS01	AUS	EN	20	14	#NULL!	#NULL!	F	N	N	R	23	sub23	139	4962652	4964372	incongruent	ON	1	2	chair_2_incon.mp4	RIGHT	2.4	UP	25	Video_IA	Video_IA	subs	1	7	1	1	42	3	70	50	90	80	80	60	3	2	2	3	2	2	4	5	5	2
AUS01	AUS	EN	20	14	#NULL!	#NULL!	F	N	N	R	23	sub23	139	4962652	4964372	incongruent	ON	1	2	chair_2_incon.mp4	RIGHT	3.05	DOWN	236	Video_IA	Video_IA	subs	1	7	1	1	42	3	70	50	90	80	80	60	3	2	2	3	2	2	4	5	5	2
AUS01	AUS	EN	20	14	#NULL!	#NULL!	F	N	N	R	23	sub23	139	4962652	4964372	incongruent	ON	1	2	chair_2_incon.mp4	RIGHT	11.6	UP	44	Sub_IA	Video_IA	subs	1	7	1	1	42	3	70	50	90	80	80	60	3	2	2	3	2	2	4	5	5	2
AUS01	AUS	EN	20	14	#NULL!	#NULL!	F	N	N	R	23	sub23	139	4962652	4964372	incongruent	ON	1	2	chair_2_incon.mp4	RIGHT	11.41	DOWN	57	Video_IA	Sub_IA	subs	1	7	1	1	42	3	70	50	90	80	80	60	3	2	2	3	2	2	4	5	5	2
AUS01	AUS	EN	20	14	#NULL!	#NULL!	F	N	N	R	23	sub23	139	4962652	4964372	incongruent	ON	1	2	chair_2_incon.mp4	RIGHT	0.99	UP	18	Video_IA	Video_IA	subs	1	7	1	1	42	3	70	50	90	80	80	60	3	2	2	3	2	2	4	5	5	2
AUS01	AUS	EN	20	14	#NULL!	#NULL!	F	N	N	R	24	sub24	140	4965012	4968052	incongruent	ON	1	2	chair_2_incon.mp4	RIGHT	11.85	UP	65	Video_IA	Video_IA	subs	1	7	1	1	42	3	70	50	90	80	80	60	3	2	2	3	2	2	4	5	5	2
AUS01	AUS	EN	20	14	#NULL!	#NULL!	F	N	N	R	24	sub24	140	4965012	4968052	incongruent	ON	1	2	chair_2_incon.mp4	RIGHT	6.02	DOWN	48	Video_IA	Video_IA	subs	1	7	1	1	42	3	70	50	90	80	80	60	3	2	2	3	2	2	4	5	5	2
AUS01	AUS	EN	20	14	#NULL!	#NULL!	F	N	N	R	24	sub24	140	4965012	4968052	incongruent	ON	1	2	chair_2_incon.mp4	RIGHT	8.86	UP	42	Video_IA	Video_IA	subs	1	7	1	1	42	3	70	50	90	80	80	60	3	2	2	3	2	2	4	5	5	2
AUS01	AUS	EN	20	14	#NULL!	#NULL!	F	N	N	R	24	sub24	140	4965012	4968052	incongruent	ON	1	2	chair_2_incon.mp4	RIGHT	1.25	LEFT	20	Video_IA	Video_IA	subs	1	7	1	1	42	3	70	50	90	80	80	60	3	2	2	3	2	2	4	5	5	2
AUS01	AUS	EN	20	14	#NULL!	#NULL!	F	N	N	R	24	sub24	140	4965012	4968052	incongruent	ON	1	2	chair_2_incon.mp4	RIGHT	10.68	DOWN	61	Video_IA	Video_IA	subs	1	7	1	1	42	3	70	50	90	80	80	60	3	2	2	3	2	2	4	5	5	2
AUS01	AUS	EN	20	14	#NULL!	#NULL!	F	N	N	R	24	sub24	140	4965012	4968052	incongruent	ON	1	2	chair_2_incon.mp4	RIGHT	1	DOWN	24	Video_IA	Video_IA	subs	1	7	1	1	42	3	70	50	90	80	80	60	3	2	2	3	2	2	4	5	5	2
AUS01	AUS	EN	20	14	#NULL!	#NULL!	F	N	N	R	24	sub24	140	4965012	4968052	incongruent	ON	1	2	chair_2_incon.mp4	RIGHT	9.41	DOWN	169	Video_IA	Video_IA	subs	1	7	1	1	42	3	70	50	90	80	80	60	3	2	2	3	2	2	4	5	5	2
AUS01	AUS	EN	20	14	#NULL!	#NULL!	F	N	N	R	24	sub24	140	4965012	4968052	incongruent	ON	1	2	chair_2_incon.mp4	RIGHT	9.84	UP	51	Video_IA	Video_IA	subs	1	7	1	1	42	3	70	50	90	80	80	60	3	2	2	3	2	2	4	5	5	2
AUS01	AUS	EN	20	14	#NULL!	#NULL!	F	N	N	R	24	sub24	140	4965012	4968052	incongruent	ON	1	2	chair_2_incon.mp4	RIGHT	3.16	DOWN	41	Video_IA	Video_IA	subs	1	7	1	1	42	3	70	50	90	80	80	60	3	2	2	3	2	2	4	5	5	2
AUS01	AUS	EN	20	14	#NULL!	#NULL!	F	N	N	R	25	sub25	141	4970092	4971092	incongruent	ON	1	2	chair_2_incon.mp4	RIGHT	13.55	DOWN	66	Video_IA	Sub_IA	subs	1	7	1	1	42	3	70	50	90	80	80	60	3	2	2	3	2	2	4	5	5	2
AUS01	AUS	EN	20	14	#NULL!	#NULL!	F	N	N	R	25	sub25	141	4970092	4971092	incongruent	ON	1	2	chair_2_incon.mp4	RIGHT	12.45	DOWN	59	Video_IA	Sub_IA	subs	1	7	1	1	42	3	70	50	90	80	80	60	3	2	2	3	2	2	4	5	5	2
AUS01	AUS	EN	20	14	#NULL!	#NULL!	F	N	N	R	25	sub25	141	4970092	4971092	incongruent	ON	1	2	chair_2_incon.mp4	RIGHT	0.77	UP	18	Video_IA	Video_IA	subs	1	7	1	1	42	3	70	50	90	80	80	60	3	2	2	3	2	2	4	5	5	2
AUS01	AUS	EN	20	14	#NULL!	#NULL!	F	N	N	R	25	sub25	141	4970092	4971092	incongruent	ON	1	2	chair_2_incon.mp4	RIGHT	13.11	UP	46	Sub_IA	Video_IA	subs	1	7	1	1	42	3	70	50	90	80	80	60	3	2	2	3	2	2	4	5	5	2
AUS01	AUS	EN	20	14	#NULL!	#NULL!	F	N	N	R	26	sub26	142	4972212	4974252	incongruent	ON	1	2	chair_2_incon.mp4	RIGHT	11.41	UP	50	Sub_IA	Video_IA	subs	1	7	1	1	42	3	70	50	90	80	80	60	3	2	2	3	2	2	4	5	5	2
AUS01	AUS	EN	20	14	#NULL!	#NULL!	F	N	N	R	26	sub26	142	4972212	4974252	incongruent	ON	1	2	chair_2_incon.mp4	RIGHT	11.42	DOWN	59	Video_IA	Sub_IA	subs	1	7	1	1	42	3	70	50	90	80	80	60	3	2	2	3	2	2	4	5	5	2
AUS01	AUS	EN	20	14	#NULL!	#NULL!	F	N	N	R	26	sub26	142	4972212	4974252	incongruent	ON	1	2	chair_2_incon.mp4	RIGHT	6.76	DOWN	54	Video_IA	Video_IA	subs	1	7	1	1	42	3	70	50	90	80	80	60	3	2	2	3	2	2	4	5	5	2
AUS01	AUS	EN	20	14	#NULL!	#NULL!	F	N	N	R	26	sub26	142	4972212	4974252	incongruent	ON	1	2	chair_2_incon.mp4	RIGHT	7.01	UP	35	Video_IA	Video_IA	subs	1	7	1	1	42	3	70	50	90	80	80	60	3	2	2	3	2	2	4	5	5	2
AUS01	AUS	EN	20	14	#NULL!	#NULL!	F	N	N	R	27	sub27	143	4974412	4978332	incongruent	ON	1	2	chair_2_incon.mp4	RIGHT	11.49	UP	49	Sub_IA	Video_IA	subs	1	7	1	1	42	3	70	50	90	80	80	60	3	2	2	3	2	2	4	5	5	2
AUS01	AUS	EN	20	14	#NULL!	#NULL!	F	N	N	R	27	sub27	143	4974412	4978332	incongruent	ON	1	2	chair_2_incon.mp4	RIGHT	10.24	DOWN	57	Video_IA	Sub_IA	subs	1	7	1	1	42	3	70	50	90	80	80	60	3	2	2	3	2	2	4	5	5	2
AUS01	AUS	EN	20	14	#NULL!	#NULL!	F	N	N	R	27	sub27	143	4974412	4978332	incongruent	ON	1	2	chair_2_incon.mp4	RIGHT	5.63	RIGHT	37	Sub_IA	Sub_IA	subs	1	7	1	1	42	3	70	50	90	80	80	60	3	2	2	3	2	2	4	5	5	2
AUS01	AUS	EN	20	14	#NULL!	#NULL!	F	N	N	R	27	sub27	143	4974412	4978332	incongruent	ON	1	2	chair_2_incon.mp4	RIGHT	0.77	RIGHT	13	Video_IA	Video_IA	subs	1	7	1	1	42	3	70	50	90	80	80	60	3	2	2	3	2	2	4	5	5	2
AUS01	AUS	EN	20	14	#NULL!	#NULL!	F	N	N	R	27	sub27	143	4974412	4978332	incongruent	ON	1	2	chair_2_incon.mp4	RIGHT	0.72	DOWN	18	Video_IA	Video_IA	subs	1	7	1	1	42	3	70	50	90	80	80	60	3	2	2	3	2	2	4	5	5	2
AUS01	AUS	EN	20	14	#NULL!	#NULL!	F	N	N	R	27	sub27	143	4974412	4978332	incongruent	ON	1	2	chair_2_incon.mp4	RIGHT	1.55	LEFT	23	Sub_IA	Sub_IA	subs	1	7	1	1	42	3	70	50	90	80	80	60	3	2	2	3	2	2	4	5	5	2
AUS01	AUS	EN	20	14	#NULL!	#NULL!	F	N	N	R	27	sub27	143	4974412	4978332	incongruent	ON	1	2	chair_2_incon.mp4	RIGHT	10.08	DOWN	58	Video_IA	.	subs	1	7	1	1	42	3	70	50	90	80	80	60	3	2	2	3	2	2	4	5	5	2
AUS01	AUS	EN	20	14	#NULL!	#NULL!	F	N	N	R	27	sub27	143	4974412	4978332	incongruent	ON	1	2	chair_2_incon.mp4	RIGHT	4.24	RIGHT	29	Sub_IA	Sub_IA	subs	1	7	1	1	42	3	70	50	90	80	80	60	3	2	2	3	2	2	4	5	5	2
AUS01	AUS	EN	20	14	#NULL!	#NULL!	F	N	N	R	27	sub27	143	4974412	4978332	incongruent	ON	1	2	chair_2_incon.mp4	RIGHT	12.03	UP	62	Sub_IA	Video_IA	subs	1	7	1	1	42	3	70	50	90	80	80	60	3	2	2	3	2	2	4	5	5	2
AUS01	AUS	EN	20	14	#NULL!	#NULL!	F	N	N	R	28	sub28	144	4978492	4981652	incongruent	ON	1	2	chair_2_incon.mp4	RIGHT	0.68	DOWN	54	Video_IA	Video_IA	subs	1	7	1	1	42	3	70	50	90	80	80	60	3	2	2	3	2	2	4	5	5	2
AUS01	AUS	EN	20	14	#NULL!	#NULL!	F	N	N	R	28	sub28	144	4978492	4981652	incongruent	ON	1	2	chair_2_incon.mp4	RIGHT	2.11	LEFT	34	Sub_IA	Sub_IA	subs	1	7	1	1	42	3	70	50	90	80	80	60	3	2	2	3	2	2	4	5	5	2
AUS01	AUS	EN	20	14	#NULL!	#NULL!	F	N	N	R	28	sub28	144	4978492	4981652	incongruent	ON	1	2	chair_2_incon.mp4	RIGHT	15.55	UP	59	Sub_IA	Video_IA	subs	1	7	1	1	42	3	70	50	90	80	80	60	3	2	2	3	2	2	4	5	5	2
AUS01	AUS	EN	20	14	#NULL!	#NULL!	F	N	N	R	28	sub28	144	4978492	4981652	incongruent	ON	1	2	chair_2_incon.mp4	RIGHT	16.13	UP	51	Sub_IA	Video_IA	subs	1	7	1	1	42	3	70	50	90	80	80	60	3	2	2	3	2	2	4	5	5	2
AUS01	AUS	EN	20	14	#NULL!	#NULL!	F	N	N	R	28	sub28	144	4978492	4981652	incongruent	ON	1	2	chair_2_incon.mp4	RIGHT	7.56	RIGHT	46	Sub_IA	Sub_IA	subs	1	7	1	1	42	3	70	50	90	80	80	60	3	2	2	3	2	2	4	5	5	2
AUS01	AUS	EN	20	14	#NULL!	#NULL!	F	N	N	R	28	sub28	144	4978492	4981652	incongruent	ON	1	2	chair_2_incon.mp4	RIGHT	6.81	RIGHT	42	Sub_IA	Sub_IA	subs	1	7	1	1	42	3	70	50	90	80	80	60	3	2	2	3	2	2	4	5	5	2
AUS01	AUS	EN	20	14	#NULL!	#NULL!	F	N	N	R	28	sub28	144	4978492	4981652	incongruent	ON	1	2	chair_2_incon.mp4	RIGHT	14.55	DOWN	69	Video_IA	Sub_IA	subs	1	7	1	1	42	3	70	50	90	80	80	60	3	2	2	3	2	2	4	5	5	2
AUS01	AUS	EN	20	14	#NULL!	#NULL!	F	N	N	R	28	sub28	144	4978492	4981652	incongruent	ON	1	2	chair_2_incon.mp4	RIGHT	13.15	DOWN	64	Video_IA	Sub_IA	subs	1	7	1	1	42	3	70	50	90	80	80	60	3	2	2	3	2	2	4	5	5	2
AUS01	AUS	EN	20	14	#NULL!	#NULL!	F	N	N	R	28	sub28	144	4978492	4981652	incongruent	ON	1	2	chair_2_incon.mp4	RIGHT	0.49	.	8	Video_IA	Video_IA	subs	1	7	1	1	42	3	70	50	90	80	80	60	3	2	2	3	2	2	4	5	5	2
AUS01	AUS	EN	20	14	#NULL!	#NULL!	F	N	N	R	28	sub28	144	4978492	4981652	incongruent	ON	1	2	chair_2_incon.mp4	RIGHT	2.1	LEFT	25	Sub_IA	Sub_IA	subs	1	7	1	1	42	3	70	50	90	80	80	60	3	2	2	3	2	2	4	5	5	2
AUS01	AUS	EN	20	14	#NULL!	#NULL!	F	N	N	R	29	sub29	145	4981812	4983732	incongruent	ON	1	2	chair_2_incon.mp4	RIGHT	1.57	RIGHT	33	Video_IA	Video_IA	subs	1	7	1	1	42	3	70	50	90	80	80	60	3	2	2	3	2	2	4	5	5	2
AUS01	AUS	EN	20	14	#NULL!	#NULL!	F	N	N	R	29	sub29	145	4981812	4983732	incongruent	ON	1	2	chair_2_incon.mp4	RIGHT	11.95	UP	64	Sub_IA	Video_IA	subs	1	7	1	1	42	3	70	50	90	80	80	60	3	2	2	3	2	2	4	5	5	2
AUS01	AUS	EN	20	14	#NULL!	#NULL!	F	N	N	R	29	sub29	145	4981812	4983732	incongruent	ON	1	2	chair_2_incon.mp4	RIGHT	3.22	RIGHT	30	Sub_IA	Video_IA	subs	1	7	1	1	42	3	70	50	90	80	80	60	3	2	2	3	2	2	4	5	5	2
AUS01	AUS	EN	20	14	#NULL!	#NULL!	F	N	N	R	29	sub29	145	4981812	4983732	incongruent	ON	1	2	chair_2_incon.mp4	RIGHT	11.42	DOWN	59	Video_IA	Sub_IA	subs	1	7	1	1	42	3	70	50	90	80	80	60	3	2	2	3	2	2	4	5	5	2
AUS01	AUS	EN	20	14	#NULL!	#NULL!	F	N	N	R	29	sub29	145	4981812	4983732	incongruent	ON	1	2	chair_2_incon.mp4	RIGHT	6.41	RIGHT	35	Video_IA	Video_IA	subs	1	7	1	1	42	3	70	50	90	80	80	60	3	2	2	3	2	2	4	5	5	2
AUS01	AUS	EN	20	14	#NULL!	#NULL!	F	N	N	R	30	sub30	146	4983892	4986092	incongruent	ON	1	2	chair_2_incon.mp4	RIGHT	12.58	UP	49	Sub_IA	Video_IA	subs	1	7	1	1	42	3	70	50	90	80	80	60	3	2	2	3	2	2	4	5	5	2
AUS01	AUS	EN	20	14	#NULL!	#NULL!	F	N	N	R	30	sub30	146	4983892	4986092	incongruent	ON	1	2	chair_2_incon.mp4	RIGHT	13.3	DOWN	70	Video_IA	Sub_IA	subs	1	7	1	1	42	3	70	50	90	80	80	60	3	2	2	3	2	2	4	5	5	2
AUS01	AUS	EN	20	14	#NULL!	#NULL!	F	N	N	R	30	sub30	146	4983892	4986092	incongruent	ON	1	2	chair_2_incon.mp4	RIGHT	2	LEFT	30	Sub_IA	Sub_IA	subs	1	7	1	1	42	3	70	50	90	80	80	60	3	2	2	3	2	2	4	5	5	2
AUS01	AUS	EN	20	14	#NULL!	#NULL!	F	N	N	R	30	sub30	146	4983892	4986092	incongruent	ON	1	2	chair_2_incon.mp4	RIGHT	7.21	LEFT	38	Video_IA	Video_IA	subs	1	7	1	1	42	3	70	50	90	80	80	60	3	2	2	3	2	2	4	5	5	2
AUS01	AUS	EN	20	14	#NULL!	#NULL!	F	N	N	R	30	sub30	146	4983892	4986092	incongruent	ON	1	2	chair_2_incon.mp4	RIGHT	13.75	UP	48	Sub_IA	Video_IA	subs	1	7	1	1	42	3	70	50	90	80	80	60	3	2	2	3	2	2	4	5	5	2
AUS01	AUS	EN	20	14	#NULL!	#NULL!	F	N	N	R	30	sub30	146	4983892	4986092	incongruent	ON	1	2	chair_2_incon.mp4	RIGHT	5.11	RIGHT	31	Video_IA	Video_IA	subs	1	7	1	1	42	3	70	50	90	80	80	60	3	2	2	3	2	2	4	5	5	2
AUS01	AUS	EN	20	14	#NULL!	#NULL!	F	N	N	R	30	sub30	146	4983892	4986092	incongruent	ON	1	2	chair_2_incon.mp4	RIGHT	10.35	DOWN	59	Video_IA	Video_IA	subs	1	7	1	1	42	3	70	50	90	80	80	60	3	2	2	3	2	2	4	5	5	2
AUS01	AUS	EN	20	14	#NULL!	#NULL!	F	N	N	R	30	sub30	146	4983892	4986092	incongruent	ON	1	2	chair_2_incon.mp4	RIGHT	2.95	DOWN	45	Video_IA	Sub_IA	subs	1	7	1	1	42	3	70	50	90	80	80	60	3	2	2	3	2	2	4	5	5	2
AUS01	AUS	EN	20	14	#NULL!	#NULL!	F	N	N	R	31	sub31	147	4986252	4987372	incongruent	ON	1	2	chair_2_incon.mp4	RIGHT	3.66	LEFT	38	Video_IA	Video_IA	subs	1	7	1	1	42	3	70	50	90	80	80	60	3	2	2	3	2	2	4	5	5	2
AUS01	AUS	EN	20	14	#NULL!	#NULL!	F	N	N	R	31	sub31	147	4986252	4987372	incongruent	ON	1	2	chair_2_incon.mp4	RIGHT	14.42	DOWN	71	Video_IA	Sub_IA	subs	1	7	1	1	42	3	70	50	90	80	80	60	3	2	2	3	2	2	4	5	5	2
AUS01	AUS	EN	20	14	#NULL!	#NULL!	F	N	N	R	31	sub31	147	4986252	4987372	incongruent	ON	1	2	chair_2_incon.mp4	RIGHT	1.35	DOWN	21	Video_IA	Video_IA	subs	1	7	1	1	42	3	70	50	90	80	80	60	3	2	2	3	2	2	4	5	5	2
AUS01	AUS	EN	20	14	#NULL!	#NULL!	F	N	N	R	31	sub31	147	4986252	4987372	incongruent	ON	1	2	chair_2_incon.mp4	RIGHT	15.54	UP	51	Sub_IA	Video_IA	subs	1	7	1	1	42	3	70	50	90	80	80	60	3	2	2	3	2	2	4	5	5	2
AUS01	AUS	EN	20	14	#NULL!	#NULL!	F	N	N	R	32	sub32	148	4987931	4988932	incongruent	ON	1	2	chair_2_incon.mp4	RIGHT	13.32	UP	46	Sub_IA	Video_IA	subs	1	7	1	1	42	3	70	50	90	80	80	60	3	2	2	3	2	2	4	5	5	2
AUS01	AUS	EN	20	14	#NULL!	#NULL!	F	N	N	R	32	sub32	148	4987931	4988932	incongruent	ON	1	2	chair_2_incon.mp4	RIGHT	4.95	DOWN	41	Video_IA	Sub_IA	subs	1	7	1	1	42	3	70	50	90	80	80	60	3	2	2	3	2	2	4	5	5	2
AUS01	AUS	EN	20	14	#NULL!	#NULL!	F	N	N	R	33	sub33	149	4989092	4991372	incongruent	ON	1	2	chair_2_incon.mp4	RIGHT	11.18	UP	46	Sub_IA	Video_IA	subs	1	7	1	1	42	3	70	50	90	80	80	60	3	2	2	3	2	2	4	5	5	2
AUS01	AUS	EN	20	14	#NULL!	#NULL!	F	N	N	R	33	sub33	149	4989092	4991372	incongruent	ON	1	2	chair_2_incon.mp4	RIGHT	10.54	DOWN	59	Video_IA	Sub_IA	subs	1	7	1	1	42	3	70	50	90	80	80	60	3	2	2	3	2	2	4	5	5	2
AUS01	AUS	EN	20	14	#NULL!	#NULL!	F	N	N	R	33	sub33	149	4989092	4991372	incongruent	ON	1	2	chair_2_incon.mp4	RIGHT	11.25	DOWN	79	Video_IA	Sub_IA	subs	1	7	1	1	42	3	70	50	90	80	80	60	3	2	2	3	2	2	4	5	5	2
AUS01	AUS	EN	20	14	#NULL!	#NULL!	F	N	N	R	33	sub33	149	4989092	4991372	incongruent	ON	1	2	chair_2_incon.mp4	RIGHT	6.47	RIGHT	38	Video_IA	Video_IA	subs	1	7	1	1	42	3	70	50	90	80	80	60	3	2	2	3	2	2	4	5	5	2
AUS01	AUS	EN	20	14	#NULL!	#NULL!	F	N	N	R	33	sub33	149	4989092	4991372	incongruent	ON	1	2	chair_2_incon.mp4	RIGHT	1.3	RIGHT	27	Video_IA	Video_IA	subs	1	7	1	1	42	3	70	50	90	80	80	60	3	2	2	3	2	2	4	5	5	2
AUS01	AUS	EN	20	14	#NULL!	#NULL!	F	N	N	R	33	sub33	149	4989092	4991372	incongruent	ON	1	2	chair_2_incon.mp4	RIGHT	11.85	UP	44	Sub_IA	Video_IA	subs	1	7	1	1	42	3	70	50	90	80	80	60	3	2	2	3	2	2	4	5	5	2
AUS01	AUS	EN	20	14	#NULL!	#NULL!	F	N	N	R	34	sub34	150	4996052	4997572	incongruent	ON	1	2	chair_2_incon.mp4	RIGHT	2.09	LEFT	23	Sub_IA	Sub_IA	subs	1	7	1	1	42	3	70	50	90	80	80	60	3	2	2	3	2	2	4	5	5	2
AUS01	AUS	EN	20	14	#NULL!	#NULL!	F	N	N	R	34	sub34	150	4996052	4997572	incongruent	ON	1	2	chair_2_incon.mp4	RIGHT	10.54	DOWN	58	Video_IA	Sub_IA	subs	1	7	1	1	42	3	70	50	90	80	80	60	3	2	2	3	2	2	4	5	5	2
AUS01	AUS	EN	20	14	#NULL!	#NULL!	F	N	N	R	34	sub34	150	4996052	4997572	incongruent	ON	1	2	chair_2_incon.mp4	RIGHT	2.09	LEFT	24	Sub_IA	Sub_IA	subs	1	7	1	1	42	3	70	50	90	80	80	60	3	2	2	3	2	2	4	5	5	2
AUS01	AUS	EN	20	14	#NULL!	#NULL!	F	N	N	R	34	sub34	150	4996052	4997572	incongruent	ON	1	2	chair_2_incon.mp4	RIGHT	13.84	UP	50	Sub_IA	Video_IA	subs	1	7	1	1	42	3	70	50	90	80	80	60	3	2	2	3	2	2	4	5	5	2
AUS01	AUS	EN	20	14	#NULL!	#NULL!	F	N	N	R	34	sub34	150	4996052	4997572	incongruent	ON	1	2	chair_2_incon.mp4	RIGHT	12.78	DOWN	68	Video_IA	Sub_IA	subs	1	7	1	1	42	3	70	50	90	80	80	60	3	2	2	3	2	2	4	5	5	2
AUS01	AUS	EN	20	14	#NULL!	#NULL!	F	N	N	R	34	sub34	150	4996052	4997572	incongruent	ON	1	2	chair_2_incon.mp4	RIGHT	3.25	RIGHT	27	Sub_IA	Sub_IA	subs	1	7	1	1	42	3	70	50	90	80	80	60	3	2	2	3	2	2	4	5	5	2
AUS01	AUS	EN	20	14	#NULL!	#NULL!	F	N	N	R	35	sub35	151	4998572	5000532	incongruent	ON	1	2	chair_2_incon.mp4	RIGHT	12.75	DOWN	61	Video_IA	Sub_IA	subs	1	7	1	1	42	3	70	50	90	80	80	60	3	2	2	3	2	2	4	5	5	2
AUS01	AUS	EN	20	14	#NULL!	#NULL!	F	N	N	R	35	sub35	151	4998572	5000532	incongruent	ON	1	2	chair_2_incon.mp4	RIGHT	1.78	LEFT	23	Sub_IA	Sub_IA	subs	1	7	1	1	42	3	70	50	90	80	80	60	3	2	2	3	2	2	4	5	5	2
AUS01	AUS	EN	20	14	#NULL!	#NULL!	F	N	N	R	35	sub35	151	4998572	5000532	incongruent	ON	1	2	chair_2_incon.mp4	RIGHT	4.57	RIGHT	31	Sub_IA	Sub_IA	subs	1	7	1	1	42	3	70	50	90	80	80	60	3	2	2	3	2	2	4	5	5	2
AUS01	AUS	EN	20	14	#NULL!	#NULL!	F	N	N	R	35	sub35	151	4998572	5000532	incongruent	ON	1	2	chair_2_incon.mp4	RIGHT	6.78	LEFT	51	Sub_IA	Sub_IA	subs	1	7	1	1	42	3	70	50	90	80	80	60	3	2	2	3	2	2	4	5	5	2
AUS01	AUS	EN	20	14	#NULL!	#NULL!	F	N	N	R	35	sub35	151	4998572	5000532	incongruent	ON	1	2	chair_2_incon.mp4	RIGHT	7.09	RIGHT	39	Sub_IA	Sub_IA	subs	1	7	1	1	42	3	70	50	90	80	80	60	3	2	2	3	2	2	4	5	5	2
AUS01	AUS	EN	20	14	#NULL!	#NULL!	F	N	N	R	35	sub35	151	4998572	5000532	incongruent	ON	1	2	chair_2_incon.mp4	RIGHT	4.76	LEFT	31	Sub_IA	Sub_IA	subs	1	7	1	1	42	3	70	50	90	80	80	60	3	2	2	3	2	2	4	5	5	2
AUS01	AUS	EN	20	14	#NULL!	#NULL!	F	N	N	R	36	sub36	152	5000691	5001971	incongruent	ON	1	2	chair_2_incon.mp4	RIGHT	14.15	UP	55	Sub_IA	Video_IA	subs	1	7	1	1	42	3	70	50	90	80	80	60	3	2	2	3	2	2	4	5	5	2
AUS01	AUS	EN	20	14	#NULL!	#NULL!	F	N	N	R	36	sub36	152	5000691	5001971	incongruent	ON	1	2	chair_2_incon.mp4	RIGHT	13.97	DOWN	70	Video_IA	Sub_IA	subs	1	7	1	1	42	3	70	50	90	80	80	60	3	2	2	3	2	2	4	5	5	2
AUS01	AUS	EN	20	14	#NULL!	#NULL!	F	N	N	R	36	sub36	152	5000691	5001971	incongruent	ON	1	2	chair_2_incon.mp4	RIGHT	13.12	UP	61	Sub_IA	Video_IA	subs	1	7	1	1	42	3	70	50	90	80	80	60	3	2	2	3	2	2	4	5	5	2
AUS01	AUS	EN	20	14	#NULL!	#NULL!	F	N	N	R	36	sub36	152	5000691	5001971	incongruent	ON	1	2	chair_2_incon.mp4	RIGHT	12.7	DOWN	67	Video_IA	Sub_IA	subs	1	7	1	1	42	3	70	50	90	80	80	60	3	2	2	3	2	2	4	5	5	2
AUS01	AUS	EN	20	14	#NULL!	#NULL!	F	N	N	R	36	sub36	152	5000691	5001971	incongruent	ON	1	2	chair_2_incon.mp4	RIGHT	2.53	RIGHT	36	Sub_IA	Sub_IA	subs	1	7	1	1	42	3	70	50	90	80	80	60	3	2	2	3	2	2	4	5	5	2
AUS01	AUS	EN	20	14	#NULL!	#NULL!	F	N	N	R	36	sub36	152	5000691	5001971	incongruent	ON	1	2	chair_2_incon.mp4	RIGHT	1.18	LEFT	21	Sub_IA	Sub_IA	subs	1	7	1	1	42	3	70	50	90	80	80	60	3	2	2	3	2	2	4	5	5	2
AUS01	AUS	EN	20	14	#NULL!	#NULL!	F	N	N	R	37	sub37	153	5003132	5005412	incongruent	ON	1	2	chair_2_incon.mp4	RIGHT	10.88	UP	48	Sub_IA	Video_IA	subs	1	7	1	1	42	3	70	50	90	80	80	60	3	2	2	3	2	2	4	5	5	2
AUS01	AUS	EN	20	14	#NULL!	#NULL!	F	N	N	R	37	sub37	153	5003132	5005412	incongruent	ON	1	2	chair_2_incon.mp4	RIGHT	12.67	LEFT	52	Video_IA	Video_IA	subs	1	7	1	1	42	3	70	50	90	80	80	60	3	2	2	3	2	2	4	5	5	2
AUS01	AUS	EN	20	14	#NULL!	#NULL!	F	N	N	R	37	sub37	153	5003132	5005412	incongruent	ON	1	2	chair_2_incon.mp4	RIGHT	2.59	RIGHT	25	Sub_IA	Sub_IA	subs	1	7	1	1	42	3	70	50	90	80	80	60	3	2	2	3	2	2	4	5	5	2
AUS01	AUS	EN	20	14	#NULL!	#NULL!	F	N	N	R	37	sub37	153	5003132	5005412	incongruent	ON	1	2	chair_2_incon.mp4	RIGHT	2.44	LEFT	26	Sub_IA	Sub_IA	subs	1	7	1	1	42	3	70	50	90	80	80	60	3	2	2	3	2	2	4	5	5	2
AUS01	AUS	EN	20	14	#NULL!	#NULL!	F	N	N	R	37	sub37	153	5003132	5005412	incongruent	ON	1	2	chair_2_incon.mp4	RIGHT	15.59	DOWN	55	Video_IA	Sub_IA	subs	1	7	1	1	42	3	70	50	90	80	80	60	3	2	2	3	2	2	4	5	5	2
AUS01	AUS	EN	20	14	#NULL!	#NULL!	F	N	N	R	37	sub37	153	5003132	5005412	incongruent	ON	1	2	chair_2_incon.mp4	RIGHT	1.13	LEFT	21	Sub_IA	Sub_IA	subs	1	7	1	1	42	3	70	50	90	80	80	60	3	2	2	3	2	2	4	5	5	2
AUS01	AUS	EN	20	14	#NULL!	#NULL!	F	N	N	R	37	sub37	153	5003132	5005412	incongruent	ON	1	2	chair_2_incon.mp4	RIGHT	5.14	RIGHT	32	Video_IA	Video_IA	subs	1	7	1	1	42	3	70	50	90	80	80	60	3	2	2	3	2	2	4	5	5	2
AUS01	AUS	EN	20	14	#NULL!	#NULL!	F	N	N	R	37	sub37	153	5003132	5005412	incongruent	ON	1	2	chair_2_incon.mp4	RIGHT	10.1	UP	45	Sub_IA	Video_IA	subs	1	7	1	1	42	3	70	50	90	80	80	60	3	2	2	3	2	2	4	5	5	2
AUS01	AUS	EN	20	14	#NULL!	#NULL!	F	N	N	R	37	sub37	153	5003132	5005412	incongruent	ON	1	2	chair_2_incon.mp4	RIGHT	11.99	DOWN	58	Video_IA	Sub_IA	subs	1	7	1	1	42	3	70	50	90	80	80	60	3	2	2	3	2	2	4	5	5	2
AUS01	AUS	EN	20	14	#NULL!	#NULL!	F	N	N	R	37	sub37	153	5003132	5005412	incongruent	ON	1	2	chair_2_incon.mp4	RIGHT	2.06	DOWN	24	Video_IA	Video_IA	subs	1	7	1	1	42	3	70	50	90	80	80	60	3	2	2	3	2	2	4	5	5	2
AUS01	AUS	EN	20	14	#NULL!	#NULL!	F	N	N	R	37	sub37	153	5003132	5005412	incongruent	ON	1	2	chair_2_incon.mp4	RIGHT	1.1	LEFT	20	Sub_IA	Sub_IA	subs	1	7	1	1	42	3	70	50	90	80	80	60	3	2	2	3	2	2	4	5	5	2
AUS01	AUS	EN	20	14	#NULL!	#NULL!	F	N	N	R	38	sub38	154	5005491	5008371	incongruent	ON	1	2	chair_2_incon.mp4	RIGHT	1.05	LEFT	23	Sub_IA	Sub_IA	subs	1	7	1	1	42	3	70	50	90	80	80	60	3	2	2	3	2	2	4	5	5	2
AUS01	AUS	EN	20	14	#NULL!	#NULL!	F	N	N	R	38	sub38	154	5005491	5008371	incongruent	ON	1	2	chair_2_incon.mp4	RIGHT	2.11	LEFT	23	Sub_IA	Sub_IA	subs	1	7	1	1	42	3	70	50	90	80	80	60	3	2	2	3	2	2	4	5	5	2
AUS01	AUS	EN	20	14	#NULL!	#NULL!	F	N	N	R	38	sub38	154	5005491	5008371	incongruent	ON	1	2	chair_2_incon.mp4	RIGHT	8.9	DOWN	62	Video_IA	Sub_IA	subs	1	7	1	1	42	3	70	50	90	80	80	60	3	2	2	3	2	2	4	5	5	2
AUS01	AUS	EN	20	14	#NULL!	#NULL!	F	N	N	R	38	sub38	154	5005491	5008371	incongruent	ON	1	2	chair_2_incon.mp4	RIGHT	8.37	UP	59	Sub_IA	Video_IA	subs	1	7	1	1	42	3	70	50	90	80	80	60	3	2	2	3	2	2	4	5	5	2
AUS01	AUS	EN	20	14	#NULL!	#NULL!	F	N	N	R	38	sub38	154	5005491	5008371	incongruent	ON	1	2	chair_2_incon.mp4	RIGHT	1.87	UP	21	Video_IA	Video_IA	subs	1	7	1	1	42	3	70	50	90	80	80	60	3	2	2	3	2	2	4	5	5	2
AUS01	AUS	EN	20	14	#NULL!	#NULL!	F	N	N	R	38	sub38	154	5005491	5008371	incongruent	ON	1	2	chair_2_incon.mp4	RIGHT	6.67	DOWN	52	Video_IA	Video_IA	subs	1	7	1	1	42	3	70	50	90	80	80	60	3	2	2	3	2	2	4	5	5	2
AUS01	AUS	EN	20	14	#NULL!	#NULL!	F	N	N	R	38	sub38	154	5005491	5008371	incongruent	ON	1	2	chair_2_incon.mp4	RIGHT	3.14	RIGHT	28	Sub_IA	Sub_IA	subs	1	7	1	1	42	3	70	50	90	80	80	60	3	2	2	3	2	2	4	5	5	2
AUS01	AUS	EN	20	14	#NULL!	#NULL!	F	N	N	R	39	sub39	155	5008532	5010612	incongruent	ON	1	2	chair_2_incon.mp4	RIGHT	13.67	UP	50	Sub_IA	Video_IA	subs	1	7	1	1	42	3	70	50	90	80	80	60	3	2	2	3	2	2	4	5	5	2
AUS01	AUS	EN	20	14	#NULL!	#NULL!	F	N	N	R	39	sub39	155	5008532	5010612	incongruent	ON	1	2	chair_2_incon.mp4	RIGHT	3.4	LEFT	27	Sub_IA	Sub_IA	subs	1	7	1	1	42	3	70	50	90	80	80	60	3	2	2	3	2	2	4	5	5	2
AUS01	AUS	EN	20	14	#NULL!	#NULL!	F	N	N	R	39	sub39	155	5008532	5010612	incongruent	ON	1	2	chair_2_incon.mp4	RIGHT	3.72	RIGHT	28	Sub_IA	Sub_IA	subs	1	7	1	1	42	3	70	50	90	80	80	60	3	2	2	3	2	2	4	5	5	2
AUS01	AUS	EN	20	14	#NULL!	#NULL!	F	N	N	R	39	sub39	155	5008532	5010612	incongruent	ON	1	2	chair_2_incon.mp4	RIGHT	3.56	DOWN	36	Video_IA	Sub_IA	subs	1	7	1	1	42	3	70	50	90	80	80	60	3	2	2	3	2	2	4	5	5	2
AUS01	AUS	EN	20	14	#NULL!	#NULL!	F	N	N	R	39	sub39	155	5008532	5010612	incongruent	ON	1	2	chair_2_incon.mp4	RIGHT	2.14	UP	25	Video_IA	Video_IA	subs	1	7	1	1	42	3	70	50	90	80	80	60	3	2	2	3	2	2	4	5	5	2
AUS01	AUS	EN	20	14	#NULL!	#NULL!	F	N	N	R	39	sub39	155	5008532	5010612	incongruent	ON	1	2	chair_2_incon.mp4	RIGHT	1.29	LEFT	19	Video_IA	Video_IA	subs	1	7	1	1	42	3	70	50	90	80	80	60	3	2	2	3	2	2	4	5	5	2
AUS01	AUS	EN	20	14	#NULL!	#NULL!	F	N	N	R	39	sub39	155	5008532	5010612	incongruent	ON	1	2	chair_2_incon.mp4	RIGHT	4.33	RIGHT	37	Sub_IA	Sub_IA	subs	1	7	1	1	42	3	70	50	90	80	80	60	3	2	2	3	2	2	4	5	5	2
AUS01	AUS	EN	20	14	#NULL!	#NULL!	F	N	N	R	39	sub39	155	5008532	5010612	incongruent	ON	1	2	chair_2_incon.mp4	RIGHT	1.04	RIGHT	21	Video_IA	Video_IA	subs	1	7	1	1	42	3	70	50	90	80	80	60	3	2	2	3	2	2	4	5	5	2
AUS01	AUS	EN	20	14	#NULL!	#NULL!	F	N	N	R	40	sub40	156	5010772	5014092	incongruent	ON	1	2	chair_2_incon.mp4	RIGHT	8.79	RIGHT	53	Video_IA	Video_IA	subs	1	7	1	1	42	3	70	50	90	80	80	60	3	2	2	3	2	2	4	5	5	2
AUS01	AUS	EN	20	14	#NULL!	#NULL!	F	N	N	R	40	sub40	156	5010772	5014092	incongruent	ON	1	2	chair_2_incon.mp4	RIGHT	1.65	RIGHT	22	Video_IA	Video_IA	subs	1	7	1	1	42	3	70	50	90	80	80	60	3	2	2	3	2	2	4	5	5	2
AUS01	AUS	EN	20	14	#NULL!	#NULL!	F	N	N	R	40	sub40	156	5010772	5014092	incongruent	ON	1	2	chair_2_incon.mp4	RIGHT	2.68	LEFT	26	Video_IA	Video_IA	subs	1	7	1	1	42	3	70	50	90	80	80	60	3	2	2	3	2	2	4	5	5	2
AUS01	AUS	EN	20	14	#NULL!	#NULL!	F	N	N	R	40	sub40	156	5010772	5014092	incongruent	ON	1	2	chair_2_incon.mp4	RIGHT	3.25	RIGHT	28	Sub_IA	Sub_IA	subs	1	7	1	1	42	3	70	50	90	80	80	60	3	2	2	3	2	2	4	5	5	2
AUS01	AUS	EN	20	14	#NULL!	#NULL!	F	N	N	R	40	sub40	156	5010772	5014092	incongruent	ON	1	2	chair_2_incon.mp4	RIGHT	3.04	LEFT	27	Sub_IA	Sub_IA	subs	1	7	1	1	42	3	70	50	90	80	80	60	3	2	2	3	2	2	4	5	5	2
AUS01	AUS	EN	20	14	#NULL!	#NULL!	F	N	N	R	40	sub40	156	5010772	5014092	incongruent	ON	1	2	chair_2_incon.mp4	RIGHT	2.82	RIGHT	28	Sub_IA	Sub_IA	subs	1	7	1	1	42	3	70	50	90	80	80	60	3	2	2	3	2	2	4	5	5	2
AUS01	AUS	EN	20	14	#NULL!	#NULL!	F	N	N	R	40	sub40	156	5010772	5014092	incongruent	ON	1	2	chair_2_incon.mp4	RIGHT	12.75	UP	49	Sub_IA	Video_IA	subs	1	7	1	1	42	3	70	50	90	80	80	60	3	2	2	3	2	2	4	5	5	2
AUS01	AUS	EN	20	14	#NULL!	#NULL!	F	N	N	R	40	sub40	156	5010772	5014092	incongruent	ON	1	2	chair_2_incon.mp4	RIGHT	0.43	.	8	Video_IA	Video_IA	subs	1	7	1	1	42	3	70	50	90	80	80	60	3	2	2	3	2	2	4	5	5	2
AUS01	AUS	EN	20	14	#NULL!	#NULL!	F	N	N	R	40	sub40	156	5010772	5014092	incongruent	ON	1	2	chair_2_incon.mp4	RIGHT	9.79	DOWN	67	Video_IA	Sub_IA	subs	1	7	1	1	42	3	70	50	90	80	80	60	3	2	2	3	2	2	4	5	5	2
AUS01	AUS	EN	20	14	#NULL!	#NULL!	F	N	N	R	40	sub40	156	5010772	5014092	incongruent	ON	1	2	chair_2_incon.mp4	RIGHT	0.45	.	8	Video_IA	Video_IA	subs	1	7	1	1	42	3	70	50	90	80	80	60	3	2	2	3	2	2	4	5	5	2
AUS01	AUS	EN	20	14	#NULL!	#NULL!	F	N	N	R	40	sub40	156	5010772	5014092	incongruent	ON	1	2	chair_2_incon.mp4	RIGHT	5.16	LEFT	35	Sub_IA	Sub_IA	subs	1	7	1	1	42	3	70	50	90	80	80	60	3	2	2	3	2	2	4	5	5	2
AUS01	AUS	EN	20	14	#NULL!	#NULL!	F	N	N	R	40	sub40	156	5010772	5014092	incongruent	ON	1	2	chair_2_incon.mp4	RIGHT	6.64	RIGHT	38	Sub_IA	Sub_IA	subs	1	7	1	1	42	3	70	50	90	80	80	60	3	2	2	3	2	2	4	5	5	2
AUS01	AUS	EN	20	14	#NULL!	#NULL!	F	N	N	R	41	sub41	157	5014172	5016532	incongruent	ON	1	2	chair_2_incon.mp4	RIGHT	10.37	DOWN	56	Video_IA	Sub_IA	subs	1	7	1	1	42	3	70	50	90	80	80	60	3	2	2	3	2	2	4	5	5	2
AUS01	AUS	EN	20	14	#NULL!	#NULL!	F	N	N	R	41	sub41	157	5014172	5016532	incongruent	ON	1	2	chair_2_incon.mp4	RIGHT	3.11	RIGHT	25	Sub_IA	Sub_IA	subs	1	7	1	1	42	3	70	50	90	80	80	60	3	2	2	3	2	2	4	5	5	2
AUS01	AUS	EN	20	14	#NULL!	#NULL!	F	N	N	R	41	sub41	157	5014172	5016532	incongruent	ON	1	2	chair_2_incon.mp4	RIGHT	1.52	UP	24	Video_IA	Video_IA	subs	1	7	1	1	42	3	70	50	90	80	80	60	3	2	2	3	2	2	4	5	5	2
AUS01	AUS	EN	20	14	#NULL!	#NULL!	F	N	N	R	41	sub41	157	5014172	5016532	incongruent	ON	1	2	chair_2_incon.mp4	RIGHT	13.77	UP	49	Sub_IA	Video_IA	subs	1	7	1	1	42	3	70	50	90	80	80	60	3	2	2	3	2	2	4	5	5	2
AUS01	AUS	EN	20	14	#NULL!	#NULL!	F	N	N	R	41	sub41	157	5014172	5016532	incongruent	ON	1	2	chair_2_incon.mp4	RIGHT	3.18	RIGHT	26	Sub_IA	Sub_IA	subs	1	7	1	1	42	3	70	50	90	80	80	60	3	2	2	3	2	2	4	5	5	2
AUS01	AUS	EN	20	14	#NULL!	#NULL!	F	N	N	R	41	sub41	157	5014172	5016532	incongruent	ON	1	2	chair_2_incon.mp4	RIGHT	1.89	RIGHT	23	Sub_IA	Sub_IA	subs	1	7	1	1	42	3	70	50	90	80	80	60	3	2	2	3	2	2	4	5	5	2
AUS01	AUS	EN	20	14	#NULL!	#NULL!	F	N	N	R	41	sub41	157	5014172	5016532	incongruent	ON	1	2	chair_2_incon.mp4	RIGHT	4.78	LEFT	32	Sub_IA	Sub_IA	subs	1	7	1	1	42	3	70	50	90	80	80	60	3	2	2	3	2	2	4	5	5	2
AUS01	AUS	EN	20	14	#NULL!	#NULL!	F	N	N	R	41	sub41	157	5014172	5016532	incongruent	ON	1	2	chair_2_incon.mp4	RIGHT	1.27	DOWN	20	Sub_IA	Sub_IA	subs	1	7	1	1	42	3	70	50	90	80	80	60	3	2	2	3	2	2	4	5	5	2
AUS01	AUS	EN	20	14	#NULL!	#NULL!	F	N	N	R	41	sub41	157	5014172	5016532	incongruent	ON	1	2	chair_2_incon.mp4	RIGHT	4.1	LEFT	28	Sub_IA	Sub_IA	subs	1	7	1	1	42	3	70	50	90	80	80	60	3	2	2	3	2	2	4	5	5	2
AUS01	AUS	EN	20	14	#NULL!	#NULL!	F	N	N	R	42	sub42	158	5016612	5020132	incongruent	ON	1	2	chair_2_incon.mp4	RIGHT	1.07	LEFT	18	Sub_IA	Sub_IA	subs	1	7	1	1	42	3	70	50	90	80	80	60	3	2	2	3	2	2	4	5	5	2
AUS01	AUS	EN	20	14	#NULL!	#NULL!	F	N	N	R	42	sub42	158	5016612	5020132	incongruent	ON	1	2	chair_2_incon.mp4	RIGHT	3.8	RIGHT	26	Sub_IA	Sub_IA	subs	1	7	1	1	42	3	70	50	90	80	80	60	3	2	2	3	2	2	4	5	5	2
AUS01	AUS	EN	20	14	#NULL!	#NULL!	F	N	N	R	42	sub42	158	5016612	5020132	incongruent	ON	1	2	chair_2_incon.mp4	RIGHT	0.86	RIGHT	21	Sub_IA	Sub_IA	subs	1	7	1	1	42	3	70	50	90	80	80	60	3	2	2	3	2	2	4	5	5	2
AUS01	AUS	EN	20	14	#NULL!	#NULL!	F	N	N	R	42	sub42	158	5016612	5020132	incongruent	ON	1	2	chair_2_incon.mp4	RIGHT	11.04	DOWN	73	Video_IA	Sub_IA	subs	1	7	1	1	42	3	70	50	90	80	80	60	3	2	2	3	2	2	4	5	5	2
AUS01	AUS	EN	20	14	#NULL!	#NULL!	F	N	N	R	42	sub42	158	5016612	5020132	incongruent	ON	1	2	chair_2_incon.mp4	RIGHT	11.65	UP	47	Sub_IA	Video_IA	subs	1	7	1	1	42	3	70	50	90	80	80	60	3	2	2	3	2	2	4	5	5	2
AUS01	AUS	EN	20	14	#NULL!	#NULL!	F	N	N	R	42	sub42	158	5016612	5020132	incongruent	ON	1	2	chair_2_incon.mp4	RIGHT	1.06	LEFT	20	Video_IA	Video_IA	subs	1	7	1	1	42	3	70	50	90	80	80	60	3	2	2	3	2	2	4	5	5	2
AUS01	AUS	EN	20	14	#NULL!	#NULL!	F	N	N	R	42	sub42	158	5016612	5020132	incongruent	ON	1	2	chair_2_incon.mp4	RIGHT	12.37	DOWN	67	Video_IA	Sub_IA	subs	1	7	1	1	42	3	70	50	90	80	80	60	3	2	2	3	2	2	4	5	5	2
AUS01	AUS	EN	20	14	#NULL!	#NULL!	F	N	N	R	42	sub42	158	5016612	5020132	incongruent	ON	1	2	chair_2_incon.mp4	RIGHT	1.38	RIGHT	19	Video_IA	Video_IA	subs	1	7	1	1	42	3	70	50	90	80	80	60	3	2	2	3	2	2	4	5	5	2
AUS01	AUS	EN	20	14	#NULL!	#NULL!	F	N	N	R	42	sub42	158	5016612	5020132	incongruent	ON	1	2	chair_2_incon.mp4	RIGHT	2.57	UP	25	Video_IA	Video_IA	subs	1	7	1	1	42	3	70	50	90	80	80	60	3	2	2	3	2	2	4	5	5	2
AUS01	AUS	EN	20	14	#NULL!	#NULL!	F	N	N	R	42	sub42	158	5016612	5020132	incongruent	ON	1	2	chair_2_incon.mp4	RIGHT	5.65	RIGHT	39	Sub_IA	Sub_IA	subs	1	7	1	1	42	3	70	50	90	80	80	60	3	2	2	3	2	2	4	5	5	2
AUS01	AUS	EN	20	14	#NULL!	#NULL!	F	N	N	R	42	sub42	158	5016612	5020132	incongruent	ON	1	2	chair_2_incon.mp4	RIGHT	2.29	RIGHT	25	Sub_IA	Sub_IA	subs	1	7	1	1	42	3	70	50	90	80	80	60	3	2	2	3	2	2	4	5	5	2
AUS01	AUS	EN	20	14	#NULL!	#NULL!	F	N	N	R	42	sub42	158	5016612	5020132	incongruent	ON	1	2	chair_2_incon.mp4	RIGHT	4.67	LEFT	31	Sub_IA	Sub_IA	subs	1	7	1	1	42	3	70	50	90	80	80	60	3	2	2	3	2	2	4	5	5	2
AUS01	AUS	EN	20	14	#NULL!	#NULL!	F	N	N	R	42	sub42	158	5016612	5020132	incongruent	ON	1	2	chair_2_incon.mp4	RIGHT	4.8	LEFT	33	Sub_IA	Sub_IA	subs	1	7	1	1	42	3	70	50	90	80	80	60	3	2	2	3	2	2	4	5	5	2
AUS01	AUS	EN	20	14	#NULL!	#NULL!	F	N	N	R	43	sub43	159	5022051	5024531	incongruent	ON	1	2	chair_2_incon.mp4	RIGHT	8.74	UP	47	Sub_IA	Video_IA	subs	1	7	1	1	42	3	70	50	90	80	80	60	3	2	2	3	2	2	4	5	5	2
AUS01	AUS	EN	20	14	#NULL!	#NULL!	F	N	N	R	43	sub43	159	5022051	5024531	incongruent	ON	1	2	chair_2_incon.mp4	RIGHT	7.18	RIGHT	39	Sub_IA	Sub_IA	subs	1	7	1	1	42	3	70	50	90	80	80	60	3	2	2	3	2	2	4	5	5	2
AUS01	AUS	EN	20	14	#NULL!	#NULL!	F	N	N	R	43	sub43	159	5022051	5024531	incongruent	ON	1	2	chair_2_incon.mp4	RIGHT	2.87	RIGHT	25	Sub_IA	Sub_IA	subs	1	7	1	1	42	3	70	50	90	80	80	60	3	2	2	3	2	2	4	5	5	2
AUS01	AUS	EN	20	14	#NULL!	#NULL!	F	N	N	R	43	sub43	159	5022051	5024531	incongruent	ON	1	2	chair_2_incon.mp4	RIGHT	4.86	RIGHT	39	Sub_IA	Sub_IA	subs	1	7	1	1	42	3	70	50	90	80	80	60	3	2	2	3	2	2	4	5	5	2
AUS01	AUS	EN	20	14	#NULL!	#NULL!	F	N	N	R	43	sub43	159	5022051	5024531	incongruent	ON	1	2	chair_2_incon.mp4	RIGHT	12.69	LEFT	50	Video_IA	Sub_IA	subs	1	7	1	1	42	3	70	50	90	80	80	60	3	2	2	3	2	2	4	5	5	2
AUS01	AUS	EN	20	14	#NULL!	#NULL!	F	N	N	R	43	sub43	159	5022051	5024531	incongruent	ON	1	2	chair_2_incon.mp4	RIGHT	3.47	RIGHT	29	Sub_IA	Sub_IA	subs	1	7	1	1	42	3	70	50	90	80	80	60	3	2	2	3	2	2	4	5	5	2
AUS01	AUS	EN	20	14	#NULL!	#NULL!	F	N	N	R	43	sub43	159	5022051	5024531	incongruent	ON	1	2	chair_2_incon.mp4	RIGHT	9.55	UP	50	Sub_IA	Video_IA	subs	1	7	1	1	42	3	70	50	90	80	80	60	3	2	2	3	2	2	4	5	5	2
AUS01	AUS	EN	20	14	#NULL!	#NULL!	F	N	N	R	43	sub43	159	5022051	5024531	incongruent	ON	1	2	chair_2_incon.mp4	RIGHT	1.11	LEFT	19	Video_IA	Video_IA	subs	1	7	1	1	42	3	70	50	90	80	80	60	3	2	2	3	2	2	4	5	5	2
AUS01	AUS	EN	20	14	#NULL!	#NULL!	F	N	N	R	43	sub43	159	5022051	5024531	incongruent	ON	1	2	chair_2_incon.mp4	RIGHT	5.98	LEFT	38	Sub_IA	Sub_IA	subs	1	7	1	1	42	3	70	50	90	80	80	60	3	2	2	3	2	2	4	5	5	2
AUS01	AUS	EN	20	14	#NULL!	#NULL!	F	N	N	R	43	sub43	159	5022051	5024531	incongruent	ON	1	2	chair_2_incon.mp4	RIGHT	5.44	DOWN	47	Video_IA	Video_IA	subs	1	7	1	1	42	3	70	50	90	80	80	60	3	2	2	3	2	2	4	5	5	2
AUS01	AUS	EN	20	14	#NULL!	#NULL!	F	N	N	R	44	sub44	160	5024612	5025892	incongruent	ON	1	2	chair_2_incon.mp4	RIGHT	9.81	DOWN	55	Video_IA	Sub_IA	subs	1	7	1	1	42	3	70	50	90	80	80	60	3	2	2	3	2	2	4	5	5	2
AUS01	AUS	EN	20	14	#NULL!	#NULL!	F	N	N	R	44	sub44	160	5024612	5025892	incongruent	ON	1	2	chair_2_incon.mp4	RIGHT	9.63	DOWN	56	Video_IA	Sub_IA	subs	1	7	1	1	42	3	70	50	90	80	80	60	3	2	2	3	2	2	4	5	5	2
AUS01	AUS	EN	20	14	#NULL!	#NULL!	F	N	N	R	44	sub44	160	5024612	5025892	incongruent	ON	1	2	chair_2_incon.mp4	RIGHT	1.5	LEFT	21	Sub_IA	Sub_IA	subs	1	7	1	1	42	3	70	50	90	80	80	60	3	2	2	3	2	2	4	5	5	2
AUS01	AUS	EN	20	14	#NULL!	#NULL!	F	N	N	R	44	sub44	160	5024612	5025892	incongruent	ON	1	2	chair_2_incon.mp4	RIGHT	9.57	UP	38	Sub_IA	Video_IA	subs	1	7	1	1	42	3	70	50	90	80	80	60	3	2	2	3	2	2	4	5	5	2
AUS01	AUS	EN	20	14	#NULL!	#NULL!	F	N	N	R	45	sub45	161	5025971	5027771	incongruent	ON	1	2	chair_2_incon.mp4	RIGHT	1.6	DOWN	24	Video_IA	Video_IA	subs	1	7	1	1	42	3	70	50	90	80	80	60	3	2	2	3	2	2	4	5	5	2
AUS01	AUS	EN	20	14	#NULL!	#NULL!	F	N	N	R	45	sub45	161	5025971	5027771	incongruent	ON	1	2	chair_2_incon.mp4	RIGHT	10.89	DOWN	57	Video_IA	Sub_IA	subs	1	7	1	1	42	3	70	50	90	80	80	60	3	2	2	3	2	2	4	5	5	2
AUS01	AUS	EN	20	14	#NULL!	#NULL!	F	N	N	R	45	sub45	161	5025971	5027771	incongruent	ON	1	2	chair_2_incon.mp4	RIGHT	3.94	RIGHT	30	Sub_IA	Sub_IA	subs	1	7	1	1	42	3	70	50	90	80	80	60	3	2	2	3	2	2	4	5	5	2
AUS01	AUS	EN	20	14	#NULL!	#NULL!	F	N	N	R	45	sub45	161	5025971	5027771	incongruent	ON	1	2	chair_2_incon.mp4	RIGHT	9.85	UP	125	Sub_IA	Video_IA	subs	1	7	1	1	42	3	70	50	90	80	80	60	3	2	2	3	2	2	4	5	5	2
AUS01	AUS	EN	20	14	#NULL!	#NULL!	F	N	N	R	45	sub45	161	5025971	5027771	incongruent	ON	1	2	chair_2_incon.mp4	RIGHT	4.09	LEFT	28	Sub_IA	Sub_IA	subs	1	7	1	1	42	3	70	50	90	80	80	60	3	2	2	3	2	2	4	5	5	2
AUS01	AUS	EN	20	14	#NULL!	#NULL!	F	N	N	R	45	sub45	161	5025971	5027771	incongruent	ON	1	2	chair_2_incon.mp4	RIGHT	3.79	RIGHT	38	Sub_IA	Sub_IA	subs	1	7	1	1	42	3	70	50	90	80	80	60	3	2	2	3	2	2	4	5	5	2
AUS01	AUS	EN	20	14	#NULL!	#NULL!	F	N	N	R	45	sub45	161	5025971	5027771	incongruent	ON	1	2	chair_2_incon.mp4	RIGHT	8.16	UP	50	Sub_IA	Video_IA	subs	1	7	1	1	42	3	70	50	90	80	80	60	3	2	2	3	2	2	4	5	5	2
AUS01	AUS	EN	20	14	#NULL!	#NULL!	F	N	N	R	46	sub46	162	5027932	5031252	incongruent	ON	1	2	chair_2_incon.mp4	RIGHT	7.72	RIGHT	52	Sub_IA	Sub_IA	subs	1	7	1	1	42	3	70	50	90	80	80	60	3	2	2	3	2	2	4	5	5	2
AUS01	AUS	EN	20	14	#NULL!	#NULL!	F	N	N	R	46	sub46	162	5027932	5031252	incongruent	ON	1	2	chair_2_incon.mp4	RIGHT	3.69	RIGHT	28	Sub_IA	Sub_IA	subs	1	7	1	1	42	3	70	50	90	80	80	60	3	2	2	3	2	2	4	5	5	2
AUS01	AUS	EN	20	14	#NULL!	#NULL!	F	N	N	R	46	sub46	162	5027932	5031252	incongruent	ON	1	2	chair_2_incon.mp4	RIGHT	1.29	RIGHT	20	Sub_IA	Sub_IA	subs	1	7	1	1	42	3	70	50	90	80	80	60	3	2	2	3	2	2	4	5	5	2
AUS01	AUS	EN	20	14	#NULL!	#NULL!	F	N	N	R	46	sub46	162	5027932	5031252	incongruent	ON	1	2	chair_2_incon.mp4	RIGHT	11.43	UP	58	Sub_IA	Video_IA	subs	1	7	1	1	42	3	70	50	90	80	80	60	3	2	2	3	2	2	4	5	5	2
AUS01	AUS	EN	20	14	#NULL!	#NULL!	F	N	N	R	46	sub46	162	5027932	5031252	incongruent	ON	1	2	chair_2_incon.mp4	RIGHT	7.29	LEFT	42	Sub_IA	Sub_IA	subs	1	7	1	1	42	3	70	50	90	80	80	60	3	2	2	3	2	2	4	5	5	2
AUS01	AUS	EN	20	14	#NULL!	#NULL!	F	N	N	R	46	sub46	162	5027932	5031252	incongruent	ON	1	2	chair_2_incon.mp4	RIGHT	2.37	UP	23	Video_IA	Video_IA	subs	1	7	1	1	42	3	70	50	90	80	80	60	3	2	2	3	2	2	4	5	5	2
AUS01	AUS	EN	20	14	#NULL!	#NULL!	F	N	N	R	46	sub46	162	5027932	5031252	incongruent	ON	1	2	chair_2_incon.mp4	RIGHT	3.48	LEFT	26	Video_IA	Sub_IA	subs	1	7	1	1	42	3	70	50	90	80	80	60	3	2	2	3	2	2	4	5	5	2
AUS01	AUS	EN	20	14	#NULL!	#NULL!	F	N	N	R	46	sub46	162	5027932	5031252	incongruent	ON	1	2	chair_2_incon.mp4	RIGHT	6.56	DOWN	35	Video_IA	Video_IA	subs	1	7	1	1	42	3	70	50	90	80	80	60	3	2	2	3	2	2	4	5	5	2
AUS01	AUS	EN	20	14	#NULL!	#NULL!	F	N	N	R	46	sub46	162	5027932	5031252	incongruent	ON	1	2	chair_2_incon.mp4	RIGHT	2.84	DOWN	28	Video_IA	Video_IA	subs	1	7	1	1	42	3	70	50	90	80	80	60	3	2	2	3	2	2	4	5	5	2
AUS01	AUS	EN	20	14	#NULL!	#NULL!	F	N	N	R	47	sub47	163	5031331	5034131	incongruent	ON	1	2	chair_2_incon.mp4	RIGHT	1.4	LEFT	20	Video_IA	Video_IA	subs	1	7	1	1	42	3	70	50	90	80	80	60	3	2	2	3	2	2	4	5	5	2
AUS01	AUS	EN	20	14	#NULL!	#NULL!	F	N	N	R	47	sub47	163	5031331	5034131	incongruent	ON	1	2	chair_2_incon.mp4	RIGHT	2.27	UP	238	Video_IA	Video_IA	subs	1	7	1	1	42	3	70	50	90	80	80	60	3	2	2	3	2	2	4	5	5	2
AUS01	AUS	EN	20	14	#NULL!	#NULL!	F	N	N	R	47	sub47	163	5031331	5034131	incongruent	ON	1	2	chair_2_incon.mp4	RIGHT	3.39	UP	33	Video_IA	Video_IA	subs	1	7	1	1	42	3	70	50	90	80	80	60	3	2	2	3	2	2	4	5	5	2
AUS01	AUS	EN	20	14	#NULL!	#NULL!	F	N	N	R	47	sub47	163	5031331	5034131	incongruent	ON	1	2	chair_2_incon.mp4	RIGHT	1.42	RIGHT	20	Video_IA	Video_IA	subs	1	7	1	1	42	3	70	50	90	80	80	60	3	2	2	3	2	2	4	5	5	2
AUS01	AUS	EN	20	14	#NULL!	#NULL!	F	N	N	R	48	sub48	164	5034291	5036011	incongruent	ON	1	2	chair_2_incon.mp4	RIGHT	11.15	DOWN	66	Video_IA	Sub_IA	subs	1	7	1	1	42	3	70	50	90	80	80	60	3	2	2	3	2	2	4	5	5	2
AUS01	AUS	EN	20	14	#NULL!	#NULL!	F	N	N	R	48	sub48	164	5034291	5036011	incongruent	ON	1	2	chair_2_incon.mp4	RIGHT	11.51	UP	52	Sub_IA	Video_IA	subs	1	7	1	1	42	3	70	50	90	80	80	60	3	2	2	3	2	2	4	5	5	2
AUS01	AUS	EN	20	14	#NULL!	#NULL!	F	N	N	R	48	sub48	164	5034291	5036011	incongruent	ON	1	2	chair_2_incon.mp4	RIGHT	5.76	LEFT	36	Video_IA	Video_IA	subs	1	7	1	1	42	3	70	50	90	80	80	60	3	2	2	3	2	2	4	5	5	2
AUS01	AUS	EN	20	14	#NULL!	#NULL!	F	N	N	R	49	sub49	165	5036171	5039011	incongruent	ON	1	2	chair_2_incon.mp4	RIGHT	9.08	UP	51	Sub_IA	Video_IA	subs	1	7	1	1	42	3	70	50	90	80	80	60	3	2	2	3	2	2	4	5	5	2
AUS01	AUS	EN	20	14	#NULL!	#NULL!	F	N	N	R	49	sub49	165	5036171	5039011	incongruent	ON	1	2	chair_2_incon.mp4	RIGHT	9.04	DOWN	55	Video_IA	Video_IA	subs	1	7	1	1	42	3	70	50	90	80	80	60	3	2	2	3	2	2	4	5	5	2
AUS01	AUS	EN	20	14	#NULL!	#NULL!	F	N	N	R	49	sub49	165	5036171	5039011	incongruent	ON	1	2	chair_2_incon.mp4	RIGHT	5.29	UP	45	Video_IA	Video_IA	subs	1	7	1	1	42	3	70	50	90	80	80	60	3	2	2	3	2	2	4	5	5	2
AUS01	AUS	EN	20	14	#NULL!	#NULL!	F	N	N	R	49	sub49	165	5036171	5039011	incongruent	ON	1	2	chair_2_incon.mp4	RIGHT	3.03	LEFT	26	Video_IA	Video_IA	subs	1	7	1	1	42	3	70	50	90	80	80	60	3	2	2	3	2	2	4	5	5	2
AUS01	AUS	EN	20	14	#NULL!	#NULL!	F	N	N	R	49	sub49	165	5036171	5039011	incongruent	ON	1	2	chair_2_incon.mp4	RIGHT	8.76	DOWN	57	Video_IA	Video_IA	subs	1	7	1	1	42	3	70	50	90	80	80	60	3	2	2	3	2	2	4	5	5	2
AUS01	AUS	EN	20	14	#NULL!	#NULL!	F	N	N	R	49	sub49	165	5036171	5039011	incongruent	ON	1	2	chair_2_incon.mp4	RIGHT	10.49	UP	44	Sub_IA	Video_IA	subs	1	7	1	1	42	3	70	50	90	80	80	60	3	2	2	3	2	2	4	5	5	2
AUS01	AUS	EN	20	14	#NULL!	#NULL!	F	N	N	R	49	sub49	165	5036171	5039011	incongruent	ON	1	2	chair_2_incon.mp4	RIGHT	1.48	DOWN	22	Video_IA	Video_IA	subs	1	7	1	1	42	3	70	50	90	80	80	60	3	2	2	3	2	2	4	5	5	2
AUS01	AUS	EN	20	14	#NULL!	#NULL!	F	N	N	R	49	sub49	165	5036171	5039011	incongruent	ON	1	2	chair_2_incon.mp4	RIGHT	4.68	LEFT	35	Sub_IA	Sub_IA	subs	1	7	1	1	42	3	70	50	90	80	80	60	3	2	2	3	2	2	4	5	5	2
AUS01	AUS	EN	20	14	#NULL!	#NULL!	F	N	N	R	49	sub49	165	5036171	5039011	incongruent	ON	1	2	chair_2_incon.mp4	RIGHT	6.65	RIGHT	42	Video_IA	Video_IA	subs	1	7	1	1	42	3	70	50	90	80	80	60	3	2	2	3	2	2	4	5	5	2
AUS01	AUS	EN	20	14	#NULL!	#NULL!	F	N	N	R	50	sub50	166	5039171	5040571	incongruent	ON	1	2	chair_2_incon.mp4	RIGHT	3.97	RIGHT	28	Sub_IA	Sub_IA	subs	1	7	1	1	42	3	70	50	90	80	80	60	3	2	2	3	2	2	4	5	5	2
AUS01	AUS	EN	20	14	#NULL!	#NULL!	F	N	N	R	50	sub50	166	5039171	5040571	incongruent	ON	1	2	chair_2_incon.mp4	RIGHT	14.62	UP	49	Sub_IA	Video_IA	subs	1	7	1	1	42	3	70	50	90	80	80	60	3	2	2	3	2	2	4	5	5	2
AUS01	AUS	EN	20	14	#NULL!	#NULL!	F	N	N	R	50	sub50	166	5039171	5040571	incongruent	ON	1	2	chair_2_incon.mp4	RIGHT	10.31	DOWN	43	Video_IA	Sub_IA	subs	1	7	1	1	42	3	70	50	90	80	80	60	3	2	2	3	2	2	4	5	5	2
AUS01	AUS	EN	20	14	#NULL!	#NULL!	F	N	N	R	50	sub50	166	5039171	5040571	incongruent	ON	1	2	chair_2_incon.mp4	RIGHT	2.93	DOWN	26	Video_IA	Video_IA	subs	1	7	1	1	42	3	70	50	90	80	80	60	3	2	2	3	2	2	4	5	5	2
AUS01	AUS	EN	20	14	#NULL!	#NULL!	F	N	N	R	50	sub50	166	5039171	5040571	incongruent	ON	1	2	chair_2_incon.mp4	RIGHT	11.04	DOWN	55	Video_IA	Sub_IA	subs	1	7	1	1	42	3	70	50	90	80	80	60	3	2	2	3	2	2	4	5	5	2
AUS01	AUS	EN	20	14	#NULL!	#NULL!	F	N	N	R	50	sub50	166	5039171	5040571	incongruent	ON	1	2	chair_2_incon.mp4	RIGHT	1.57	LEFT	20	Sub_IA	Sub_IA	subs	1	7	1	1	42	3	70	50	90	80	80	60	3	2	2	3	2	2	4	5	5	2
AUS01	AUS	EN	20	14	#NULL!	#NULL!	F	N	N	R	51	sub51	167	5040731	5042891	incongruent	ON	1	2	chair_2_incon.mp4	RIGHT	10.47	UP	44	Sub_IA	Video_IA	subs	1	7	1	1	42	3	70	50	90	80	80	60	3	2	2	3	2	2	4	5	5	2
AUS01	AUS	EN	20	14	#NULL!	#NULL!	F	N	N	R	51	sub51	167	5040731	5042891	incongruent	ON	1	2	chair_2_incon.mp4	RIGHT	11.37	UP	53	Sub_IA	Video_IA	subs	1	7	1	1	42	3	70	50	90	80	80	60	3	2	2	3	2	2	4	5	5	2
AUS01	AUS	EN	20	14	#NULL!	#NULL!	F	N	N	R	51	sub51	167	5040731	5042891	incongruent	ON	1	2	chair_2_incon.mp4	RIGHT	2.3	DOWN	24	Video_IA	Sub_IA	subs	1	7	1	1	42	3	70	50	90	80	80	60	3	2	2	3	2	2	4	5	5	2
AUS01	AUS	EN	20	14	#NULL!	#NULL!	F	N	N	R	51	sub51	167	5040731	5042891	incongruent	ON	1	2	chair_2_incon.mp4	RIGHT	5.21	DOWN	44	Video_IA	Sub_IA	subs	1	7	1	1	42	3	70	50	90	80	80	60	3	2	2	3	2	2	4	5	5	2
AUS01	AUS	EN	20	14	#NULL!	#NULL!	F	N	N	R	51	sub51	167	5040731	5042891	incongruent	ON	1	2	chair_2_incon.mp4	RIGHT	13.35	UP	47	Sub_IA	Video_IA	subs	1	7	1	1	42	3	70	50	90	80	80	60	3	2	2	3	2	2	4	5	5	2
AUS01	AUS	EN	20	14	#NULL!	#NULL!	F	N	N	R	51	sub51	167	5040731	5042891	incongruent	ON	1	2	chair_2_incon.mp4	RIGHT	9.35	DOWN	74	Video_IA	Video_IA	subs	1	7	1	1	42	3	70	50	90	80	80	60	3	2	2	3	2	2	4	5	5	2
AUS01	AUS	EN	20	14	#NULL!	#NULL!	F	N	N	R	51	sub51	167	5040731	5042891	incongruent	ON	1	2	chair_2_incon.mp4	RIGHT	4.94	RIGHT	32	Video_IA	Video_IA	subs	1	7	1	1	42	3	70	50	90	80	80	60	3	2	2	3	2	2	4	5	5	2
AUS01	AUS	EN	20	14	#NULL!	#NULL!	F	N	N	R	51	sub51	167	5040731	5042891	incongruent	ON	1	2	chair_2_incon.mp4	RIGHT	7.27	DOWN	52	Video_IA	Video_IA	subs	1	7	1	1	42	3	70	50	90	80	80	60	3	2	2	3	2	2	4	5	5	2
AUS01	AUS	EN	20	14	#NULL!	#NULL!	F	N	N	R	52	sub52	168	5043051	5044331	incongruent	ON	1	2	chair_2_incon.mp4	RIGHT	10.18	DOWN	58	Video_IA	Video_IA	subs	1	7	1	1	42	3	70	50	90	80	80	60	3	2	2	3	2	2	4	5	5	2
AUS01	AUS	EN	20	14	#NULL!	#NULL!	F	N	N	R	52	sub52	168	5043051	5044331	incongruent	ON	1	2	chair_2_incon.mp4	RIGHT	9.42	UP	51	Video_IA	Video_IA	subs	1	7	1	1	42	3	70	50	90	80	80	60	3	2	2	3	2	2	4	5	5	2
AUS01	AUS	EN	20	14	#NULL!	#NULL!	F	N	N	R	53	sub53	169	5044411	5047331	incongruent	ON	1	2	chair_2_incon.mp4	RIGHT	9.85	UP	61	Sub_IA	Video_IA	subs	1	7	1	1	42	3	70	50	90	80	80	60	3	2	2	3	2	2	4	5	5	2
AUS01	AUS	EN	20	14	#NULL!	#NULL!	F	N	N	R	53	sub53	169	5044411	5047331	incongruent	ON	1	2	chair_2_incon.mp4	RIGHT	0.92	DOWN	14	Video_IA	Video_IA	subs	1	7	1	1	42	3	70	50	90	80	80	60	3	2	2	3	2	2	4	5	5	2
AUS01	AUS	EN	20	14	#NULL!	#NULL!	F	N	N	R	53	sub53	169	5044411	5047331	incongruent	ON	1	2	chair_2_incon.mp4	RIGHT	4.97	LEFT	31	Video_IA	Sub_IA	subs	1	7	1	1	42	3	70	50	90	80	80	60	3	2	2	3	2	2	4	5	5	2
AUS01	AUS	EN	20	14	#NULL!	#NULL!	F	N	N	R	53	sub53	169	5044411	5047331	incongruent	ON	1	2	chair_2_incon.mp4	RIGHT	5.78	UP	199	Video_IA	Video_IA	subs	1	7	1	1	42	3	70	50	90	80	80	60	3	2	2	3	2	2	4	5	5	2
AUS01	AUS	EN	20	14	#NULL!	#NULL!	F	N	N	R	53	sub53	169	5044411	5047331	incongruent	ON	1	2	chair_2_incon.mp4	RIGHT	1.82	RIGHT	23	Video_IA	Video_IA	subs	1	7	1	1	42	3	70	50	90	80	80	60	3	2	2	3	2	2	4	5	5	2
AUS01	AUS	EN	20	14	#NULL!	#NULL!	F	N	N	R	53	sub53	169	5044411	5047331	incongruent	ON	1	2	chair_2_incon.mp4	RIGHT	10.55	DOWN	59	Video_IA	Video_IA	subs	1	7	1	1	42	3	70	50	90	80	80	60	3	2	2	3	2	2	4	5	5	2
AUS01	AUS	EN	20	14	#NULL!	#NULL!	F	N	N	R	53	sub53	169	5044411	5047331	incongruent	ON	1	2	chair_2_incon.mp4	RIGHT	3.61	DOWN	44	Video_IA	Video_IA	subs	1	7	1	1	42	3	70	50	90	80	80	60	3	2	2	3	2	2	4	5	5	2
AUS01	AUS	EN	20	14	#NULL!	#NULL!	F	N	N	R	53	sub53	169	5044411	5047331	incongruent	ON	1	2	chair_2_incon.mp4	RIGHT	1.62	LEFT	22	Video_IA	Video_IA	subs	1	7	1	1	42	3	70	50	90	80	80	60	3	2	2	3	2	2	4	5	5	2
AUS01	AUS	EN	20	14	#NULL!	#NULL!	F	N	N	R	54	sub54	170	5047411	5049331	incongruent	ON	1	2	chair_2_incon.mp4	RIGHT	2.55	DOWN	30	Video_IA	Video_IA	subs	1	7	1	1	42	3	70	50	90	80	80	60	3	2	2	3	2	2	4	5	5	2
AUS01	AUS	EN	20	14	#NULL!	#NULL!	F	N	N	R	54	sub54	170	5047411	5049331	incongruent	ON	1	2	chair_2_incon.mp4	RIGHT	5.03	UP	33	Video_IA	Video_IA	subs	1	7	1	1	42	3	70	50	90	80	80	60	3	2	2	3	2	2	4	5	5	2
AUS01	AUS	EN	20	14	#NULL!	#NULL!	F	N	N	R	54	sub54	170	5047411	5049331	incongruent	ON	1	2	chair_2_incon.mp4	RIGHT	2.81	DOWN	40	Video_IA	Video_IA	subs	1	7	1	1	42	3	70	50	90	80	80	60	3	2	2	3	2	2	4	5	5	2
AUS01	AUS	EN	20	14	#NULL!	#NULL!	F	N	N	R	54	sub54	170	5047411	5049331	incongruent	ON	1	2	chair_2_incon.mp4	RIGHT	4.57	LEFT	31	Sub_IA	Sub_IA	subs	1	7	1	1	42	3	70	50	90	80	80	60	3	2	2	3	2	2	4	5	5	2
AUS01	AUS	EN	20	14	#NULL!	#NULL!	F	N	N	R	54	sub54	170	5047411	5049331	incongruent	ON	1	2	chair_2_incon.mp4	RIGHT	10.04	UP	38	Sub_IA	Video_IA	subs	1	7	1	1	42	3	70	50	90	80	80	60	3	2	2	3	2	2	4	5	5	2
AUS01	AUS	EN	20	14	#NULL!	#NULL!	F	N	N	R	54	sub54	170	5047411	5049331	incongruent	ON	1	2	chair_2_incon.mp4	RIGHT	9.41	DOWN	55	Video_IA	Sub_IA	subs	1	7	1	1	42	3	70	50	90	80	80	60	3	2	2	3	2	2	4	5	5	2
AUS01	AUS	EN	20	14	#NULL!	#NULL!	F	N	N	R	55	sub55	171	5049492	5051052	incongruent	ON	1	2	chair_2_incon.mp4	RIGHT	9.62	DOWN	62	Video_IA	Video_IA	subs	1	7	1	1	42	3	70	50	90	80	80	60	3	2	2	3	2	2	4	5	5	2
AUS01	AUS	EN	20	14	#NULL!	#NULL!	F	N	N	R	55	sub55	171	5049492	5051052	incongruent	ON	1	2	chair_2_incon.mp4	RIGHT	7.23	RIGHT	39	Video_IA	Video_IA	subs	1	7	1	1	42	3	70	50	90	80	80	60	3	2	2	3	2	2	4	5	5	2
AUS01	AUS	EN	20	14	#NULL!	#NULL!	F	N	N	R	55	sub55	171	5049492	5051052	incongruent	ON	1	2	chair_2_incon.mp4	RIGHT	11.29	UP	42	Video_IA	Video_IA	subs	1	7	1	1	42	3	70	50	90	80	80	60	3	2	2	3	2	2	4	5	5	2
AUS01	AUS	EN	20	14	#NULL!	#NULL!	F	N	N	R	56	sub56	172	5051211	5054931	incongruent	ON	1	2	chair_2_incon.mp4	RIGHT	8.26	UP	36	Sub_IA	Video_IA	subs	1	7	1	1	42	3	70	50	90	80	80	60	3	2	2	3	2	2	4	5	5	2
AUS01	AUS	EN	20	14	#NULL!	#NULL!	F	N	N	R	56	sub56	172	5051211	5054931	incongruent	ON	1	2	chair_2_incon.mp4	RIGHT	1.21	RIGHT	19	Sub_IA	Sub_IA	subs	1	7	1	1	42	3	70	50	90	80	80	60	3	2	2	3	2	2	4	5	5	2
AUS01	AUS	EN	20	14	#NULL!	#NULL!	F	N	N	R	56	sub56	172	5051211	5054931	incongruent	ON	1	2	chair_2_incon.mp4	RIGHT	7.7	LEFT	40	Video_IA	Video_IA	subs	1	7	1	1	42	3	70	50	90	80	80	60	3	2	2	3	2	2	4	5	5	2
AUS01	AUS	EN	20	14	#NULL!	#NULL!	F	N	N	R	56	sub56	172	5051211	5054931	incongruent	ON	1	2	chair_2_incon.mp4	RIGHT	1.91	UP	26	Video_IA	Video_IA	subs	1	7	1	1	42	3	70	50	90	80	80	60	3	2	2	3	2	2	4	5	5	2
AUS01	AUS	EN	20	14	#NULL!	#NULL!	F	N	N	R	56	sub56	172	5051211	5054931	incongruent	ON	1	2	chair_2_incon.mp4	RIGHT	5.51	DOWN	33	Video_IA	Sub_IA	subs	1	7	1	1	42	3	70	50	90	80	80	60	3	2	2	3	2	2	4	5	5	2
AUS01	AUS	EN	20	14	#NULL!	#NULL!	F	N	N	R	56	sub56	172	5051211	5054931	incongruent	ON	1	2	chair_2_incon.mp4	RIGHT	5.29	RIGHT	40	Video_IA	Video_IA	subs	1	7	1	1	42	3	70	50	90	80	80	60	3	2	2	3	2	2	4	5	5	2
AUS01	AUS	EN	20	14	#NULL!	#NULL!	F	N	N	R	56	sub56	172	5051211	5054931	incongruent	ON	1	2	chair_2_incon.mp4	RIGHT	5.05	RIGHT	31	.	Sub_IA	subs	1	7	1	1	42	3	70	50	90	80	80	60	3	2	2	3	2	2	4	5	5	2
AUS01	AUS	EN	20	14	#NULL!	#NULL!	F	N	N	R	57	sub57	173	5055011	5056131	incongruent	ON	1	2	chair_2_incon.mp4	RIGHT	13.36	UP	46	Sub_IA	Video_IA	subs	1	7	1	1	42	3	70	50	90	80	80	60	3	2	2	3	2	2	4	5	5	2
AUS01	AUS	EN	20	14	#NULL!	#NULL!	F	N	N	R	57	sub57	173	5055011	5056131	incongruent	ON	1	2	chair_2_incon.mp4	RIGHT	7.58	DOWN	53	Video_IA	Sub_IA	subs	1	7	1	1	42	3	70	50	90	80	80	60	3	2	2	3	2	2	4	5	5	2
AUS01	AUS	EN	20	14	#NULL!	#NULL!	F	N	N	R	58	sub58	174	5057371	5059531	incongruent	ON	1	2	chair_2_incon.mp4	RIGHT	1.28	LEFT	19	Video_IA	Video_IA	subs	1	7	1	1	42	3	70	50	90	80	80	60	3	2	2	3	2	2	4	5	5	2
AUS01	AUS	EN	20	14	#NULL!	#NULL!	F	N	N	R	58	sub58	174	5057371	5059531	incongruent	ON	1	2	chair_2_incon.mp4	RIGHT	9.25	DOWN	57	Video_IA	Video_IA	subs	1	7	1	1	42	3	70	50	90	80	80	60	3	2	2	3	2	2	4	5	5	2
AUS01	AUS	EN	20	14	#NULL!	#NULL!	F	N	N	R	58	sub58	174	5057371	5059531	incongruent	ON	1	2	chair_2_incon.mp4	RIGHT	9.62	UP	38	Sub_IA	Video_IA	subs	1	7	1	1	42	3	70	50	90	80	80	60	3	2	2	3	2	2	4	5	5	2
AUS01	AUS	EN	20	14	#NULL!	#NULL!	F	N	N	R	58	sub58	174	5057371	5059531	incongruent	ON	1	2	chair_2_incon.mp4	RIGHT	6.32	UP	40	Video_IA	Video_IA	subs	1	7	1	1	42	3	70	50	90	80	80	60	3	2	2	3	2	2	4	5	5	2
AUS01	AUS	EN	20	14	#NULL!	#NULL!	F	N	N	R	58	sub58	174	5057371	5059531	incongruent	ON	1	2	chair_2_incon.mp4	RIGHT	5.31	DOWN	50	Video_IA	Video_IA	subs	1	7	1	1	42	3	70	50	90	80	80	60	3	2	2	3	2	2	4	5	5	2
AUS01	AUS	EN	20	14	#NULL!	#NULL!	F	N	N	R	59	sub59	175	5061531	5062931	incongruent	ON	1	2	chair_2_incon.mp4	RIGHT	6.48	LEFT	39	Video_IA	Video_IA	subs	1	7	1	1	42	3	70	50	90	80	80	60	3	2	2	3	2	2	4	5	5	2
AUS01	AUS	EN	20	14	#NULL!	#NULL!	F	N	N	R	59	sub59	175	5061531	5062931	incongruent	ON	1	2	chair_2_incon.mp4	RIGHT	10.44	UP	65	Sub_IA	Video_IA	subs	1	7	1	1	42	3	70	50	90	80	80	60	3	2	2	3	2	2	4	5	5	2
AUS01	AUS	EN	20	14	#NULL!	#NULL!	F	N	N	R	59	sub59	175	5061531	5062931	incongruent	ON	1	2	chair_2_incon.mp4	RIGHT	0.98	UP	18	Video_IA	Video_IA	subs	1	7	1	1	42	3	70	50	90	80	80	60	3	2	2	3	2	2	4	5	5	2
AUS01	AUS	EN	20	14	#NULL!	#NULL!	F	N	N	R	59	sub59	175	5061531	5062931	incongruent	ON	1	2	chair_2_incon.mp4	RIGHT	10.85	DOWN	56	Video_IA	.	subs	1	7	1	1	42	3	70	50	90	80	80	60	3	2	2	3	2	2	4	5	5	2
AUS01	AUS	EN	20	14	#NULL!	#NULL!	F	N	N	R	60	sub60	176	5064731	5065731	incongruent	ON	1	2	chair_2_incon.mp4	RIGHT	1.32	RIGHT	19	Video_IA	Video_IA	subs	1	7	1	1	42	3	70	50	90	80	80	60	3	2	2	3	2	2	4	5	5	2
AUS01	AUS	EN	20	14	#NULL!	#NULL!	F	N	N	R	60	sub60	176	5064731	5065731	incongruent	ON	1	2	chair_2_incon.mp4	RIGHT	14.86	UP	49	Sub_IA	Video_IA	subs	1	7	1	1	42	3	70	50	90	80	80	60	3	2	2	3	2	2	4	5	5	2
AUS01	AUS	EN	20	14	#NULL!	#NULL!	F	N	N	R	60	sub60	176	5064731	5065731	incongruent	ON	1	2	chair_2_incon.mp4	RIGHT	13.64	DOWN	63	Video_IA	Sub_IA	subs	1	7	1	1	42	3	70	50	90	80	80	60	3	2	2	3	2	2	4	5	5	2
AUS01	AUS	EN	20	14	#NULL!	#NULL!	F	N	N	R	61	sub61	177	5082611	5083611	incongruent	ON	1	2	chair_2_incon.mp4	RIGHT	12.59	UP	48	Sub_IA	Video_IA	subs	1	7	1	1	42	3	70	50	90	80	80	60	3	2	2	3	2	2	4	5	5	2
AUS01	AUS	EN	20	14	#NULL!	#NULL!	F	N	N	R	61	sub61	177	5082611	5083611	incongruent	ON	1	2	chair_2_incon.mp4	RIGHT	0.59	RIGHT	11	Video_IA	Video_IA	subs	1	7	1	1	42	3	70	50	90	80	80	60	3	2	2	3	2	2	4	5	5	2
AUS01	AUS	EN	20	14	#NULL!	#NULL!	F	N	N	R	61	sub61	177	5082611	5083611	incongruent	ON	1	2	chair_2_incon.mp4	RIGHT	5.17	DOWN	43	Video_IA	Sub_IA	subs	1	7	1	1	42	3	70	50	90	80	80	60	3	2	2	3	2	2	4	5	5	2
AUS01	AUS	EN	20	14	#NULL!	#NULL!	F	N	N	R	62	sub62	178	5087611	5088611	incongruent	ON	1	2	chair_2_incon.mp4	RIGHT	9.23	DOWN	53	Video_IA	Sub_IA	subs	1	7	1	1	42	3	70	50	90	80	80	60	3	2	2	3	2	2	4	5	5	2
AUS01	AUS	EN	20	14	#NULL!	#NULL!	F	N	N	R	62	sub62	178	5087611	5088611	incongruent	ON	1	2	chair_2_incon.mp4	RIGHT	1.51	DOWN	22	Sub_IA	Sub_IA	subs	1	7	1	1	42	3	70	50	90	80	80	60	3	2	2	3	2	2	4	5	5	2
AUS01	AUS	EN	20	14	#NULL!	#NULL!	F	N	N	R	62	sub62	178	5087611	5088611	incongruent	ON	1	2	chair_2_incon.mp4	RIGHT	1.68	RIGHT	20	Sub_IA	Sub_IA	subs	1	7	1	1	42	3	70	50	90	80	80	60	3	2	2	3	2	2	4	5	5	2
AUS01	AUS	EN	20	14	#NULL!	#NULL!	F	N	N	R	63	sub63	179	5094731	5095731	incongruent	ON	1	2	chair_2_incon.mp4	RIGHT	14.96	DOWN	49	Video_IA	Sub_IA	subs	1	7	1	1	42	3	70	50	90	80	80	60	3	2	2	3	2	2	4	5	5	2
AUS01	AUS	EN	20	14	#NULL!	#NULL!	F	N	N	R	63	sub63	179	5094731	5095731	incongruent	ON	1	2	chair_2_incon.mp4	RIGHT	6.21	LEFT	40	Video_IA	Video_IA	subs	1	7	1	1	42	3	70	50	90	80	80	60	3	2	2	3	2	2	4	5	5	2
AUS01	AUS	EN	20	14	#NULL!	#NULL!	F	N	N	R	63	sub63	179	5094731	5095731	incongruent	ON	1	2	chair_2_incon.mp4	RIGHT	12.28	RIGHT	55	Sub_IA	Video_IA	subs	1	7	1	1	42	3	70	50	90	80	80	60	3	2	2	3	2	2	4	5	5	2
AUS01	AUS	EN	20	14	#NULL!	#NULL!	F	N	N	R	64	sub64	180	5100691	5101691	incongruent	ON	1	2	chair_2_incon.mp4	RIGHT	4.97	DOWN	32	Video_IA	Video_IA	subs	1	7	1	1	42	3	70	50	90	80	80	60	3	2	2	3	2	2	4	5	5	2
AUS01	AUS	EN	20	14	#NULL!	#NULL!	F	N	N	R	64	sub64	180	5100691	5101691	incongruent	ON	1	2	chair_2_incon.mp4	RIGHT	2.35	UP	24	Video_IA	Video_IA	subs	1	7	1	1	42	3	70	50	90	80	80	60	3	2	2	3	2	2	4	5	5	2
AUS01	AUS	EN	20	14	#NULL!	#NULL!	F	N	N	R	64	sub64	180	5100691	5101691	incongruent	ON	1	2	chair_2_incon.mp4	RIGHT	6.49	UP	46	Video_IA	Video_IA	subs	1	7	1	1	42	3	70	50	90	80	80	60	3	2	2	3	2	2	4	5	5	2
AUS01	AUS	EN	20	14	#NULL!	#NULL!	F	N	N	R	65	sub65	181	5103651	5104851	incongruent	ON	1	2	chair_2_incon.mp4	RIGHT	5.29	UP	43	Video_IA	Video_IA	subs	1	7	1	1	42	3	70	50	90	80	80	60	3	2	2	3	2	2	4	5	5	2
AUS01	AUS	EN	20	14	#NULL!	#NULL!	F	N	N	R	65	sub65	181	5103651	5104851	incongruent	ON	1	2	chair_2_incon.mp4	RIGHT	3.38	UP	42	Video_IA	Video_IA	subs	1	7	1	1	42	3	70	50	90	80	80	60	3	2	2	3	2	2	4	5	5	2
AUS01	AUS	EN	20	14	#NULL!	#NULL!	F	N	N	R	65	sub65	181	5103651	5104851	incongruent	ON	1	2	chair_2_incon.mp4	RIGHT	6.07	RIGHT	45	Video_IA	Video_IA	subs	1	7	1	1	42	3	70	50	90	80	80	60	3	2	2	3	2	2	4	5	5	2
AUS01	AUS	EN	20	14	#NULL!	#NULL!	F	N	N	R	66	sub66	182	5113810	5114810	incongruent	ON	1	2	chair_2_incon.mp4	RIGHT	9.27	DOWN	55	Video_IA	Video_IA	subs	1	7	1	1	42	3	70	50	90	80	80	60	3	2	2	3	2	2	4	5	5	2
AUS01	AUS	EN	20	14	#NULL!	#NULL!	F	N	N	R	66	sub66	182	5113810	5114810	incongruent	ON	1	2	chair_2_incon.mp4	RIGHT	0.31	.	7	Video_IA	Video_IA	subs	1	7	1	1	42	3	70	50	90	80	80	60	3	2	2	3	2	2	4	5	5	2
AUS01	AUS	EN	20	14	#NULL!	#NULL!	F	N	N	R	66	sub66	182	5113810	5114810	incongruent	ON	1	2	chair_2_incon.mp4	RIGHT	2.69	LEFT	26	Video_IA	Sub_IA	subs	1	7	1	1	42	3	70	50	90	80	80	60	3	2	2	3	2	2	4	5	5	2
AUS01	AUS	EN	20	14	#NULL!	#NULL!	F	N	N	R	69	sub69	185	5123930	5125210	incongruent	ON	1	2	chair_2_incon.mp4	RIGHT	3.13	LEFT	26	Sub_IA	Sub_IA	subs	1	7	1	1	42	3	70	50	90	80	80	60	3	2	2	3	2	2	4	5	5	2
AUS01	AUS	EN	20	14	#NULL!	#NULL!	F	N	N	R	69	sub69	185	5123930	5125210	incongruent	ON	1	2	chair_2_incon.mp4	RIGHT	0.82	UP	15	Video_IA	Video_IA	subs	1	7	1	1	42	3	70	50	90	80	80	60	3	2	2	3	2	2	4	5	5	2
AUS01	AUS	EN	20	14	#NULL!	#NULL!	F	N	N	R	69	sub69	185	5123930	5125210	incongruent	ON	1	2	chair_2_incon.mp4	RIGHT	7.78	RIGHT	42	Sub_IA	Sub_IA	subs	1	7	1	1	42	3	70	50	90	80	80	60	3	2	2	3	2	2	4	5	5	2
AUS01	AUS	EN	20	14	#NULL!	#NULL!	F	N	N	R	69	sub69	185	5123930	5125210	incongruent	ON	1	2	chair_2_incon.mp4	RIGHT	14.85	UP	51	Sub_IA	Video_IA	subs	1	7	1	1	42	3	70	50	90	80	80	60	3	2	2	3	2	2	4	5	5	2
AUS01	AUS	EN	20	14	#NULL!	#NULL!	F	N	N	R	69	sub69	185	5123930	5125210	incongruent	ON	1	2	chair_2_incon.mp4	RIGHT	3.42	DOWN	37	Video_IA	Sub_IA	subs	1	7	1	1	42	3	70	50	90	80	80	60	3	2	2	3	2	2	4	5	5	2
AUS01	AUS	EN	20	14	#NULL!	#NULL!	F	N	N	R	69	sub69	185	5123930	5125210	incongruent	ON	1	2	chair_2_incon.mp4	RIGHT	10	DOWN	45	Video_IA	Video_IA	subs	1	7	1	1	42	3	70	50	90	80	80	60	3	2	2	3	2	2	4	5	5	2
AUS01	AUS	EN	20	14	#NULL!	#NULL!	F	N	N	R	70	sub70	186	5126650	5128050	incongruent	ON	1	2	chair_2_incon.mp4	RIGHT	0.78	RIGHT	15	Video_IA	Video_IA	subs	1	7	1	1	42	3	70	50	90	80	80	60	3	2	2	3	2	2	4	5	5	2
AUS01	AUS	EN	20	14	#NULL!	#NULL!	F	N	N	R	70	sub70	186	5126650	5128050	incongruent	ON	1	2	chair_2_incon.mp4	RIGHT	12.48	UP	65	Sub_IA	Video_IA	subs	1	7	1	1	42	3	70	50	90	80	80	60	3	2	2	3	2	2	4	5	5	2
AUS01	AUS	EN	20	14	#NULL!	#NULL!	F	N	N	R	70	sub70	186	5126650	5128050	incongruent	ON	1	2	chair_2_incon.mp4	RIGHT	0.83	LEFT	14	Sub_IA	Sub_IA	subs	1	7	1	1	42	3	70	50	90	80	80	60	3	2	2	3	2	2	4	5	5	2
AUS01	AUS	EN	20	14	#NULL!	#NULL!	F	N	N	R	70	sub70	186	5126650	5128050	incongruent	ON	1	2	chair_2_incon.mp4	RIGHT	1.55	DOWN	22	Sub_IA	Sub_IA	subs	1	7	1	1	42	3	70	50	90	80	80	60	3	2	2	3	2	2	4	5	5	2
AUS01	AUS	EN	20	14	#NULL!	#NULL!	F	N	N	R	70	sub70	186	5126650	5128050	incongruent	ON	1	2	chair_2_incon.mp4	RIGHT	9.51	DOWN	51	Video_IA	Sub_IA	subs	1	7	1	1	42	3	70	50	90	80	80	60	3	2	2	3	2	2	4	5	5	2
AUS01	AUS	EN	20	14	#NULL!	#NULL!	F	N	N	R	71	sub71	187	5128891	5132331	incongruent	ON	1	2	chair_2_incon.mp4	RIGHT	3.16	RIGHT	27	Sub_IA	Sub_IA	subs	1	7	1	1	42	3	70	50	90	80	80	60	3	2	2	3	2	2	4	5	5	2
AUS01	AUS	EN	20	14	#NULL!	#NULL!	F	N	N	R	71	sub71	187	5128891	5132331	incongruent	ON	1	2	chair_2_incon.mp4	RIGHT	3.53	RIGHT	27	Sub_IA	Sub_IA	subs	1	7	1	1	42	3	70	50	90	80	80	60	3	2	2	3	2	2	4	5	5	2
AUS01	AUS	EN	20	14	#NULL!	#NULL!	F	N	N	R	71	sub71	187	5128891	5132331	incongruent	ON	1	2	chair_2_incon.mp4	RIGHT	5.69	RIGHT	37	Sub_IA	Sub_IA	subs	1	7	1	1	42	3	70	50	90	80	80	60	3	2	2	3	2	2	4	5	5	2
AUS01	AUS	EN	20	14	#NULL!	#NULL!	F	N	N	R	71	sub71	187	5128891	5132331	incongruent	ON	1	2	chair_2_incon.mp4	RIGHT	0.79	LEFT	28	Sub_IA	Sub_IA	subs	1	7	1	1	42	3	70	50	90	80	80	60	3	2	2	3	2	2	4	5	5	2
AUS01	AUS	EN	20	14	#NULL!	#NULL!	F	N	N	R	71	sub71	187	5128891	5132331	incongruent	ON	1	2	chair_2_incon.mp4	RIGHT	3.1	RIGHT	34	Sub_IA	Sub_IA	subs	1	7	1	1	42	3	70	50	90	80	80	60	3	2	2	3	2	2	4	5	5	2
AUS01	AUS	EN	20	14	#NULL!	#NULL!	F	N	N	R	71	sub71	187	5128891	5132331	incongruent	ON	1	2	chair_2_incon.mp4	RIGHT	10.79	DOWN	63	Video_IA	Sub_IA	subs	1	7	1	1	42	3	70	50	90	80	80	60	3	2	2	3	2	2	4	5	5	2
AUS01	AUS	EN	20	14	#NULL!	#NULL!	F	N	N	R	71	sub71	187	5128891	5132331	incongruent	ON	1	2	chair_2_incon.mp4	RIGHT	8.81	LEFT	43	Sub_IA	Sub_IA	subs	1	7	1	1	42	3	70	50	90	80	80	60	3	2	2	3	2	2	4	5	5	2
AUS01	AUS	EN	20	14	#NULL!	#NULL!	F	N	N	R	71	sub71	187	5128891	5132331	incongruent	ON	1	2	chair_2_incon.mp4	RIGHT	1.55	LEFT	21	Sub_IA	Sub_IA	subs	1	7	1	1	42	3	70	50	90	80	80	60	3	2	2	3	2	2	4	5	5	2
AUS01	AUS	EN	20	14	#NULL!	#NULL!	F	N	N	R	71	sub71	187	5128891	5132331	incongruent	ON	1	2	chair_2_incon.mp4	RIGHT	1.53	RIGHT	20	Sub_IA	Sub_IA	subs	1	7	1	1	42	3	70	50	90	80	80	60	3	2	2	3	2	2	4	5	5	2
AUS01	AUS	EN	20	14	#NULL!	#NULL!	F	N	N	R	71	sub71	187	5128891	5132331	incongruent	ON	1	2	chair_2_incon.mp4	RIGHT	2.59	UP	24	Video_IA	Video_IA	subs	1	7	1	1	42	3	70	50	90	80	80	60	3	2	2	3	2	2	4	5	5	2
AUS01	AUS	EN	20	14	#NULL!	#NULL!	F	N	N	R	71	sub71	187	5128891	5132331	incongruent	ON	1	2	chair_2_incon.mp4	RIGHT	1.02	LEFT	16	Video_IA	Video_IA	subs	1	7	1	1	42	3	70	50	90	80	80	60	3	2	2	3	2	2	4	5	5	2
AUS01	AUS	EN	20	14	#NULL!	#NULL!	F	N	N	R	71	sub71	187	5128891	5132331	incongruent	ON	1	2	chair_2_incon.mp4	RIGHT	2.85	LEFT	26	Sub_IA	Sub_IA	subs	1	7	1	1	42	3	70	50	90	80	80	60	3	2	2	3	2	2	4	5	5	2
AUS01	AUS	EN	20	14	#NULL!	#NULL!	F	N	N	R	71	sub71	187	5128891	5132331	incongruent	ON	1	2	chair_2_incon.mp4	RIGHT	9.9	UP	54	Sub_IA	Video_IA	subs	1	7	1	1	42	3	70	50	90	80	80	60	3	2	2	3	2	2	4	5	5	2
AUS01	AUS	EN	20	14	#NULL!	#NULL!	F	N	N	R	72	sub72	188	5132490	5134170	incongruent	ON	1	2	chair_2_incon.mp4	RIGHT	12.15	DOWN	76	Video_IA	Sub_IA	subs	1	7	1	1	42	3	70	50	90	80	80	60	3	2	2	3	2	2	4	5	5	2
AUS01	AUS	EN	20	14	#NULL!	#NULL!	F	N	N	R	72	sub72	188	5132490	5134170	incongruent	ON	1	2	chair_2_incon.mp4	RIGHT	3.31	LEFT	28	Sub_IA	Sub_IA	subs	1	7	1	1	42	3	70	50	90	80	80	60	3	2	2	3	2	2	4	5	5	2
AUS01	AUS	EN	20	14	#NULL!	#NULL!	F	N	N	R	72	sub72	188	5132490	5134170	incongruent	ON	1	2	chair_2_incon.mp4	RIGHT	7.81	LEFT	39	Video_IA	Video_IA	subs	1	7	1	1	42	3	70	50	90	80	80	60	3	2	2	3	2	2	4	5	5	2
AUS01	AUS	EN	20	14	#NULL!	#NULL!	F	N	N	R	72	sub72	188	5132490	5134170	incongruent	ON	1	2	chair_2_incon.mp4	RIGHT	12.31	UP	53	Sub_IA	Video_IA	subs	1	7	1	1	42	3	70	50	90	80	80	60	3	2	2	3	2	2	4	5	5	2
AUS01	AUS	EN	20	14	#NULL!	#NULL!	F	N	N	R	73	sub73	189	5135011	5137651	incongruent	ON	1	2	chair_2_incon.mp4	RIGHT	10.26	UP	42	Sub_IA	Video_IA	subs	1	7	1	1	42	3	70	50	90	80	80	60	3	2	2	3	2	2	4	5	5	2
AUS01	AUS	EN	20	14	#NULL!	#NULL!	F	N	N	R	73	sub73	189	5135011	5137651	incongruent	ON	1	2	chair_2_incon.mp4	RIGHT	8.82	DOWN	55	Video_IA	Video_IA	subs	1	7	1	1	42	3	70	50	90	80	80	60	3	2	2	3	2	2	4	5	5	2
AUS01	AUS	EN	20	14	#NULL!	#NULL!	F	N	N	R	73	sub73	189	5135011	5137651	incongruent	ON	1	2	chair_2_incon.mp4	RIGHT	9.98	DOWN	52	Video_IA	Sub_IA	subs	1	7	1	1	42	3	70	50	90	80	80	60	3	2	2	3	2	2	4	5	5	2
AUS01	AUS	EN	20	14	#NULL!	#NULL!	F	N	N	R	73	sub73	189	5135011	5137651	incongruent	ON	1	2	chair_2_incon.mp4	RIGHT	9.06	UP	44	Video_IA	Video_IA	subs	1	7	1	1	42	3	70	50	90	80	80	60	3	2	2	3	2	2	4	5	5	2
AUS01	AUS	EN	20	14	#NULL!	#NULL!	F	N	N	R	73	sub73	189	5135011	5137651	incongruent	ON	1	2	chair_2_incon.mp4	RIGHT	2.74	UP	30	Sub_IA	Sub_IA	subs	1	7	1	1	42	3	70	50	90	80	80	60	3	2	2	3	2	2	4	5	5	2
AUS01	AUS	EN	20	14	#NULL!	#NULL!	F	N	N	R	73	sub73	189	5135011	5137651	incongruent	ON	1	2	chair_2_incon.mp4	RIGHT	1.41	DOWN	50	Video_IA	Video_IA	subs	1	7	1	1	42	3	70	50	90	80	80	60	3	2	2	3	2	2	4	5	5	2
AUS01	AUS	EN	20	14	#NULL!	#NULL!	F	N	N	R	73	sub73	189	5135011	5137651	incongruent	ON	1	2	chair_2_incon.mp4	RIGHT	0.8	UP	15	Video_IA	Video_IA	subs	1	7	1	1	42	3	70	50	90	80	80	60	3	2	2	3	2	2	4	5	5	2
AUS01	AUS	EN	20	14	#NULL!	#NULL!	F	N	N	R	74	sub74	190	5143730	5144731	incongruent	ON	1	2	chair_2_incon.mp4	RIGHT	0.76	LEFT	19	Video_IA	Video_IA	subs	1	7	1	1	42	3	70	50	90	80	80	60	3	2	2	3	2	2	4	5	5	2
AUS01	AUS	EN	20	14	#NULL!	#NULL!	F	N	N	R	74	sub74	190	5143730	5144731	incongruent	ON	1	2	chair_2_incon.mp4	RIGHT	4.37	UP	31	Video_IA	Video_IA	subs	1	7	1	1	42	3	70	50	90	80	80	60	3	2	2	3	2	2	4	5	5	2
AUS01	AUS	EN	20	14	#NULL!	#NULL!	F	N	N	R	75	sub75	191	5147170	5148530	incongruent	ON	1	2	chair_2_incon.mp4	RIGHT	3.9	UP	30	Video_IA	Video_IA	subs	1	7	1	1	42	3	70	50	90	80	80	60	3	2	2	3	2	2	4	5	5	2
AUS01	AUS	EN	20	14	#NULL!	#NULL!	F	N	N	R	75	sub75	191	5147170	5148530	incongruent	ON	1	2	chair_2_incon.mp4	RIGHT	1.63	DOWN	21	Video_IA	Video_IA	subs	1	7	1	1	42	3	70	50	90	80	80	60	3	2	2	3	2	2	4	5	5	2
AUS01	AUS	EN	20	14	#NULL!	#NULL!	F	N	N	R	75	sub75	191	5147170	5148530	incongruent	ON	1	2	chair_2_incon.mp4	RIGHT	2.08	UP	23	Video_IA	Video_IA	subs	1	7	1	1	42	3	70	50	90	80	80	60	3	2	2	3	2	2	4	5	5	2
AUS01	AUS	EN	20	14	#NULL!	#NULL!	F	N	N	R	75	sub75	191	5147170	5148530	incongruent	ON	1	2	chair_2_incon.mp4	RIGHT	8.28	DOWN	52	Video_IA	Video_IA	subs	1	7	1	1	42	3	70	50	90	80	80	60	3	2	2	3	2	2	4	5	5	2
AUS01	AUS	EN	20	14	#NULL!	#NULL!	F	N	N	R	75	sub75	191	5147170	5148530	incongruent	ON	1	2	chair_2_incon.mp4	RIGHT	2.05	RIGHT	24	Video_IA	Video_IA	subs	1	7	1	1	42	3	70	50	90	80	80	60	3	2	2	3	2	2	4	5	5	2
AUS01	AUS	EN	20	14	#NULL!	#NULL!	F	N	N	R	75	sub75	191	5147170	5148530	incongruent	ON	1	2	chair_2_incon.mp4	RIGHT	5.59	LEFT	33	Video_IA	Video_IA	subs	1	7	1	1	42	3	70	50	90	80	80	60	3	2	2	3	2	2	4	5	5	2
AUS01	AUS	EN	20	14	#NULL!	#NULL!	F	N	N	R	76	sub76	192	5150170	5152970	incongruent	ON	1	2	chair_2_incon.mp4	RIGHT	1.67	UP	25	Video_IA	Video_IA	subs	1	7	1	1	42	3	70	50	90	80	80	60	3	2	2	3	2	2	4	5	5	2
AUS01	AUS	EN	20	14	#NULL!	#NULL!	F	N	N	R	76	sub76	192	5150170	5152970	incongruent	ON	1	2	chair_2_incon.mp4	RIGHT	11.58	DOWN	63	Video_IA	Sub_IA	subs	1	7	1	1	42	3	70	50	90	80	80	60	3	2	2	3	2	2	4	5	5	2
AUS01	AUS	EN	20	14	#NULL!	#NULL!	F	N	N	R	76	sub76	192	5150170	5152970	incongruent	ON	1	2	chair_2_incon.mp4	RIGHT	6.95	RIGHT	38	Sub_IA	Sub_IA	subs	1	7	1	1	42	3	70	50	90	80	80	60	3	2	2	3	2	2	4	5	5	2
AUS01	AUS	EN	20	14	#NULL!	#NULL!	F	N	N	R	76	sub76	192	5150170	5152970	incongruent	ON	1	2	chair_2_incon.mp4	RIGHT	2.56	LEFT	25	Sub_IA	Sub_IA	subs	1	7	1	1	42	3	70	50	90	80	80	60	3	2	2	3	2	2	4	5	5	2
AUS01	AUS	EN	20	14	#NULL!	#NULL!	F	N	N	R	76	sub76	192	5150170	5152970	incongruent	ON	1	2	chair_2_incon.mp4	RIGHT	2.35	LEFT	25	Sub_IA	Sub_IA	subs	1	7	1	1	42	3	70	50	90	80	80	60	3	2	2	3	2	2	4	5	5	2
AUS01	AUS	EN	20	14	#NULL!	#NULL!	F	N	N	R	76	sub76	192	5150170	5152970	incongruent	ON	1	2	chair_2_incon.mp4	RIGHT	3.39	LEFT	37	Sub_IA	Sub_IA	subs	1	7	1	1	42	3	70	50	90	80	80	60	3	2	2	3	2	2	4	5	5	2
AUS01	AUS	EN	20	14	#NULL!	#NULL!	F	N	N	R	76	sub76	192	5150170	5152970	incongruent	ON	1	2	chair_2_incon.mp4	RIGHT	0.99	LEFT	17	Video_IA	Video_IA	subs	1	7	1	1	42	3	70	50	90	80	80	60	3	2	2	3	2	2	4	5	5	2
AUS01	AUS	EN	20	14	#NULL!	#NULL!	F	N	N	R	76	sub76	192	5150170	5152970	incongruent	ON	1	2	chair_2_incon.mp4	RIGHT	12.99	UP	54	Sub_IA	Video_IA	subs	1	7	1	1	42	3	70	50	90	80	80	60	3	2	2	3	2	2	4	5	5	2
AUS01	AUS	EN	20	14	#NULL!	#NULL!	F	N	N	R	77	sub77	193	5155570	5156570	incongruent	ON	1	2	chair_2_incon.mp4	RIGHT	12.96	DOWN	77	Video_IA	Sub_IA	subs	1	7	1	1	42	3	70	50	90	80	80	60	3	2	2	3	2	2	4	5	5	2
AUS01	AUS	EN	20	14	#NULL!	#NULL!	F	N	N	R	78	sub78	194	5156730	5158010	incongruent	ON	1	2	chair_2_incon.mp4	RIGHT	10.63	RIGHT	51	Sub_IA	Video_IA	subs	1	7	1	1	42	3	70	50	90	80	80	60	3	2	2	3	2	2	4	5	5	2
AUS01	AUS	EN	20	14	#NULL!	#NULL!	F	N	N	R	78	sub78	194	5156730	5158010	incongruent	ON	1	2	chair_2_incon.mp4	RIGHT	8.03	LEFT	40	Sub_IA	Sub_IA	subs	1	7	1	1	42	3	70	50	90	80	80	60	3	2	2	3	2	2	4	5	5	2
AUS01	AUS	EN	20	14	#NULL!	#NULL!	F	N	N	R	78	sub78	194	5156730	5158010	incongruent	ON	1	2	chair_2_incon.mp4	RIGHT	6.43	RIGHT	40	Sub_IA	Sub_IA	subs	1	7	1	1	42	3	70	50	90	80	80	60	3	2	2	3	2	2	4	5	5	2
AUS01	AUS	EN	20	14	#NULL!	#NULL!	F	N	N	R	78	sub78	194	5156730	5158010	incongruent	ON	1	2	chair_2_incon.mp4	RIGHT	3.73	LEFT	38	Sub_IA	Sub_IA	subs	1	7	1	1	42	3	70	50	90	80	80	60	3	2	2	3	2	2	4	5	5	2
AUS01	AUS	EN	20	14	#NULL!	#NULL!	F	N	N	R	78	sub78	194	5156730	5158010	incongruent	ON	1	2	chair_2_incon.mp4	RIGHT	8.74	UP	40	Video_IA	Video_IA	subs	1	7	1	1	42	3	70	50	90	80	80	60	3	2	2	3	2	2	4	5	5	2
AUS01	AUS	EN	20	14	#NULL!	#NULL!	F	N	N	R	78	sub78	194	5156730	5158010	incongruent	ON	1	2	chair_2_incon.mp4	RIGHT	12.59	DOWN	61	Video_IA	Sub_IA	subs	1	7	1	1	42	3	70	50	90	80	80	60	3	2	2	3	2	2	4	5	5	2
AUS01	AUS	EN	20	14	#NULL!	#NULL!	F	N	N	R	79	sub79	195	5158170	5160890	incongruent	ON	1	2	chair_2_incon.mp4	RIGHT	8.62	UP	38	Sub_IA	Video_IA	subs	1	7	1	1	42	3	70	50	90	80	80	60	3	2	2	3	2	2	4	5	5	2
AUS01	AUS	EN	20	14	#NULL!	#NULL!	F	N	N	R	79	sub79	195	5158170	5160890	incongruent	ON	1	2	chair_2_incon.mp4	RIGHT	2.7	RIGHT	36	.	Sub_IA	subs	1	7	1	1	42	3	70	50	90	80	80	60	3	2	2	3	2	2	4	5	5	2
AUS01	AUS	EN	20	14	#NULL!	#NULL!	F	N	N	R	79	sub79	195	5158170	5160890	incongruent	ON	1	2	chair_2_incon.mp4	RIGHT	10.75	UP	41	Sub_IA	Video_IA	subs	1	7	1	1	42	3	70	50	90	80	80	60	3	2	2	3	2	2	4	5	5	2
AUS01	AUS	EN	20	14	#NULL!	#NULL!	F	N	N	R	79	sub79	195	5158170	5160890	incongruent	ON	1	2	chair_2_incon.mp4	RIGHT	1.31	UP	20	Video_IA	Video_IA	subs	1	7	1	1	42	3	70	50	90	80	80	60	3	2	2	3	2	2	4	5	5	2
AUS01	AUS	EN	20	14	#NULL!	#NULL!	F	N	N	R	79	sub79	195	5158170	5160890	incongruent	ON	1	2	chair_2_incon.mp4	RIGHT	1.73	LEFT	22	Sub_IA	Sub_IA	subs	1	7	1	1	42	3	70	50	90	80	80	60	3	2	2	3	2	2	4	5	5	2
AUS01	AUS	EN	20	14	#NULL!	#NULL!	F	N	N	R	79	sub79	195	5158170	5160890	incongruent	ON	1	2	chair_2_incon.mp4	RIGHT	14.33	DOWN	68	Video_IA	.	subs	1	7	1	1	42	3	70	50	90	80	80	60	3	2	2	3	2	2	4	5	5	2
AUS01	AUS	EN	20	14	#NULL!	#NULL!	F	N	N	R	79	sub79	195	5158170	5160890	incongruent	ON	1	2	chair_2_incon.mp4	RIGHT	5.64	RIGHT	34	Sub_IA	Sub_IA	subs	1	7	1	1	42	3	70	50	90	80	80	60	3	2	2	3	2	2	4	5	5	2
AUS01	AUS	EN	20	14	#NULL!	#NULL!	F	N	N	R	79	sub79	195	5158170	5160890	incongruent	ON	1	2	chair_2_incon.mp4	RIGHT	2.49	LEFT	25	Sub_IA	Sub_IA	subs	1	7	1	1	42	3	70	50	90	80	80	60	3	2	2	3	2	2	4	5	5	2
AUS01	AUS	EN	20	14	#NULL!	#NULL!	F	N	N	R	79	sub79	195	5158170	5160890	incongruent	ON	1	2	chair_2_incon.mp4	RIGHT	0.54	LEFT	10	Sub_IA	Sub_IA	subs	1	7	1	1	42	3	70	50	90	80	80	60	3	2	2	3	2	2	4	5	5	2
AUS01	AUS	EN	20	14	#NULL!	#NULL!	F	N	N	R	79	sub79	195	5158170	5160890	incongruent	ON	1	2	chair_2_incon.mp4	RIGHT	4.63	RIGHT	30	Sub_IA	Sub_IA	subs	1	7	1	1	42	3	70	50	90	80	80	60	3	2	2	3	2	2	4	5	5	2
AUS01	AUS	EN	20	14	#NULL!	#NULL!	F	N	N	R	79	sub79	195	5158170	5160890	incongruent	ON	1	2	chair_2_incon.mp4	RIGHT	2.54	RIGHT	26	Sub_IA	Sub_IA	subs	1	7	1	1	42	3	70	50	90	80	80	60	3	2	2	3	2	2	4	5	5	2
AUS01	AUS	EN	20	14	#NULL!	#NULL!	F	N	N	R	79	sub79	195	5158170	5160890	incongruent	ON	1	2	chair_2_incon.mp4	RIGHT	2.56	RIGHT	33	Sub_IA	Sub_IA	subs	1	7	1	1	42	3	70	50	90	80	80	60	3	2	2	3	2	2	4	5	5	2
AUS01	AUS	EN	20	14	#NULL!	#NULL!	F	N	N	R	79	sub79	195	5158170	5160890	incongruent	ON	1	2	chair_2_incon.mp4	RIGHT	1.04	LEFT	21	Sub_IA	Sub_IA	subs	1	7	1	1	42	3	70	50	90	80	80	60	3	2	2	3	2	2	4	5	5	2
AUS01	AUS	EN	20	14	#NULL!	#NULL!	F	N	N	R	80	sub80	196	5161690	5165050	incongruent	ON	1	2	chair_2_incon.mp4	RIGHT	12.66	UP	57	Sub_IA	Video_IA	subs	1	7	1	1	42	3	70	50	90	80	80	60	3	2	2	3	2	2	4	5	5	2
AUS01	AUS	EN	20	14	#NULL!	#NULL!	F	N	N	R	80	sub80	196	5161690	5165050	incongruent	ON	1	2	chair_2_incon.mp4	RIGHT	3.32	RIGHT	28	Sub_IA	Sub_IA	subs	1	7	1	1	42	3	70	50	90	80	80	60	3	2	2	3	2	2	4	5	5	2
AUS01	AUS	EN	20	14	#NULL!	#NULL!	F	N	N	R	80	sub80	196	5161690	5165050	incongruent	ON	1	2	chair_2_incon.mp4	RIGHT	2.58	RIGHT	25	Sub_IA	Sub_IA	subs	1	7	1	1	42	3	70	50	90	80	80	60	3	2	2	3	2	2	4	5	5	2
AUS01	AUS	EN	20	14	#NULL!	#NULL!	F	N	N	R	80	sub80	196	5161690	5165050	incongruent	ON	1	2	chair_2_incon.mp4	RIGHT	1.62	UP	23	Video_IA	Video_IA	subs	1	7	1	1	42	3	70	50	90	80	80	60	3	2	2	3	2	2	4	5	5	2
AUS01	AUS	EN	20	14	#NULL!	#NULL!	F	N	N	R	80	sub80	196	5161690	5165050	incongruent	ON	1	2	chair_2_incon.mp4	RIGHT	11.45	UP	46	Sub_IA	Video_IA	subs	1	7	1	1	42	3	70	50	90	80	80	60	3	2	2	3	2	2	4	5	5	2
AUS01	AUS	EN	20	14	#NULL!	#NULL!	F	N	N	R	80	sub80	196	5161690	5165050	incongruent	ON	1	2	chair_2_incon.mp4	RIGHT	4.59	LEFT	31	Sub_IA	Sub_IA	subs	1	7	1	1	42	3	70	50	90	80	80	60	3	2	2	3	2	2	4	5	5	2
AUS01	AUS	EN	20	14	#NULL!	#NULL!	F	N	N	R	80	sub80	196	5161690	5165050	incongruent	ON	1	2	chair_2_incon.mp4	RIGHT	15.73	DOWN	66	Video_IA	Sub_IA	subs	1	7	1	1	42	3	70	50	90	80	80	60	3	2	2	3	2	2	4	5	5	2
AUS01	AUS	EN	20	14	#NULL!	#NULL!	F	N	N	R	80	sub80	196	5161690	5165050	incongruent	ON	1	2	chair_2_incon.mp4	RIGHT	5.02	RIGHT	39	Sub_IA	Sub_IA	subs	1	7	1	1	42	3	70	50	90	80	80	60	3	2	2	3	2	2	4	5	5	2
AUS01	AUS	EN	20	14	#NULL!	#NULL!	F	N	N	R	80	sub80	196	5161690	5165050	incongruent	ON	1	2	chair_2_incon.mp4	RIGHT	1.59	LEFT	21	Sub_IA	Sub_IA	subs	1	7	1	1	42	3	70	50	90	80	80	60	3	2	2	3	2	2	4	5	5	2
AUS01	AUS	EN	20	14	#NULL!	#NULL!	F	N	N	R	80	sub80	196	5161690	5165050	incongruent	ON	1	2	chair_2_incon.mp4	RIGHT	4.13	LEFT	28	Sub_IA	Sub_IA	subs	1	7	1	1	42	3	70	50	90	80	80	60	3	2	2	3	2	2	4	5	5	2
AUS01	AUS	EN	20	14	#NULL!	#NULL!	F	N	N	R	80	sub80	196	5161690	5165050	incongruent	ON	1	2	chair_2_incon.mp4	RIGHT	1.08	LEFT	24	Sub_IA	Sub_IA	subs	1	7	1	1	42	3	70	50	90	80	80	60	3	2	2	3	2	2	4	5	5	2
AUS01	AUS	EN	20	14	#NULL!	#NULL!	F	N	N	R	80	sub80	196	5161690	5165050	incongruent	ON	1	2	chair_2_incon.mp4	RIGHT	5.29	RIGHT	31	Sub_IA	Sub_IA	subs	1	7	1	1	42	3	70	50	90	80	80	60	3	2	2	3	2	2	4	5	5	2
AUS01	AUS	EN	20	14	#NULL!	#NULL!	F	N	N	R	80	sub80	196	5161690	5165050	incongruent	ON	1	2	chair_2_incon.mp4	RIGHT	6.48	RIGHT	36	Sub_IA	Sub_IA	subs	1	7	1	1	42	3	70	50	90	80	80	60	3	2	2	3	2	2	4	5	5	2
AUS01	AUS	EN	20	14	#NULL!	#NULL!	F	N	N	R	81	sub81	197	5165210	5166690	incongruent	ON	1	2	chair_2_incon.mp4	RIGHT	1.3	DOWN	20	Video_IA	Video_IA	subs	1	7	1	1	42	3	70	50	90	80	80	60	3	2	2	3	2	2	4	5	5	2
AUS01	AUS	EN	20	14	#NULL!	#NULL!	F	N	N	R	81	sub81	197	5165210	5166690	incongruent	ON	1	2	chair_2_incon.mp4	RIGHT	1.34	LEFT	22	Video_IA	Video_IA	subs	1	7	1	1	42	3	70	50	90	80	80	60	3	2	2	3	2	2	4	5	5	2
AUS01	AUS	EN	20	14	#NULL!	#NULL!	F	N	N	R	81	sub81	197	5165210	5166690	incongruent	ON	1	2	chair_2_incon.mp4	RIGHT	11.71	DOWN	68	Video_IA	Sub_IA	subs	1	7	1	1	42	3	70	50	90	80	80	60	3	2	2	3	2	2	4	5	5	2
AUS01	AUS	EN	20	14	#NULL!	#NULL!	F	N	N	R	81	sub81	197	5165210	5166690	incongruent	ON	1	2	chair_2_incon.mp4	RIGHT	12.21	UP	55	Sub_IA	Video_IA	subs	1	7	1	1	42	3	70	50	90	80	80	60	3	2	2	3	2	2	4	5	5	2
AUS01	AUS	EN	20	14	#NULL!	#NULL!	F	N	N	R	81	sub81	197	5165210	5166690	incongruent	ON	1	2	chair_2_incon.mp4	RIGHT	4.8	LEFT	32	Sub_IA	Sub_IA	subs	1	7	1	1	42	3	70	50	90	80	80	60	3	2	2	3	2	2	4	5	5	2
AUS01	AUS	EN	20	14	#NULL!	#NULL!	F	N	N	R	82	sub82	198	5167530	5170890	incongruent	ON	1	2	chair_2_incon.mp4	RIGHT	5.45	RIGHT	32	Sub_IA	Sub_IA	subs	1	7	1	1	42	3	70	50	90	80	80	60	3	2	2	3	2	2	4	5	5	2
AUS01	AUS	EN	20	14	#NULL!	#NULL!	F	N	N	R	82	sub82	198	5167530	5170890	incongruent	ON	1	2	chair_2_incon.mp4	RIGHT	4.29	RIGHT	28	Sub_IA	Sub_IA	subs	1	7	1	1	42	3	70	50	90	80	80	60	3	2	2	3	2	2	4	5	5	2
AUS01	AUS	EN	20	14	#NULL!	#NULL!	F	N	N	R	82	sub82	198	5167530	5170890	incongruent	ON	1	2	chair_2_incon.mp4	RIGHT	5.22	UP	44	Sub_IA	Video_IA	subs	1	7	1	1	42	3	70	50	90	80	80	60	3	2	2	3	2	2	4	5	5	2
AUS01	AUS	EN	20	14	#NULL!	#NULL!	F	N	N	R	82	sub82	198	5167530	5170890	incongruent	ON	1	2	chair_2_incon.mp4	RIGHT	2.58	RIGHT	262	Sub_IA	Sub_IA	subs	1	7	1	1	42	3	70	50	90	80	80	60	3	2	2	3	2	2	4	5	5	2
AUS01	AUS	EN	20	14	#NULL!	#NULL!	F	N	N	R	82	sub82	198	5167530	5170890	incongruent	ON	1	2	chair_2_incon.mp4	RIGHT	2.53	LEFT	24	Sub_IA	Sub_IA	subs	1	7	1	1	42	3	70	50	90	80	80	60	3	2	2	3	2	2	4	5	5	2
AUS01	AUS	EN	20	14	#NULL!	#NULL!	F	N	N	R	82	sub82	198	5167530	5170890	incongruent	ON	1	2	chair_2_incon.mp4	RIGHT	0.77	DOWN	12	Sub_IA	Sub_IA	subs	1	7	1	1	42	3	70	50	90	80	80	60	3	2	2	3	2	2	4	5	5	2
AUS01	AUS	EN	20	14	#NULL!	#NULL!	F	N	N	R	82	sub82	198	5167530	5170890	incongruent	ON	1	2	chair_2_incon.mp4	RIGHT	6.09	LEFT	33	Video_IA	Sub_IA	subs	1	7	1	1	42	3	70	50	90	80	80	60	3	2	2	3	2	2	4	5	5	2
AUS01	AUS	EN	20	14	#NULL!	#NULL!	F	N	N	R	82	sub82	198	5167530	5170890	incongruent	ON	1	2	chair_2_incon.mp4	RIGHT	1.89	UP	24	Video_IA	Video_IA	subs	1	7	1	1	42	3	70	50	90	80	80	60	3	2	2	3	2	2	4	5	5	2
AUS01	AUS	EN	20	14	#NULL!	#NULL!	F	N	N	R	82	sub82	198	5167530	5170890	incongruent	ON	1	2	chair_2_incon.mp4	RIGHT	6.88	LEFT	42	Sub_IA	Sub_IA	subs	1	7	1	1	42	3	70	50	90	80	80	60	3	2	2	3	2	2	4	5	5	2
AUS01	AUS	EN	20	14	#NULL!	#NULL!	F	N	N	R	83	sub83	199	5171810	5172810	incongruent	ON	1	2	chair_2_incon.mp4	RIGHT	7.56	UP	48	Video_IA	Video_IA	subs	1	7	1	1	42	3	70	50	90	80	80	60	3	2	2	3	2	2	4	5	5	2
AUS01	AUS	EN	20	14	#NULL!	#NULL!	F	N	N	R	83	sub83	199	5171810	5172810	incongruent	ON	1	2	chair_2_incon.mp4	RIGHT	6.54	DOWN	51	Video_IA	Sub_IA	subs	1	7	1	1	42	3	70	50	90	80	80	60	3	2	2	3	2	2	4	5	5	2
AUS01	AUS	EN	20	14	#NULL!	#NULL!	F	N	N	R	83	sub83	199	5171810	5172810	incongruent	ON	1	2	chair_2_incon.mp4	RIGHT	3.28	UP	39	Sub_IA	Video_IA	subs	1	7	1	1	42	3	70	50	90	80	80	60	3	2	2	3	2	2	4	5	5	2
AUS01	AUS	EN	20	14	#NULL!	#NULL!	F	N	N	R	84	sub84	200	5172970	5174930	incongruent	ON	1	2	chair_2_incon.mp4	RIGHT	2.92	RIGHT	25	Video_IA	Video_IA	subs	1	7	1	1	42	3	70	50	90	80	80	60	3	2	2	3	2	2	4	5	5	2
AUS01	AUS	EN	20	14	#NULL!	#NULL!	F	N	N	R	84	sub84	200	5172970	5174930	incongruent	ON	1	2	chair_2_incon.mp4	RIGHT	8.72	DOWN	54	Video_IA	Video_IA	subs	1	7	1	1	42	3	70	50	90	80	80	60	3	2	2	3	2	2	4	5	5	2
AUS01	AUS	EN	20	14	#NULL!	#NULL!	F	N	N	R	84	sub84	200	5172970	5174930	incongruent	ON	1	2	chair_2_incon.mp4	RIGHT	13.73	UP	54	Sub_IA	Video_IA	subs	1	7	1	1	42	3	70	50	90	80	80	60	3	2	2	3	2	2	4	5	5	2
AUS01	AUS	EN	20	14	#NULL!	#NULL!	F	N	N	R	84	sub84	200	5172970	5174930	incongruent	ON	1	2	chair_2_incon.mp4	RIGHT	5.36	LEFT	44	Video_IA	Sub_IA	subs	1	7	1	1	42	3	70	50	90	80	80	60	3	2	2	3	2	2	4	5	5	2
AUS01	AUS	EN	20	14	#NULL!	#NULL!	F	N	N	R	84	sub84	200	5172970	5174930	incongruent	ON	1	2	chair_2_incon.mp4	RIGHT	9.52	DOWN	98	Video_IA	Sub_IA	subs	1	7	1	1	42	3	70	50	90	80	80	60	3	2	2	3	2	2	4	5	5	2
AUS01	AUS	EN	20	14	#NULL!	#NULL!	F	N	N	R	84	sub84	200	5172970	5174930	incongruent	ON	1	2	chair_2_incon.mp4	RIGHT	2.59	DOWN	38	Video_IA	Video_IA	subs	1	7	1	1	42	3	70	50	90	80	80	60	3	2	2	3	2	2	4	5	5	2
AUS01	AUS	EN	20	14	#NULL!	#NULL!	F	N	N	R	84	sub84	200	5172970	5174930	incongruent	ON	1	2	chair_2_incon.mp4	RIGHT	6.01	RIGHT	42	Sub_IA	Sub_IA	subs	1	7	1	1	42	3	70	50	90	80	80	60	3	2	2	3	2	2	4	5	5	2
AUS01	AUS	EN	20	14	#NULL!	#NULL!	F	N	N	R	84	sub84	200	5172970	5174930	incongruent	ON	1	2	chair_2_incon.mp4	RIGHT	11	UP	46	Sub_IA	Video_IA	subs	1	7	1	1	42	3	70	50	90	80	80	60	3	2	2	3	2	2	4	5	5	2
AUS01	AUS	EN	20	14	#NULL!	#NULL!	F	N	N	R	85	sub85	201	5175010	5177050	incongruent	ON	1	2	chair_2_incon.mp4	RIGHT	12.78	UP	63	Sub_IA	Video_IA	subs	1	7	1	1	42	3	70	50	90	80	80	60	3	2	2	3	2	2	4	5	5	2
AUS01	AUS	EN	20	14	#NULL!	#NULL!	F	N	N	R	85	sub85	201	5175010	5177050	incongruent	ON	1	2	chair_2_incon.mp4	RIGHT	0.71	UP	16	Video_IA	Video_IA	subs	1	7	1	1	42	3	70	50	90	80	80	60	3	2	2	3	2	2	4	5	5	2
AUS01	AUS	EN	20	14	#NULL!	#NULL!	F	N	N	R	85	sub85	201	5175010	5177050	incongruent	ON	1	2	chair_2_incon.mp4	RIGHT	11.78	DOWN	89	Video_IA	Sub_IA	subs	1	7	1	1	42	3	70	50	90	80	80	60	3	2	2	3	2	2	4	5	5	2
AUS01	AUS	EN	20	14	#NULL!	#NULL!	F	N	N	R	85	sub85	201	5175010	5177050	incongruent	ON	1	2	chair_2_incon.mp4	RIGHT	1.36	UP	21	Sub_IA	Sub_IA	subs	1	7	1	1	42	3	70	50	90	80	80	60	3	2	2	3	2	2	4	5	5	2
AUS01	AUS	EN	20	14	#NULL!	#NULL!	F	N	N	R	85	sub85	201	5175010	5177050	incongruent	ON	1	2	chair_2_incon.mp4	RIGHT	5.16	LEFT	34	Sub_IA	Sub_IA	subs	1	7	1	1	42	3	70	50	90	80	80	60	3	2	2	3	2	2	4	5	5	2
AUS01	AUS	EN	20	14	#NULL!	#NULL!	F	N	N	R	85	sub85	201	5175010	5177050	incongruent	ON	1	2	chair_2_incon.mp4	RIGHT	4.42	RIGHT	32	Sub_IA	Sub_IA	subs	1	7	1	1	42	3	70	50	90	80	80	60	3	2	2	3	2	2	4	5	5	2
AUS01	AUS	EN	20	14	#NULL!	#NULL!	F	N	N	R	85	sub85	201	5175010	5177050	incongruent	ON	1	2	chair_2_incon.mp4	RIGHT	2.23	LEFT	26	Sub_IA	Sub_IA	subs	1	7	1	1	42	3	70	50	90	80	80	60	3	2	2	3	2	2	4	5	5	2
AUS01	AUS	EN	20	14	#NULL!	#NULL!	F	N	N	R	85	sub85	201	5175010	5177050	incongruent	ON	1	2	chair_2_incon.mp4	RIGHT	6.66	DOWN	53	Video_IA	Sub_IA	subs	1	7	1	1	42	3	70	50	90	80	80	60	3	2	2	3	2	2	4	5	5	2
AUS01	AUS	EN	20	14	#NULL!	#NULL!	F	N	N	R	86	sub86	202	5177130	5179210	incongruent	ON	1	2	chair_2_incon.mp4	RIGHT	2.79	RIGHT	26	Sub_IA	Sub_IA	subs	1	7	1	1	42	3	70	50	90	80	80	60	3	2	2	3	2	2	4	5	5	2
AUS01	AUS	EN	20	14	#NULL!	#NULL!	F	N	N	R	86	sub86	202	5177130	5179210	incongruent	ON	1	2	chair_2_incon.mp4	RIGHT	3.13	RIGHT	28	Sub_IA	Sub_IA	subs	1	7	1	1	42	3	70	50	90	80	80	60	3	2	2	3	2	2	4	5	5	2
AUS01	AUS	EN	20	14	#NULL!	#NULL!	F	N	N	R	86	sub86	202	5177130	5179210	incongruent	ON	1	2	chair_2_incon.mp4	RIGHT	2.65	LEFT	25	Sub_IA	Sub_IA	subs	1	7	1	1	42	3	70	50	90	80	80	60	3	2	2	3	2	2	4	5	5	2
AUS01	AUS	EN	20	14	#NULL!	#NULL!	F	N	N	R	86	sub86	202	5177130	5179210	incongruent	ON	1	2	chair_2_incon.mp4	RIGHT	1.62	DOWN	20	Video_IA	Video_IA	subs	1	7	1	1	42	3	70	50	90	80	80	60	3	2	2	3	2	2	4	5	5	2
AUS01	AUS	EN	20	14	#NULL!	#NULL!	F	N	N	R	86	sub86	202	5177130	5179210	incongruent	ON	1	2	chair_2_incon.mp4	RIGHT	14.67	UP	54	Sub_IA	Video_IA	subs	1	7	1	1	42	3	70	50	90	80	80	60	3	2	2	3	2	2	4	5	5	2
AUS01	AUS	EN	20	14	#NULL!	#NULL!	F	N	N	R	87	sub87	203	5180209	5183010	incongruent	ON	1	2	chair_2_incon.mp4	RIGHT	9.88	DOWN	76	Video_IA	Video_IA	subs	1	7	1	1	42	3	70	50	90	80	80	60	3	2	2	3	2	2	4	5	5	2
AUS01	AUS	EN	20	14	#NULL!	#NULL!	F	N	N	R	87	sub87	203	5180209	5183010	incongruent	ON	1	2	chair_2_incon.mp4	RIGHT	8.84	UP	49	Sub_IA	Video_IA	subs	1	7	1	1	42	3	70	50	90	80	80	60	3	2	2	3	2	2	4	5	5	2
AUS01	AUS	EN	20	14	#NULL!	#NULL!	F	N	N	R	87	sub87	203	5180209	5183010	incongruent	ON	1	2	chair_2_incon.mp4	RIGHT	2.39	RIGHT	26	Sub_IA	Sub_IA	subs	1	7	1	1	42	3	70	50	90	80	80	60	3	2	2	3	2	2	4	5	5	2
AUS01	AUS	EN	20	14	#NULL!	#NULL!	F	N	N	R	87	sub87	203	5180209	5183010	incongruent	ON	1	2	chair_2_incon.mp4	RIGHT	11.97	UP	63	Sub_IA	Video_IA	subs	1	7	1	1	42	3	70	50	90	80	80	60	3	2	2	3	2	2	4	5	5	2
AUS01	AUS	EN	20	14	#NULL!	#NULL!	F	N	N	R	87	sub87	203	5180209	5183010	incongruent	ON	1	2	chair_2_incon.mp4	RIGHT	1.05	DOWN	20	Sub_IA	Sub_IA	subs	1	7	1	1	42	3	70	50	90	80	80	60	3	2	2	3	2	2	4	5	5	2
AUS01	AUS	EN	20	14	#NULL!	#NULL!	F	N	N	R	87	sub87	203	5180209	5183010	incongruent	ON	1	2	chair_2_incon.mp4	RIGHT	9.82	DOWN	58	Video_IA	Sub_IA	subs	1	7	1	1	42	3	70	50	90	80	80	60	3	2	2	3	2	2	4	5	5	2
AUS01	AUS	EN	20	14	#NULL!	#NULL!	F	N	N	R	87	sub87	203	5180209	5183010	incongruent	ON	1	2	chair_2_incon.mp4	RIGHT	3.66	LEFT	29	Sub_IA	Sub_IA	subs	1	7	1	1	42	3	70	50	90	80	80	60	3	2	2	3	2	2	4	5	5	2
AUS01	AUS	EN	20	14	#NULL!	#NULL!	F	N	N	R	88	sub88	204	5184730	5186210	incongruent	ON	1	2	chair_2_incon.mp4	RIGHT	10.76	DOWN	61	Video_IA	Sub_IA	subs	1	7	1	1	42	3	70	50	90	80	80	60	3	2	2	3	2	2	4	5	5	2
AUS01	AUS	EN	20	14	#NULL!	#NULL!	F	N	N	R	88	sub88	204	5184730	5186210	incongruent	ON	1	2	chair_2_incon.mp4	RIGHT	0.86	DOWN	21	Video_IA	Video_IA	subs	1	7	1	1	42	3	70	50	90	80	80	60	3	2	2	3	2	2	4	5	5	2
AUS01	AUS	EN	20	14	#NULL!	#NULL!	F	N	N	R	88	sub88	204	5184730	5186210	incongruent	ON	1	2	chair_2_incon.mp4	RIGHT	2.76	UP	39	Sub_IA	Video_IA	subs	1	7	1	1	42	3	70	50	90	80	80	60	3	2	2	3	2	2	4	5	5	2
AUS01	AUS	EN	20	14	#NULL!	#NULL!	F	N	N	R	88	sub88	204	5184730	5186210	incongruent	ON	1	2	chair_2_incon.mp4	RIGHT	11.6	UP	51	Video_IA	Video_IA	subs	1	7	1	1	42	3	70	50	90	80	80	60	3	2	2	3	2	2	4	5	5	2
AUS01	AUS	EN	20	14	#NULL!	#NULL!	F	N	N	R	89	sub89	205	5186289	5189769	incongruent	ON	1	2	chair_2_incon.mp4	RIGHT	4.01	LEFT	32	Video_IA	Video_IA	subs	1	7	1	1	42	3	70	50	90	80	80	60	3	2	2	3	2	2	4	5	5	2
AUS01	AUS	EN	20	14	#NULL!	#NULL!	F	N	N	R	89	sub89	205	5186289	5189769	incongruent	ON	1	2	chair_2_incon.mp4	RIGHT	9.02	UP	56	Sub_IA	Video_IA	subs	1	7	1	1	42	3	70	50	90	80	80	60	3	2	2	3	2	2	4	5	5	2
AUS01	AUS	EN	20	14	#NULL!	#NULL!	F	N	N	R	89	sub89	205	5186289	5189769	incongruent	ON	1	2	chair_2_incon.mp4	RIGHT	1.27	UP	20	Video_IA	Video_IA	subs	1	7	1	1	42	3	70	50	90	80	80	60	3	2	2	3	2	2	4	5	5	2
AUS01	AUS	EN	20	14	#NULL!	#NULL!	F	N	N	R	89	sub89	205	5186289	5189769	incongruent	ON	1	2	chair_2_incon.mp4	RIGHT	3.52	LEFT	263	Video_IA	Video_IA	subs	1	7	1	1	42	3	70	50	90	80	80	60	3	2	2	3	2	2	4	5	5	2
AUS01	AUS	EN	20	14	#NULL!	#NULL!	F	N	N	R	89	sub89	205	5186289	5189769	incongruent	ON	1	2	chair_2_incon.mp4	RIGHT	5.33	UP	45	Video_IA	Video_IA	subs	1	7	1	1	42	3	70	50	90	80	80	60	3	2	2	3	2	2	4	5	5	2
AUS01	AUS	EN	20	14	#NULL!	#NULL!	F	N	N	R	89	sub89	205	5186289	5189769	incongruent	ON	1	2	chair_2_incon.mp4	RIGHT	10.25	DOWN	57	Video_IA	Video_IA	subs	1	7	1	1	42	3	70	50	90	80	80	60	3	2	2	3	2	2	4	5	5	2
AUS01	AUS	EN	20	14	#NULL!	#NULL!	F	N	N	R	89	sub89	205	5186289	5189769	incongruent	ON	1	2	chair_2_incon.mp4	RIGHT	0.63	RIGHT	16	Video_IA	Video_IA	subs	1	7	1	1	42	3	70	50	90	80	80	60	3	2	2	3	2	2	4	5	5	2
AUS01	AUS	EN	20	14	#NULL!	#NULL!	F	N	N	R	89	sub89	205	5186289	5189769	incongruent	ON	1	2	chair_2_incon.mp4	RIGHT	4.93	DOWN	47	Video_IA	Video_IA	subs	1	7	1	1	42	3	70	50	90	80	80	60	3	2	2	3	2	2	4	5	5	2
AUS01	AUS	EN	20	14	#NULL!	#NULL!	F	N	N	R	89	sub89	205	5186289	5189769	incongruent	ON	1	2	chair_2_incon.mp4	RIGHT	5.62	DOWN	54	Video_IA	Video_IA	subs	1	7	1	1	42	3	70	50	90	80	80	60	3	2	2	3	2	2	4	5	5	2
AUS01	AUS	EN	20	14	#NULL!	#NULL!	F	N	N	R	90	sub90	206	5189850	5192770	incongruent	ON	1	2	chair_2_incon.mp4	RIGHT	12.78	UP	65	Sub_IA	Video_IA	subs	1	7	1	1	42	3	70	50	90	80	80	60	3	2	2	3	2	2	4	5	5	2
AUS01	AUS	EN	20	14	#NULL!	#NULL!	F	N	N	R	90	sub90	206	5189850	5192770	incongruent	ON	1	2	chair_2_incon.mp4	RIGHT	3.87	LEFT	27	Sub_IA	Sub_IA	subs	1	7	1	1	42	3	70	50	90	80	80	60	3	2	2	3	2	2	4	5	5	2
AUS01	AUS	EN	20	14	#NULL!	#NULL!	F	N	N	R	90	sub90	206	5189850	5192770	incongruent	ON	1	2	chair_2_incon.mp4	RIGHT	4.77	LEFT	36	Sub_IA	Sub_IA	subs	1	7	1	1	42	3	70	50	90	80	80	60	3	2	2	3	2	2	4	5	5	2
AUS01	AUS	EN	20	14	#NULL!	#NULL!	F	N	N	R	90	sub90	206	5189850	5192770	incongruent	ON	1	2	chair_2_incon.mp4	RIGHT	4.84	RIGHT	30	Video_IA	Sub_IA	subs	1	7	1	1	42	3	70	50	90	80	80	60	3	2	2	3	2	2	4	5	5	2
AUS01	AUS	EN	20	14	#NULL!	#NULL!	F	N	N	R	90	sub90	206	5189850	5192770	incongruent	ON	1	2	chair_2_incon.mp4	RIGHT	9.67	DOWN	59	Video_IA	Video_IA	subs	1	7	1	1	42	3	70	50	90	80	80	60	3	2	2	3	2	2	4	5	5	2
AUS01	AUS	EN	20	14	#NULL!	#NULL!	F	N	N	R	90	sub90	206	5189850	5192770	incongruent	ON	1	2	chair_2_incon.mp4	RIGHT	1.85	RIGHT	23	Sub_IA	Sub_IA	subs	1	7	1	1	42	3	70	50	90	80	80	60	3	2	2	3	2	2	4	5	5	2
AUS01	AUS	EN	20	14	#NULL!	#NULL!	F	N	N	R	90	sub90	206	5189850	5192770	incongruent	ON	1	2	chair_2_incon.mp4	RIGHT	0.97	RIGHT	15	Video_IA	Video_IA	subs	1	7	1	1	42	3	70	50	90	80	80	60	3	2	2	3	2	2	4	5	5	2
AUS01	AUS	EN	20	14	#NULL!	#NULL!	F	N	N	R	90	sub90	206	5189850	5192770	incongruent	ON	1	2	chair_2_incon.mp4	RIGHT	0.63	RIGHT	13	Video_IA	Video_IA	subs	1	7	1	1	42	3	70	50	90	80	80	60	3	2	2	3	2	2	4	5	5	2
AUS01	AUS	EN	20	14	#NULL!	#NULL!	F	N	N	R	90	sub90	206	5189850	5192770	incongruent	ON	1	2	chair_2_incon.mp4	RIGHT	0.23	.	6	Video_IA	Video_IA	subs	1	7	1	1	42	3	70	50	90	80	80	60	3	2	2	3	2	2	4	5	5	2
AUS01	AUS	EN	20	14	#NULL!	#NULL!	F	N	N	R	91	sub91	207	5196410	5197850	incongruent	ON	1	2	chair_2_incon.mp4	RIGHT	3.1	UP	27	Sub_IA	Video_IA	subs	1	7	1	1	42	3	70	50	90	80	80	60	3	2	2	3	2	2	4	5	5	2
AUS01	AUS	EN	20	14	#NULL!	#NULL!	F	N	N	R	91	sub91	207	5196410	5197850	incongruent	ON	1	2	chair_2_incon.mp4	RIGHT	1.55	RIGHT	21	Video_IA	Video_IA	subs	1	7	1	1	42	3	70	50	90	80	80	60	3	2	2	3	2	2	4	5	5	2
AUS01	AUS	EN	20	14	#NULL!	#NULL!	F	N	N	R	91	sub91	207	5196410	5197850	incongruent	ON	1	2	chair_2_incon.mp4	RIGHT	10.47	UP	53	Video_IA	Video_IA	subs	1	7	1	1	42	3	70	50	90	80	80	60	3	2	2	3	2	2	4	5	5	2
AUS01	AUS	EN	20	14	#NULL!	#NULL!	F	N	N	R	91	sub91	207	5196410	5197850	incongruent	ON	1	2	chair_2_incon.mp4	RIGHT	10.11	DOWN	64	Video_IA	Sub_IA	subs	1	7	1	1	42	3	70	50	90	80	80	60	3	2	2	3	2	2	4	5	5	2
AUS01	AUS	EN	20	14	#NULL!	#NULL!	F	N	N	R	91	sub91	207	5196410	5197850	incongruent	ON	1	2	chair_2_incon.mp4	RIGHT	6.6	LEFT	50	Video_IA	Video_IA	subs	1	7	1	1	42	3	70	50	90	80	80	60	3	2	2	3	2	2	4	5	5	2
AUS01	AUS	EN	20	14	#NULL!	#NULL!	F	N	N	R	92	sub92	208	5197930	5200530	incongruent	ON	1	2	chair_2_incon.mp4	RIGHT	1.44	LEFT	22	Video_IA	Video_IA	subs	1	7	1	1	42	3	70	50	90	80	80	60	3	2	2	3	2	2	4	5	5	2
AUS01	AUS	EN	20	14	#NULL!	#NULL!	F	N	N	R	92	sub92	208	5197930	5200530	incongruent	ON	1	2	chair_2_incon.mp4	RIGHT	1.67	DOWN	22	Video_IA	Video_IA	subs	1	7	1	1	42	3	70	50	90	80	80	60	3	2	2	3	2	2	4	5	5	2
AUS01	AUS	EN	20	14	#NULL!	#NULL!	F	N	N	R	92	sub92	208	5197930	5200530	incongruent	ON	1	2	chair_2_incon.mp4	RIGHT	0.49	.	10	Video_IA	Video_IA	subs	1	7	1	1	42	3	70	50	90	80	80	60	3	2	2	3	2	2	4	5	5	2
AUS01	AUS	EN	20	14	#NULL!	#NULL!	F	N	N	R	92	sub92	208	5197930	5200530	incongruent	ON	1	2	chair_2_incon.mp4	RIGHT	12.04	UP	45	Sub_IA	Video_IA	subs	1	7	1	1	42	3	70	50	90	80	80	60	3	2	2	3	2	2	4	5	5	2
AUS01	AUS	EN	20	14	#NULL!	#NULL!	F	N	N	R	92	sub92	208	5197930	5200530	incongruent	ON	1	2	chair_2_incon.mp4	RIGHT	3.39	LEFT	29	Sub_IA	Sub_IA	subs	1	7	1	1	42	3	70	50	90	80	80	60	3	2	2	3	2	2	4	5	5	2
AUS01	AUS	EN	20	14	#NULL!	#NULL!	F	N	N	R	92	sub92	208	5197930	5200530	incongruent	ON	1	2	chair_2_incon.mp4	RIGHT	11.54	DOWN	61	Video_IA	Sub_IA	subs	1	7	1	1	42	3	70	50	90	80	80	60	3	2	2	3	2	2	4	5	5	2
AUS01	AUS	EN	20	14	#NULL!	#NULL!	F	N	N	R	92	sub92	208	5197930	5200530	incongruent	ON	1	2	chair_2_incon.mp4	RIGHT	3.68	RIGHT	28	Sub_IA	Sub_IA	subs	1	7	1	1	42	3	70	50	90	80	80	60	3	2	2	3	2	2	4	5	5	2
AUS01	AUS	EN	20	14	#NULL!	#NULL!	F	N	N	R	93	sub93	209	5201370	5203650	incongruent	ON	1	2	chair_2_incon.mp4	RIGHT	1.17	LEFT	19	Sub_IA	Sub_IA	subs	1	7	1	1	42	3	70	50	90	80	80	60	3	2	2	3	2	2	4	5	5	2
AUS01	AUS	EN	20	14	#NULL!	#NULL!	F	N	N	R	93	sub93	209	5201370	5203650	incongruent	ON	1	2	chair_2_incon.mp4	RIGHT	1.06	LEFT	17	Sub_IA	Sub_IA	subs	1	7	1	1	42	3	70	50	90	80	80	60	3	2	2	3	2	2	4	5	5	2
AUS01	AUS	EN	20	14	#NULL!	#NULL!	F	N	N	R	93	sub93	209	5201370	5203650	incongruent	ON	1	2	chair_2_incon.mp4	RIGHT	2.05	LEFT	25	Sub_IA	Sub_IA	subs	1	7	1	1	42	3	70	50	90	80	80	60	3	2	2	3	2	2	4	5	5	2
AUS01	AUS	EN	20	14	#NULL!	#NULL!	F	N	N	R	93	sub93	209	5201370	5203650	incongruent	ON	1	2	chair_2_incon.mp4	RIGHT	3.44	DOWN	29	Video_IA	Sub_IA	subs	1	7	1	1	42	3	70	50	90	80	80	60	3	2	2	3	2	2	4	5	5	2
AUS01	AUS	EN	20	14	#NULL!	#NULL!	F	N	N	R	93	sub93	209	5201370	5203650	incongruent	ON	1	2	chair_2_incon.mp4	RIGHT	1.87	RIGHT	22	Sub_IA	Sub_IA	subs	1	7	1	1	42	3	70	50	90	80	80	60	3	2	2	3	2	2	4	5	5	2
AUS01	AUS	EN	20	14	#NULL!	#NULL!	F	N	N	R	93	sub93	209	5201370	5203650	incongruent	ON	1	2	chair_2_incon.mp4	RIGHT	3.51	LEFT	38	Sub_IA	Sub_IA	subs	1	7	1	1	42	3	70	50	90	80	80	60	3	2	2	3	2	2	4	5	5	2
AUS01	AUS	EN	20	14	#NULL!	#NULL!	F	N	N	R	93	sub93	209	5201370	5203650	incongruent	ON	1	2	chair_2_incon.mp4	RIGHT	10.5	DOWN	75	Video_IA	Sub_IA	subs	1	7	1	1	42	3	70	50	90	80	80	60	3	2	2	3	2	2	4	5	5	2
AUS01	AUS	EN	20	14	#NULL!	#NULL!	F	N	N	R	93	sub93	209	5201370	5203650	incongruent	ON	1	2	chair_2_incon.mp4	RIGHT	1.35	RIGHT	23	Video_IA	Video_IA	subs	1	7	1	1	42	3	70	50	90	80	80	60	3	2	2	3	2	2	4	5	5	2
AUS01	AUS	EN	20	14	#NULL!	#NULL!	F	N	N	R	93	sub93	209	5201370	5203650	incongruent	ON	1	2	chair_2_incon.mp4	RIGHT	4.09	RIGHT	29	Sub_IA	Sub_IA	subs	1	7	1	1	42	3	70	50	90	80	80	60	3	2	2	3	2	2	4	5	5	2
AUS01	AUS	EN	20	14	#NULL!	#NULL!	F	N	N	R	93	sub93	209	5201370	5203650	incongruent	ON	1	2	chair_2_incon.mp4	RIGHT	12.31	UP	100	Sub_IA	Video_IA	subs	1	7	1	1	42	3	70	50	90	80	80	60	3	2	2	3	2	2	4	5	5	2
AUS01	AUS	EN	20	14	#NULL!	#NULL!	F	N	N	R	94	sub94	210	5206170	5208490	incongruent	ON	1	2	chair_2_incon.mp4	RIGHT	13.23	UP	57	Sub_IA	Video_IA	subs	1	7	1	1	42	3	70	50	90	80	80	60	3	2	2	3	2	2	4	5	5	2
AUS01	AUS	EN	20	14	#NULL!	#NULL!	F	N	N	R	94	sub94	210	5206170	5208490	incongruent	ON	1	2	chair_2_incon.mp4	RIGHT	3.1	RIGHT	26	Sub_IA	Sub_IA	subs	1	7	1	1	42	3	70	50	90	80	80	60	3	2	2	3	2	2	4	5	5	2
AUS01	AUS	EN	20	14	#NULL!	#NULL!	F	N	N	R	94	sub94	210	5206170	5208490	incongruent	ON	1	2	chair_2_incon.mp4	RIGHT	1.18	DOWN	24	Sub_IA	Sub_IA	subs	1	7	1	1	42	3	70	50	90	80	80	60	3	2	2	3	2	2	4	5	5	2
AUS01	AUS	EN	20	14	#NULL!	#NULL!	F	N	N	R	94	sub94	210	5206170	5208490	incongruent	ON	1	2	chair_2_incon.mp4	RIGHT	12.16	UP	62	Sub_IA	Video_IA	subs	1	7	1	1	42	3	70	50	90	80	80	60	3	2	2	3	2	2	4	5	5	2
AUS01	AUS	EN	20	14	#NULL!	#NULL!	F	N	N	R	94	sub94	210	5206170	5208490	incongruent	ON	1	2	chair_2_incon.mp4	RIGHT	13.53	DOWN	61	Video_IA	Sub_IA	subs	1	7	1	1	42	3	70	50	90	80	80	60	3	2	2	3	2	2	4	5	5	2
AUS01	AUS	EN	20	14	#NULL!	#NULL!	F	N	N	R	94	sub94	210	5206170	5208490	incongruent	ON	1	2	chair_2_incon.mp4	RIGHT	3.83	LEFT	27	Sub_IA	Sub_IA	subs	1	7	1	1	42	3	70	50	90	80	80	60	3	2	2	3	2	2	4	5	5	2
AUS01	AUS	EN	20	14	#NULL!	#NULL!	F	N	N	R	94	sub94	210	5206170	5208490	incongruent	ON	1	2	chair_2_incon.mp4	RIGHT	1.09	LEFT	18	Sub_IA	Sub_IA	subs	1	7	1	1	42	3	70	50	90	80	80	60	3	2	2	3	2	2	4	5	5	2
AUS01	AUS	EN	20	14	#NULL!	#NULL!	F	N	N	R	94	sub94	210	5206170	5208490	incongruent	ON	1	2	chair_2_incon.mp4	RIGHT	1.54	RIGHT	22	Sub_IA	Sub_IA	subs	1	7	1	1	42	3	70	50	90	80	80	60	3	2	2	3	2	2	4	5	5	2
AUS01	AUS	EN	20	14	#NULL!	#NULL!	F	N	N	R	94	sub94	210	5206170	5208490	incongruent	ON	1	2	chair_2_incon.mp4	RIGHT	5.6	RIGHT	37	Sub_IA	Sub_IA	subs	1	7	1	1	42	3	70	50	90	80	80	60	3	2	2	3	2	2	4	5	5	2
AUS01	AUS	EN	20	14	#NULL!	#NULL!	F	N	N	R	95	sub95	211	5208650	5210330	incongruent	ON	1	2	chair_2_incon.mp4	RIGHT	1.15	UP	24	.	Sub_IA	subs	1	7	1	1	42	3	70	50	90	80	80	60	3	2	2	3	2	2	4	5	5	2
AUS01	AUS	EN	20	14	#NULL!	#NULL!	F	N	N	R	95	sub95	211	5208650	5210330	incongruent	ON	1	2	chair_2_incon.mp4	RIGHT	5.58	LEFT	45	Video_IA	Video_IA	subs	1	7	1	1	42	3	70	50	90	80	80	60	3	2	2	3	2	2	4	5	5	2
AUS01	AUS	EN	20	14	#NULL!	#NULL!	F	N	N	R	95	sub95	211	5208650	5210330	incongruent	ON	1	2	chair_2_incon.mp4	RIGHT	11.23	UP	73	Sub_IA	Video_IA	subs	1	7	1	1	42	3	70	50	90	80	80	60	3	2	2	3	2	2	4	5	5	2
AUS01	AUS	EN	20	14	#NULL!	#NULL!	F	N	N	R	95	sub95	211	5208650	5210330	incongruent	ON	1	2	chair_2_incon.mp4	RIGHT	11.62	DOWN	59	Video_IA	Sub_IA	subs	1	7	1	1	42	3	70	50	90	80	80	60	3	2	2	3	2	2	4	5	5	2
AUS01	AUS	EN	20	14	#NULL!	#NULL!	F	N	N	R	95	sub95	211	5208650	5210330	incongruent	ON	1	2	chair_2_incon.mp4	RIGHT	1.2	UP	20	Video_IA	Video_IA	subs	1	7	1	1	42	3	70	50	90	80	80	60	3	2	2	3	2	2	4	5	5	2
AUS01	AUS	EN	20	14	#NULL!	#NULL!	F	N	N	R	96	sub96	212	5211129	5213409	incongruent	ON	1	2	chair_2_incon.mp4	RIGHT	14.81	DOWN	72	Video_IA	Sub_IA	subs	1	7	1	1	42	3	70	50	90	80	80	60	3	2	2	3	2	2	4	5	5	2
AUS01	AUS	EN	20	14	#NULL!	#NULL!	F	N	N	R	96	sub96	212	5211129	5213409	incongruent	ON	1	2	chair_2_incon.mp4	RIGHT	2.9	LEFT	35	Sub_IA	Sub_IA	subs	1	7	1	1	42	3	70	50	90	80	80	60	3	2	2	3	2	2	4	5	5	2
AUS01	AUS	EN	20	14	#NULL!	#NULL!	F	N	N	R	96	sub96	212	5211129	5213409	incongruent	ON	1	2	chair_2_incon.mp4	RIGHT	7.15	RIGHT	41	Sub_IA	Sub_IA	subs	1	7	1	1	42	3	70	50	90	80	80	60	3	2	2	3	2	2	4	5	5	2
AUS01	AUS	EN	20	14	#NULL!	#NULL!	F	N	N	R	96	sub96	212	5211129	5213409	incongruent	ON	1	2	chair_2_incon.mp4	RIGHT	0.6	LEFT	18	Video_IA	Video_IA	subs	1	7	1	1	42	3	70	50	90	80	80	60	3	2	2	3	2	2	4	5	5	2
AUS01	AUS	EN	20	14	#NULL!	#NULL!	F	N	N	R	96	sub96	212	5211129	5213409	incongruent	ON	1	2	chair_2_incon.mp4	RIGHT	3.6	RIGHT	28	Sub_IA	Sub_IA	subs	1	7	1	1	42	3	70	50	90	80	80	60	3	2	2	3	2	2	4	5	5	2
AUS01	AUS	EN	20	14	#NULL!	#NULL!	F	N	N	R	96	sub96	212	5211129	5213409	incongruent	ON	1	2	chair_2_incon.mp4	RIGHT	8.4	LEFT	44	Sub_IA	Sub_IA	subs	1	7	1	1	42	3	70	50	90	80	80	60	3	2	2	3	2	2	4	5	5	2
AUS01	AUS	EN	20	14	#NULL!	#NULL!	F	N	N	R	96	sub96	212	5211129	5213409	incongruent	ON	1	2	chair_2_incon.mp4	RIGHT	1.32	RIGHT	23	Video_IA	Video_IA	subs	1	7	1	1	42	3	70	50	90	80	80	60	3	2	2	3	2	2	4	5	5	2
AUS01	AUS	EN	20	14	#NULL!	#NULL!	F	N	N	R	96	sub96	212	5211129	5213409	incongruent	ON	1	2	chair_2_incon.mp4	RIGHT	12.87	UP	57	Sub_IA	Video_IA	subs	1	7	1	1	42	3	70	50	90	80	80	60	3	2	2	3	2	2	4	5	5	2
AUS01	AUS	EN	20	14	#NULL!	#NULL!	F	N	N	R	97	sub97	213	5213489	5216489	incongruent	ON	1	2	chair_2_incon.mp4	RIGHT	3.08	UP	29	.	Sub_IA	subs	1	7	1	1	42	3	70	50	90	80	80	60	3	2	2	3	2	2	4	5	5	2
AUS01	AUS	EN	20	14	#NULL!	#NULL!	F	N	N	R	97	sub97	213	5213489	5216489	incongruent	ON	1	2	chair_2_incon.mp4	RIGHT	0.59	UP	12	Sub_IA	Sub_IA	subs	1	7	1	1	42	3	70	50	90	80	80	60	3	2	2	3	2	2	4	5	5	2
AUS01	AUS	EN	20	14	#NULL!	#NULL!	F	N	N	R	97	sub97	213	5213489	5216489	incongruent	ON	1	2	chair_2_incon.mp4	RIGHT	11.17	UP	42	Sub_IA	Video_IA	subs	1	7	1	1	42	3	70	50	90	80	80	60	3	2	2	3	2	2	4	5	5	2
AUS01	AUS	EN	20	14	#NULL!	#NULL!	F	N	N	R	97	sub97	213	5213489	5216489	incongruent	ON	1	2	chair_2_incon.mp4	RIGHT	2.6	LEFT	25	Sub_IA	Sub_IA	subs	1	7	1	1	42	3	70	50	90	80	80	60	3	2	2	3	2	2	4	5	5	2
AUS01	AUS	EN	20	14	#NULL!	#NULL!	F	N	N	R	97	sub97	213	5213489	5216489	incongruent	ON	1	2	chair_2_incon.mp4	RIGHT	12.4	DOWN	88	Video_IA	.	subs	1	7	1	1	42	3	70	50	90	80	80	60	3	2	2	3	2	2	4	5	5	2
AUS01	AUS	EN	20	14	#NULL!	#NULL!	F	N	N	R	97	sub97	213	5213489	5216489	incongruent	ON	1	2	chair_2_incon.mp4	RIGHT	1.59	LEFT	22	Sub_IA	Sub_IA	subs	1	7	1	1	42	3	70	50	90	80	80	60	3	2	2	3	2	2	4	5	5	2
AUS01	AUS	EN	20	14	#NULL!	#NULL!	F	N	N	R	97	sub97	213	5213489	5216489	incongruent	ON	1	2	chair_2_incon.mp4	RIGHT	2.15	UP	25	Video_IA	Video_IA	subs	1	7	1	1	42	3	70	50	90	80	80	60	3	2	2	3	2	2	4	5	5	2
AUS01	AUS	EN	20	14	#NULL!	#NULL!	F	N	N	R	97	sub97	213	5213489	5216489	incongruent	ON	1	2	chair_2_incon.mp4	RIGHT	0.2	.	6	Sub_IA	Sub_IA	subs	1	7	1	1	42	3	70	50	90	80	80	60	3	2	2	3	2	2	4	5	5	2
AUS01	AUS	EN	20	14	#NULL!	#NULL!	F	N	N	R	97	sub97	213	5213489	5216489	incongruent	ON	1	2	chair_2_incon.mp4	RIGHT	1.33	RIGHT	19	Sub_IA	Sub_IA	subs	1	7	1	1	42	3	70	50	90	80	80	60	3	2	2	3	2	2	4	5	5	2
AUS01	AUS	EN	20	14	#NULL!	#NULL!	F	N	N	R	97	sub97	213	5213489	5216489	incongruent	ON	1	2	chair_2_incon.mp4	RIGHT	3.81	RIGHT	30	Sub_IA	Sub_IA	subs	1	7	1	1	42	3	70	50	90	80	80	60	3	2	2	3	2	2	4	5	5	2
AUS01	AUS	EN	20	14	#NULL!	#NULL!	F	N	N	R	98	sub98	214	5219290	5222210	incongruent	ON	1	2	chair_2_incon.mp4	RIGHT	4.54	RIGHT	28	Sub_IA	Sub_IA	subs	1	7	1	1	42	3	70	50	90	80	80	60	3	2	2	3	2	2	4	5	5	2
AUS01	AUS	EN	20	14	#NULL!	#NULL!	F	N	N	R	98	sub98	214	5219290	5222210	incongruent	ON	1	2	chair_2_incon.mp4	RIGHT	1.35	RIGHT	20	Video_IA	Video_IA	subs	1	7	1	1	42	3	70	50	90	80	80	60	3	2	2	3	2	2	4	5	5	2
AUS01	AUS	EN	20	14	#NULL!	#NULL!	F	N	N	R	98	sub98	214	5219290	5222210	incongruent	ON	1	2	chair_2_incon.mp4	RIGHT	2.14	LEFT	24	Sub_IA	Sub_IA	subs	1	7	1	1	42	3	70	50	90	80	80	60	3	2	2	3	2	2	4	5	5	2
AUS01	AUS	EN	20	14	#NULL!	#NULL!	F	N	N	R	98	sub98	214	5219290	5222210	incongruent	ON	1	2	chair_2_incon.mp4	RIGHT	12.07	UP	87	Sub_IA	Video_IA	subs	1	7	1	1	42	3	70	50	90	80	80	60	3	2	2	3	2	2	4	5	5	2
AUS01	AUS	EN	20	14	#NULL!	#NULL!	F	N	N	R	98	sub98	214	5219290	5222210	incongruent	ON	1	2	chair_2_incon.mp4	RIGHT	11.92	DOWN	79	Video_IA	Sub_IA	subs	1	7	1	1	42	3	70	50	90	80	80	60	3	2	2	3	2	2	4	5	5	2
AUS01	AUS	EN	20	14	#NULL!	#NULL!	F	N	N	R	98	sub98	214	5219290	5222210	incongruent	ON	1	2	chair_2_incon.mp4	RIGHT	12.05	UP	59	Sub_IA	Video_IA	subs	1	7	1	1	42	3	70	50	90	80	80	60	3	2	2	3	2	2	4	5	5	2
AUS01	AUS	EN	20	14	#NULL!	#NULL!	F	N	N	R	98	sub98	214	5219290	5222210	incongruent	ON	1	2	chair_2_incon.mp4	RIGHT	8.28	LEFT	42	Sub_IA	Sub_IA	subs	1	7	1	1	42	3	70	50	90	80	80	60	3	2	2	3	2	2	4	5	5	2
AUS01	AUS	EN	20	14	#NULL!	#NULL!	F	N	N	R	98	sub98	214	5219290	5222210	incongruent	ON	1	2	chair_2_incon.mp4	RIGHT	2.14	LEFT	24	Sub_IA	Sub_IA	subs	1	7	1	1	42	3	70	50	90	80	80	60	3	2	2	3	2	2	4	5	5	2
AUS01	AUS	EN	20	14	#NULL!	#NULL!	F	N	N	R	98	sub98	214	5219290	5222210	incongruent	ON	1	2	chair_2_incon.mp4	RIGHT	4.03	RIGHT	39	Sub_IA	Sub_IA	subs	1	7	1	1	42	3	70	50	90	80	80	60	3	2	2	3	2	2	4	5	5	2
AUS01	AUS	EN	20	14	#NULL!	#NULL!	F	N	N	R	98	sub98	214	5219290	5222210	incongruent	ON	1	2	chair_2_incon.mp4	RIGHT	5.72	RIGHT	37	Sub_IA	Sub_IA	subs	1	7	1	1	42	3	70	50	90	80	80	60	3	2	2	3	2	2	4	5	5	2
AUS01	AUS	EN	20	14	#NULL!	#NULL!	F	N	N	R	99	sub99	215	5223489	5225250	incongruent	ON	1	2	chair_2_incon.mp4	RIGHT	3.13	RIGHT	26	Sub_IA	Sub_IA	subs	1	7	1	1	42	3	70	50	90	80	80	60	3	2	2	3	2	2	4	5	5	2
AUS01	AUS	EN	20	14	#NULL!	#NULL!	F	N	N	R	99	sub99	215	5223489	5225250	incongruent	ON	1	2	chair_2_incon.mp4	RIGHT	13.57	DOWN	63	Video_IA	Sub_IA	subs	1	7	1	1	42	3	70	50	90	80	80	60	3	2	2	3	2	2	4	5	5	2
AUS01	AUS	EN	20	14	#NULL!	#NULL!	F	N	N	R	99	sub99	215	5223489	5225250	incongruent	ON	1	2	chair_2_incon.mp4	RIGHT	6.08	LEFT	37	Sub_IA	Sub_IA	subs	1	7	1	1	42	3	70	50	90	80	80	60	3	2	2	3	2	2	4	5	5	2
AUS01	AUS	EN	20	14	#NULL!	#NULL!	F	N	N	R	99	sub99	215	5223489	5225250	incongruent	ON	1	2	chair_2_incon.mp4	RIGHT	15.54	UP	76	Sub_IA	Video_IA	subs	1	7	1	1	42	3	70	50	90	80	80	60	3	2	2	3	2	2	4	5	5	2
AUS01	AUS	EN	20	14	#NULL!	#NULL!	F	N	N	R	99	sub99	215	5223489	5225250	incongruent	ON	1	2	chair_2_incon.mp4	RIGHT	1.94	RIGHT	22	Sub_IA	Sub_IA	subs	1	7	1	1	42	3	70	50	90	80	80	60	3	2	2	3	2	2	4	5	5	2
AUS01	AUS	EN	20	14	#NULL!	#NULL!	F	N	N	R	100	sub100	216	5225410	5227130	incongruent	ON	1	2	chair_2_incon.mp4	RIGHT	2.43	LEFT	35	Sub_IA	Sub_IA	subs	1	7	1	1	42	3	70	50	90	80	80	60	3	2	2	3	2	2	4	5	5	2
AUS01	AUS	EN	20	14	#NULL!	#NULL!	F	N	N	R	100	sub100	216	5225410	5227130	incongruent	ON	1	2	chair_2_incon.mp4	RIGHT	0.85	LEFT	22	Video_IA	Video_IA	subs	1	7	1	1	42	3	70	50	90	80	80	60	3	2	2	3	2	2	4	5	5	2
AUS01	AUS	EN	20	14	#NULL!	#NULL!	F	N	N	R	100	sub100	216	5225410	5227130	incongruent	ON	1	2	chair_2_incon.mp4	RIGHT	1.15	RIGHT	22	Video_IA	Video_IA	subs	1	7	1	1	42	3	70	50	90	80	80	60	3	2	2	3	2	2	4	5	5	2
AUS01	AUS	EN	20	14	#NULL!	#NULL!	F	N	N	R	100	sub100	216	5225410	5227130	incongruent	ON	1	2	chair_2_incon.mp4	RIGHT	11.27	UP	42	Sub_IA	Video_IA	subs	1	7	1	1	42	3	70	50	90	80	80	60	3	2	2	3	2	2	4	5	5	2
AUS01	AUS	EN	20	14	#NULL!	#NULL!	F	N	N	R	101	sub101	217	5228529	5229889	incongruent	ON	1	2	chair_2_incon.mp4	RIGHT	0.83	UP	17	Video_IA	Video_IA	subs	1	7	1	1	42	3	70	50	90	80	80	60	3	2	2	3	2	2	4	5	5	2
AUS01	AUS	EN	20	14	#NULL!	#NULL!	F	N	N	R	101	sub101	217	5228529	5229889	incongruent	ON	1	2	chair_2_incon.mp4	RIGHT	9.75	UP	52	Sub_IA	Video_IA	subs	1	7	1	1	42	3	70	50	90	80	80	60	3	2	2	3	2	2	4	5	5	2
AUS01	AUS	EN	20	14	#NULL!	#NULL!	F	N	N	R	101	sub101	217	5228529	5229889	incongruent	ON	1	2	chair_2_incon.mp4	RIGHT	10.79	DOWN	65	Video_IA	Sub_IA	subs	1	7	1	1	42	3	70	50	90	80	80	60	3	2	2	3	2	2	4	5	5	2
AUS01	AUS	EN	20	14	#NULL!	#NULL!	F	N	N	R	101	sub101	217	5228529	5229889	incongruent	ON	1	2	chair_2_incon.mp4	RIGHT	1.79	RIGHT	23	Video_IA	Video_IA	subs	1	7	1	1	42	3	70	50	90	80	80	60	3	2	2	3	2	2	4	5	5	2
AUS01	AUS	EN	20	14	#NULL!	#NULL!	F	N	N	R	102	sub102	218	5229970	5232930	incongruent	ON	1	2	chair_2_incon.mp4	RIGHT	2.19	RIGHT	25	Video_IA	Video_IA	subs	1	7	1	1	42	3	70	50	90	80	80	60	3	2	2	3	2	2	4	5	5	2
AUS01	AUS	EN	20	14	#NULL!	#NULL!	F	N	N	R	102	sub102	218	5229970	5232930	incongruent	ON	1	2	chair_2_incon.mp4	RIGHT	1.28	UP	24	Video_IA	Video_IA	subs	1	7	1	1	42	3	70	50	90	80	80	60	3	2	2	3	2	2	4	5	5	2
AUS01	AUS	EN	20	14	#NULL!	#NULL!	F	N	N	R	102	sub102	218	5229970	5232930	incongruent	ON	1	2	chair_2_incon.mp4	RIGHT	2.41	DOWN	28	Video_IA	Video_IA	subs	1	7	1	1	42	3	70	50	90	80	80	60	3	2	2	3	2	2	4	5	5	2
AUS01	AUS	EN	20	14	#NULL!	#NULL!	F	N	N	R	102	sub102	218	5229970	5232930	incongruent	ON	1	2	chair_2_incon.mp4	RIGHT	11.8	UP	43	Sub_IA	Video_IA	subs	1	7	1	1	42	3	70	50	90	80	80	60	3	2	2	3	2	2	4	5	5	2
AUS01	AUS	EN	20	14	#NULL!	#NULL!	F	N	N	R	102	sub102	218	5229970	5232930	incongruent	ON	1	2	chair_2_incon.mp4	RIGHT	0.94	LEFT	16	Video_IA	Video_IA	subs	1	7	1	1	42	3	70	50	90	80	80	60	3	2	2	3	2	2	4	5	5	2
AUS01	AUS	EN	20	14	#NULL!	#NULL!	F	N	N	R	102	sub102	218	5229970	5232930	incongruent	ON	1	2	chair_2_incon.mp4	RIGHT	2.79	RIGHT	25	Sub_IA	Sub_IA	subs	1	7	1	1	42	3	70	50	90	80	80	60	3	2	2	3	2	2	4	5	5	2
AUS01	AUS	EN	20	14	#NULL!	#NULL!	F	N	N	R	102	sub102	218	5229970	5232930	incongruent	ON	1	2	chair_2_incon.mp4	RIGHT	3.04	LEFT	28	Sub_IA	Sub_IA	subs	1	7	1	1	42	3	70	50	90	80	80	60	3	2	2	3	2	2	4	5	5	2
AUS01	AUS	EN	20	14	#NULL!	#NULL!	F	N	N	R	102	sub102	218	5229970	5232930	incongruent	ON	1	2	chair_2_incon.mp4	RIGHT	11.85	DOWN	60	Video_IA	Sub_IA	subs	1	7	1	1	42	3	70	50	90	80	80	60	3	2	2	3	2	2	4	5	5	2
AUS01	AUS	EN	20	14	#NULL!	#NULL!	F	N	N	R	102	sub102	218	5229970	5232930	incongruent	ON	1	2	chair_2_incon.mp4	RIGHT	3.52	DOWN	28	Video_IA	Sub_IA	subs	1	7	1	1	42	3	70	50	90	80	80	60	3	2	2	3	2	2	4	5	5	2
AUS01	AUS	EN	20	14	#NULL!	#NULL!	F	N	N	R	102	sub102	218	5229970	5232930	incongruent	ON	1	2	chair_2_incon.mp4	RIGHT	4.71	UP	37	Sub_IA	Video_IA	subs	1	7	1	1	42	3	70	50	90	80	80	60	3	2	2	3	2	2	4	5	5	2
AUS01	AUS	EN	20	14	#NULL!	#NULL!	F	N	N	R	103	sub103	219	5233010	5236170	incongruent	ON	1	2	chair_2_incon.mp4	RIGHT	11.86	UP	43	Sub_IA	Video_IA	subs	1	7	1	1	42	3	70	50	90	80	80	60	3	2	2	3	2	2	4	5	5	2
AUS01	AUS	EN	20	14	#NULL!	#NULL!	F	N	N	R	103	sub103	219	5233010	5236170	incongruent	ON	1	2	chair_2_incon.mp4	RIGHT	0.87	DOWN	13	Video_IA	Video_IA	subs	1	7	1	1	42	3	70	50	90	80	80	60	3	2	2	3	2	2	4	5	5	2
AUS01	AUS	EN	20	14	#NULL!	#NULL!	F	N	N	R	103	sub103	219	5233010	5236170	incongruent	ON	1	2	chair_2_incon.mp4	RIGHT	1.72	DOWN	24	Video_IA	Video_IA	subs	1	7	1	1	42	3	70	50	90	80	80	60	3	2	2	3	2	2	4	5	5	2
AUS01	AUS	EN	20	14	#NULL!	#NULL!	F	N	N	R	103	sub103	219	5233010	5236170	incongruent	ON	1	2	chair_2_incon.mp4	RIGHT	3.33	LEFT	37	Sub_IA	Sub_IA	subs	1	7	1	1	42	3	70	50	90	80	80	60	3	2	2	3	2	2	4	5	5	2
AUS01	AUS	EN	20	14	#NULL!	#NULL!	F	N	N	R	103	sub103	219	5233010	5236170	incongruent	ON	1	2	chair_2_incon.mp4	RIGHT	10.11	DOWN	54	Video_IA	Sub_IA	subs	1	7	1	1	42	3	70	50	90	80	80	60	3	2	2	3	2	2	4	5	5	2
AUS01	AUS	EN	20	14	#NULL!	#NULL!	F	N	N	R	103	sub103	219	5233010	5236170	incongruent	ON	1	2	chair_2_incon.mp4	RIGHT	2.51	RIGHT	33	Sub_IA	Sub_IA	subs	1	7	1	1	42	3	70	50	90	80	80	60	3	2	2	3	2	2	4	5	5	2
AUS01	AUS	EN	20	14	#NULL!	#NULL!	F	N	N	R	104	sub104	220	5236249	5237249	incongruent	ON	1	2	chair_2_incon.mp4	RIGHT	6.87	DOWN	51	Video_IA	Video_IA	subs	1	7	1	1	42	3	70	50	90	80	80	60	3	2	2	3	2	2	4	5	5	2
AUS01	AUS	EN	20	14	#NULL!	#NULL!	F	N	N	R	104	sub104	220	5236249	5237249	incongruent	ON	1	2	chair_2_incon.mp4	RIGHT	1	UP	22	Video_IA	Video_IA	subs	1	7	1	1	42	3	70	50	90	80	80	60	3	2	2	3	2	2	4	5	5	2
AUS01	AUS	EN	20	14	#NULL!	#NULL!	F	N	N	R	104	sub104	220	5236249	5237249	incongruent	ON	1	2	chair_2_incon.mp4	RIGHT	9.04	UP	35	Sub_IA	Video_IA	subs	1	7	1	1	42	3	70	50	90	80	80	60	3	2	2	3	2	2	4	5	5	2
AUS01	AUS	EN	20	14	#NULL!	#NULL!	F	N	N	R	105	sub105	221	5242249	5243529	incongruent	ON	1	2	chair_2_incon.mp4	RIGHT	15.3	DOWN	54	Video_IA	Sub_IA	subs	1	7	1	1	42	3	70	50	90	80	80	60	3	2	2	3	2	2	4	5	5	2
AUS01	AUS	EN	20	14	#NULL!	#NULL!	F	N	N	R	105	sub105	221	5242249	5243529	incongruent	ON	1	2	chair_2_incon.mp4	RIGHT	4.95	LEFT	32	Sub_IA	Sub_IA	subs	1	7	1	1	42	3	70	50	90	80	80	60	3	2	2	3	2	2	4	5	5	2
AUS01	AUS	EN	20	14	#NULL!	#NULL!	F	N	N	R	105	sub105	221	5242249	5243529	incongruent	ON	1	2	chair_2_incon.mp4	RIGHT	1.19	RIGHT	18	Sub_IA	Sub_IA	subs	1	7	1	1	42	3	70	50	90	80	80	60	3	2	2	3	2	2	4	5	5	2
AUS01	AUS	EN	20	14	#NULL!	#NULL!	F	N	N	R	105	sub105	221	5242249	5243529	incongruent	ON	1	2	chair_2_incon.mp4	RIGHT	2.69	RIGHT	26	Sub_IA	Sub_IA	subs	1	7	1	1	42	3	70	50	90	80	80	60	3	2	2	3	2	2	4	5	5	2
AUS01	AUS	EN	20	14	#NULL!	#NULL!	F	N	N	R	105	sub105	221	5242249	5243529	incongruent	ON	1	2	chair_2_incon.mp4	RIGHT	11.11	UP	56	Sub_IA	Video_IA	subs	1	7	1	1	42	3	70	50	90	80	80	60	3	2	2	3	2	2	4	5	5	2
AUS01	AUS	EN	20	14	#NULL!	#NULL!	F	N	N	R	106	sub106	222	5245610	5247730	incongruent	ON	1	2	chair_2_incon.mp4	RIGHT	11.62	DOWN	65	Video_IA	Video_IA	subs	1	7	1	1	42	3	70	50	90	80	80	60	3	2	2	3	2	2	4	5	5	2
AUS01	AUS	EN	20	14	#NULL!	#NULL!	F	N	N	R	106	sub106	222	5245610	5247730	incongruent	ON	1	2	chair_2_incon.mp4	RIGHT	3.54	LEFT	33	Sub_IA	Sub_IA	subs	1	7	1	1	42	3	70	50	90	80	80	60	3	2	2	3	2	2	4	5	5	2
AUS01	AUS	EN	20	14	#NULL!	#NULL!	F	N	N	R	106	sub106	222	5245610	5247730	incongruent	ON	1	2	chair_2_incon.mp4	RIGHT	5.13	RIGHT	34	Video_IA	Sub_IA	subs	1	7	1	1	42	3	70	50	90	80	80	60	3	2	2	3	2	2	4	5	5	2
AUS01	AUS	EN	20	14	#NULL!	#NULL!	F	N	N	R	106	sub106	222	5245610	5247730	incongruent	ON	1	2	chair_2_incon.mp4	RIGHT	7.2	UP	53	Sub_IA	Video_IA	subs	1	7	1	1	42	3	70	50	90	80	80	60	3	2	2	3	2	2	4	5	5	2
AUS01	AUS	EN	20	14	#NULL!	#NULL!	F	N	N	R	106	sub106	222	5245610	5247730	incongruent	ON	1	2	chair_2_incon.mp4	RIGHT	5.62	UP	35	Video_IA	Video_IA	subs	1	7	1	1	42	3	70	50	90	80	80	60	3	2	2	3	2	2	4	5	5	2
AUS01	AUS	EN	20	14	#NULL!	#NULL!	F	N	N	R	106	sub106	222	5245610	5247730	incongruent	ON	1	2	chair_2_incon.mp4	RIGHT	1.15	RIGHT	18	Video_IA	Video_IA	subs	1	7	1	1	42	3	70	50	90	80	80	60	3	2	2	3	2	2	4	5	5	2
AUS01	AUS	EN	20	14	#NULL!	#NULL!	F	N	N	R	106	sub106	222	5245610	5247730	incongruent	ON	1	2	chair_2_incon.mp4	RIGHT	1.39	LEFT	29	Video_IA	Video_IA	subs	1	7	1	1	42	3	70	50	90	80	80	60	3	2	2	3	2	2	4	5	5	2
AUS01	AUS	EN	20	14	#NULL!	#NULL!	F	N	N	R	107	sub107	223	5247809	5249450	incongruent	ON	1	2	chair_2_incon.mp4	RIGHT	9.12	UP	45	Sub_IA	Video_IA	subs	1	7	1	1	42	3	70	50	90	80	80	60	3	2	2	3	2	2	4	5	5	2
AUS01	AUS	EN	20	14	#NULL!	#NULL!	F	N	N	R	107	sub107	223	5247809	5249450	incongruent	ON	1	2	chair_2_incon.mp4	RIGHT	4.72	DOWN	32	Video_IA	Sub_IA	subs	1	7	1	1	42	3	70	50	90	80	80	60	3	2	2	3	2	2	4	5	5	2
AUS01	AUS	EN	20	14	#NULL!	#NULL!	F	N	N	R	107	sub107	223	5247809	5249450	incongruent	ON	1	2	chair_2_incon.mp4	RIGHT	4.14	UP	34	Sub_IA	Video_IA	subs	1	7	1	1	42	3	70	50	90	80	80	60	3	2	2	3	2	2	4	5	5	2
AUS01	AUS	EN	20	14	#NULL!	#NULL!	F	N	N	R	107	sub107	223	5247809	5249450	incongruent	ON	1	2	chair_2_incon.mp4	RIGHT	8.23	DOWN	55	Video_IA	Sub_IA	subs	1	7	1	1	42	3	70	50	90	80	80	60	3	2	2	3	2	2	4	5	5	2
AUS01	AUS	EN	20	14	#NULL!	#NULL!	F	N	N	R	107	sub107	223	5247809	5249450	incongruent	ON	1	2	chair_2_incon.mp4	RIGHT	4.38	RIGHT	38	Video_IA	Video_IA	subs	1	7	1	1	42	3	70	50	90	80	80	60	3	2	2	3	2	2	4	5	5	2
AUS01	AUS	EN	20	14	#NULL!	#NULL!	F	N	N	R	107	sub107	223	5247809	5249450	incongruent	ON	1	2	chair_2_incon.mp4	RIGHT	2.34	LEFT	24	Sub_IA	Sub_IA	subs	1	7	1	1	42	3	70	50	90	80	80	60	3	2	2	3	2	2	4	5	5	2
AUS01	AUS	EN	20	14	#NULL!	#NULL!	F	N	N	R	107	sub107	223	5247809	5249450	incongruent	ON	1	2	chair_2_incon.mp4	RIGHT	5.21	LEFT	42	Video_IA	Video_IA	subs	1	7	1	1	42	3	70	50	90	80	80	60	3	2	2	3	2	2	4	5	5	2
AUS01	AUS	EN	20	14	#NULL!	#NULL!	F	N	N	R	108	sub108	224	5250249	5251249	incongruent	ON	1	2	chair_2_incon.mp4	RIGHT	3.43	UP	31	Video_IA	Video_IA	subs	1	7	1	1	42	3	70	50	90	80	80	60	3	2	2	3	2	2	4	5	5	2
AUS01	AUS	EN	20	14	#NULL!	#NULL!	F	N	N	R	108	sub108	224	5250249	5251249	incongruent	ON	1	2	chair_2_incon.mp4	RIGHT	1.89	RIGHT	23	Video_IA	Video_IA	subs	1	7	1	1	42	3	70	50	90	80	80	60	3	2	2	3	2	2	4	5	5	2
AUS01	AUS	EN	20	14	#NULL!	#NULL!	F	N	N	R	109	sub109	225	5251809	5254209	incongruent	ON	1	2	chair_2_incon.mp4	RIGHT	4.9	UP	43	Video_IA	Video_IA	subs	1	7	1	1	42	3	70	50	90	80	80	60	3	2	2	3	2	2	4	5	5	2
AUS01	AUS	EN	20	14	#NULL!	#NULL!	F	N	N	R	109	sub109	225	5251809	5254209	incongruent	ON	1	2	chair_2_incon.mp4	RIGHT	2.35	DOWN	39	Video_IA	Sub_IA	subs	1	7	1	1	42	3	70	50	90	80	80	60	3	2	2	3	2	2	4	5	5	2
AUS01	AUS	EN	20	14	#NULL!	#NULL!	F	N	N	R	109	sub109	225	5251809	5254209	incongruent	ON	1	2	chair_2_incon.mp4	RIGHT	2.3	DOWN	24	Sub_IA	Sub_IA	subs	1	7	1	1	42	3	70	50	90	80	80	60	3	2	2	3	2	2	4	5	5	2
AUS01	AUS	EN	20	14	#NULL!	#NULL!	F	N	N	R	109	sub109	225	5251809	5254209	incongruent	ON	1	2	chair_2_incon.mp4	RIGHT	9	RIGHT	43	Sub_IA	Sub_IA	subs	1	7	1	1	42	3	70	50	90	80	80	60	3	2	2	3	2	2	4	5	5	2
AUS01	AUS	EN	20	14	#NULL!	#NULL!	F	N	N	R	109	sub109	225	5251809	5254209	incongruent	ON	1	2	chair_2_incon.mp4	RIGHT	3.34	LEFT	26	.	Sub_IA	subs	1	7	1	1	42	3	70	50	90	80	80	60	3	2	2	3	2	2	4	5	5	2
AUS01	AUS	EN	20	14	#NULL!	#NULL!	F	N	N	R	109	sub109	225	5251809	5254209	incongruent	ON	1	2	chair_2_incon.mp4	RIGHT	13.65	DOWN	82	Video_IA	.	subs	1	7	1	1	42	3	70	50	90	80	80	60	3	2	2	3	2	2	4	5	5	2
AUS01	AUS	EN	20	14	#NULL!	#NULL!	F	N	N	R	109	sub109	225	5251809	5254209	incongruent	ON	1	2	chair_2_incon.mp4	RIGHT	7.94	UP	58	Sub_IA	Video_IA	subs	1	7	1	1	42	3	70	50	90	80	80	60	3	2	2	3	2	2	4	5	5	2
AUS01	AUS	EN	20	14	#NULL!	#NULL!	F	N	N	R	109	sub109	225	5251809	5254209	incongruent	ON	1	2	chair_2_incon.mp4	RIGHT	5.1	LEFT	36	Sub_IA	Sub_IA	subs	1	7	1	1	42	3	70	50	90	80	80	60	3	2	2	3	2	2	4	5	5	2
AUS01	AUS	EN	20	14	#NULL!	#NULL!	F	N	N	R	110	sub110	226	5254290	5257650	incongruent	ON	1	2	chair_2_incon.mp4	RIGHT	1.25	DOWN	20	Sub_IA	Sub_IA	subs	1	7	1	1	42	3	70	50	90	80	80	60	3	2	2	3	2	2	4	5	5	2
AUS01	AUS	EN	20	14	#NULL!	#NULL!	F	N	N	R	110	sub110	226	5254290	5257650	incongruent	ON	1	2	chair_2_incon.mp4	RIGHT	2.24	LEFT	24	Sub_IA	Sub_IA	subs	1	7	1	1	42	3	70	50	90	80	80	60	3	2	2	3	2	2	4	5	5	2
AUS01	AUS	EN	20	14	#NULL!	#NULL!	F	N	N	R	110	sub110	226	5254290	5257650	incongruent	ON	1	2	chair_2_incon.mp4	RIGHT	3.22	LEFT	27	Sub_IA	Sub_IA	subs	1	7	1	1	42	3	70	50	90	80	80	60	3	2	2	3	2	2	4	5	5	2
AUS01	AUS	EN	20	14	#NULL!	#NULL!	F	N	N	R	110	sub110	226	5254290	5257650	incongruent	ON	1	2	chair_2_incon.mp4	RIGHT	11.26	UP	55	Sub_IA	Video_IA	subs	1	7	1	1	42	3	70	50	90	80	80	60	3	2	2	3	2	2	4	5	5	2
AUS01	AUS	EN	20	14	#NULL!	#NULL!	F	N	N	R	110	sub110	226	5254290	5257650	incongruent	ON	1	2	chair_2_incon.mp4	RIGHT	1.35	RIGHT	25	Sub_IA	Sub_IA	subs	1	7	1	1	42	3	70	50	90	80	80	60	3	2	2	3	2	2	4	5	5	2
AUS01	AUS	EN	20	14	#NULL!	#NULL!	F	N	N	R	110	sub110	226	5254290	5257650	incongruent	ON	1	2	chair_2_incon.mp4	RIGHT	4.11	RIGHT	29	Sub_IA	Sub_IA	subs	1	7	1	1	42	3	70	50	90	80	80	60	3	2	2	3	2	2	4	5	5	2
AUS01	AUS	EN	20	14	#NULL!	#NULL!	F	N	N	R	110	sub110	226	5254290	5257650	incongruent	ON	1	2	chair_2_incon.mp4	RIGHT	3.05	RIGHT	35	Sub_IA	Sub_IA	subs	1	7	1	1	42	3	70	50	90	80	80	60	3	2	2	3	2	2	4	5	5	2
AUS01	AUS	EN	20	14	#NULL!	#NULL!	F	N	N	R	110	sub110	226	5254290	5257650	incongruent	ON	1	2	chair_2_incon.mp4	RIGHT	1.09	UP	18	Video_IA	Video_IA	subs	1	7	1	1	42	3	70	50	90	80	80	60	3	2	2	3	2	2	4	5	5	2
AUS01	AUS	EN	20	14	#NULL!	#NULL!	F	N	N	R	110	sub110	226	5254290	5257650	incongruent	ON	1	2	chair_2_incon.mp4	RIGHT	2.56	RIGHT	23	Video_IA	Video_IA	subs	1	7	1	1	42	3	70	50	90	80	80	60	3	2	2	3	2	2	4	5	5	2
AUS01	AUS	EN	20	14	#NULL!	#NULL!	F	N	N	R	110	sub110	226	5254290	5257650	incongruent	ON	1	2	chair_2_incon.mp4	RIGHT	4.01	LEFT	30	Sub_IA	Sub_IA	subs	1	7	1	1	42	3	70	50	90	80	80	60	3	2	2	3	2	2	4	5	5	2
AUS01	AUS	EN	20	14	#NULL!	#NULL!	F	N	N	R	111	sub111	227	5259809	5260890	incongruent	ON	1	2	chair_2_incon.mp4	RIGHT	5.05	RIGHT	30	Sub_IA	Sub_IA	subs	1	7	1	1	42	3	70	50	90	80	80	60	3	2	2	3	2	2	4	5	5	2
AUS01	AUS	EN	20	14	#NULL!	#NULL!	F	N	N	R	111	sub111	227	5259809	5260890	incongruent	ON	1	2	chair_2_incon.mp4	RIGHT	1.63	LEFT	33	Sub_IA	Sub_IA	subs	1	7	1	1	42	3	70	50	90	80	80	60	3	2	2	3	2	2	4	5	5	2
AUS01	AUS	EN	20	14	#NULL!	#NULL!	F	N	N	R	111	sub111	227	5259809	5260890	incongruent	ON	1	2	chair_2_incon.mp4	RIGHT	10.76	DOWN	62	Video_IA	Sub_IA	subs	1	7	1	1	42	3	70	50	90	80	80	60	3	2	2	3	2	2	4	5	5	2
AUS01	AUS	EN	20	14	#NULL!	#NULL!	F	N	N	R	111	sub111	227	5259809	5260890	incongruent	ON	1	2	chair_2_incon.mp4	RIGHT	2.53	LEFT	26	Sub_IA	Sub_IA	subs	1	7	1	1	42	3	70	50	90	80	80	60	3	2	2	3	2	2	4	5	5	2
AUS01	AUS	EN	20	14	#NULL!	#NULL!	F	N	N	R	112	sub112	228	5269329	5271649	incongruent	ON	1	2	chair_2_incon.mp4	RIGHT	5.7	DOWN	42	Video_IA	Video_IA	subs	1	7	1	1	42	3	70	50	90	80	80	60	3	2	2	3	2	2	4	5	5	2
AUS01	AUS	EN	20	14	#NULL!	#NULL!	F	N	N	R	112	sub112	228	5269329	5271649	incongruent	ON	1	2	chair_2_incon.mp4	RIGHT	1.8	DOWN	34	Video_IA	Sub_IA	subs	1	7	1	1	42	3	70	50	90	80	80	60	3	2	2	3	2	2	4	5	5	2
AUS01	AUS	EN	20	14	#NULL!	#NULL!	F	N	N	R	112	sub112	228	5269329	5271649	incongruent	ON	1	2	chair_2_incon.mp4	RIGHT	2.18	LEFT	31	Sub_IA	Sub_IA	subs	1	7	1	1	42	3	70	50	90	80	80	60	3	2	2	3	2	2	4	5	5	2
AUS01	AUS	EN	20	14	#NULL!	#NULL!	F	N	N	R	112	sub112	228	5269329	5271649	incongruent	ON	1	2	chair_2_incon.mp4	RIGHT	5.98	DOWN	48	Video_IA	Sub_IA	subs	1	7	1	1	42	3	70	50	90	80	80	60	3	2	2	3	2	2	4	5	5	2
AUS01	AUS	EN	20	14	#NULL!	#NULL!	F	N	N	R	112	sub112	228	5269329	5271649	incongruent	ON	1	2	chair_2_incon.mp4	RIGHT	7.43	UP	48	Sub_IA	Video_IA	subs	1	7	1	1	42	3	70	50	90	80	80	60	3	2	2	3	2	2	4	5	5	2
AUS01	AUS	EN	20	14	#NULL!	#NULL!	F	N	N	R	112	sub112	228	5269329	5271649	incongruent	ON	1	2	chair_2_incon.mp4	RIGHT	5.96	DOWN	55	Video_IA	Video_IA	subs	1	7	1	1	42	3	70	50	90	80	80	60	3	2	2	3	2	2	4	5	5	2
AUS01	AUS	EN	20	14	#NULL!	#NULL!	F	N	N	R	112	sub112	228	5269329	5271649	incongruent	ON	1	2	chair_2_incon.mp4	RIGHT	10.66	UP	46	Sub_IA	Video_IA	subs	1	7	1	1	42	3	70	50	90	80	80	60	3	2	2	3	2	2	4	5	5	2
AUS01	AUS	EN	20	14	#NULL!	#NULL!	F	N	N	R	112	sub112	228	5269329	5271649	incongruent	ON	1	2	chair_2_incon.mp4	RIGHT	7.44	DOWN	56	Video_IA	Sub_IA	subs	1	7	1	1	42	3	70	50	90	80	80	60	3	2	2	3	2	2	4	5	5	2
AUS01	AUS	EN	20	14	#NULL!	#NULL!	F	N	N	R	113	sub113	229	5271809	5273129	incongruent	ON	1	2	chair_2_incon.mp4	RIGHT	6.97	DOWN	342	Video_IA	Video_IA	subs	1	7	1	1	42	3	70	50	90	80	80	60	3	2	2	3	2	2	4	5	5	2
AUS01	AUS	EN	20	14	#NULL!	#NULL!	F	N	N	R	113	sub113	229	5271809	5273129	incongruent	ON	1	2	chair_2_incon.mp4	RIGHT	4.88	DOWN	43	Video_IA	Sub_IA	subs	1	7	1	1	42	3	70	50	90	80	80	60	3	2	2	3	2	2	4	5	5	2
AUS01	AUS	EN	20	14	#NULL!	#NULL!	F	N	N	R	113	sub113	229	5271809	5273129	incongruent	ON	1	2	chair_2_incon.mp4	RIGHT	6.4	UP	46	Video_IA	Video_IA	subs	1	7	1	1	42	3	70	50	90	80	80	60	3	2	2	3	2	2	4	5	5	2
AUS01	AUS	EN	20	14	#NULL!	#NULL!	F	N	N	R	113	sub113	229	5271809	5273129	incongruent	ON	1	2	chair_2_incon.mp4	RIGHT	6.54	LEFT	48	Sub_IA	Video_IA	subs	1	7	1	1	42	3	70	50	90	80	80	60	3	2	2	3	2	2	4	5	5	2
AUS01	AUS	EN	20	14	#NULL!	#NULL!	F	N	N	R	114	sub114	230	5274009	5275969	incongruent	ON	1	2	chair_2_incon.mp4	RIGHT	0.23	.	167	Sub_IA	Sub_IA	subs	1	7	1	1	42	3	70	50	90	80	80	60	3	2	2	3	2	2	4	5	5	2
AUS01	AUS	EN	20	14	#NULL!	#NULL!	F	N	N	R	114	sub114	230	5274009	5275969	incongruent	ON	1	2	chair_2_incon.mp4	RIGHT	2.7	RIGHT	25	Sub_IA	Sub_IA	subs	1	7	1	1	42	3	70	50	90	80	80	60	3	2	2	3	2	2	4	5	5	2
AUS01	AUS	EN	20	14	#NULL!	#NULL!	F	N	N	R	114	sub114	230	5274009	5275969	incongruent	ON	1	2	chair_2_incon.mp4	RIGHT	5.21	RIGHT	40	Sub_IA	Sub_IA	subs	1	7	1	1	42	3	70	50	90	80	80	60	3	2	2	3	2	2	4	5	5	2
AUS01	AUS	EN	20	14	#NULL!	#NULL!	F	N	N	R	114	sub114	230	5274009	5275969	incongruent	ON	1	2	chair_2_incon.mp4	RIGHT	5.35	LEFT	35	Sub_IA	Sub_IA	subs	1	7	1	1	42	3	70	50	90	80	80	60	3	2	2	3	2	2	4	5	5	2
AUS01	AUS	EN	20	14	#NULL!	#NULL!	F	N	N	R	114	sub114	230	5274009	5275969	incongruent	ON	1	2	chair_2_incon.mp4	RIGHT	12.26	DOWN	63	Video_IA	Sub_IA	subs	1	7	1	1	42	3	70	50	90	80	80	60	3	2	2	3	2	2	4	5	5	2
AUS01	AUS	EN	20	14	#NULL!	#NULL!	F	N	N	R	114	sub114	230	5274009	5275969	incongruent	ON	1	2	chair_2_incon.mp4	RIGHT	0.56	DOWN	10	Sub_IA	Sub_IA	subs	1	7	1	1	42	3	70	50	90	80	80	60	3	2	2	3	2	2	4	5	5	2
AUS01	AUS	EN	20	14	#NULL!	#NULL!	F	N	N	R	115	sub115	231	5276049	5279569	incongruent	ON	1	2	chair_2_incon.mp4	RIGHT	2.9	LEFT	26	Sub_IA	Sub_IA	subs	1	7	1	1	42	3	70	50	90	80	80	60	3	2	2	3	2	2	4	5	5	2
AUS01	AUS	EN	20	14	#NULL!	#NULL!	F	N	N	R	115	sub115	231	5276049	5279569	incongruent	ON	1	2	chair_2_incon.mp4	RIGHT	1.87	RIGHT	32	Sub_IA	Sub_IA	subs	1	7	1	1	42	3	70	50	90	80	80	60	3	2	2	3	2	2	4	5	5	2
AUS01	AUS	EN	20	14	#NULL!	#NULL!	F	N	N	R	115	sub115	231	5276049	5279569	incongruent	ON	1	2	chair_2_incon.mp4	RIGHT	1.82	UP	26	Video_IA	Video_IA	subs	1	7	1	1	42	3	70	50	90	80	80	60	3	2	2	3	2	2	4	5	5	2
AUS01	AUS	EN	20	14	#NULL!	#NULL!	F	N	N	R	115	sub115	231	5276049	5279569	incongruent	ON	1	2	chair_2_incon.mp4	RIGHT	0.77	RIGHT	14	Video_IA	Video_IA	subs	1	7	1	1	42	3	70	50	90	80	80	60	3	2	2	3	2	2	4	5	5	2
AUS01	AUS	EN	20	14	#NULL!	#NULL!	F	N	N	R	115	sub115	231	5276049	5279569	incongruent	ON	1	2	chair_2_incon.mp4	RIGHT	2.93	RIGHT	26	Sub_IA	Sub_IA	subs	1	7	1	1	42	3	70	50	90	80	80	60	3	2	2	3	2	2	4	5	5	2
AUS01	AUS	EN	20	14	#NULL!	#NULL!	F	N	N	R	115	sub115	231	5276049	5279569	incongruent	ON	1	2	chair_2_incon.mp4	RIGHT	1.61	LEFT	24	Sub_IA	Sub_IA	subs	1	7	1	1	42	3	70	50	90	80	80	60	3	2	2	3	2	2	4	5	5	2
AUS01	AUS	EN	20	14	#NULL!	#NULL!	F	N	N	R	115	sub115	231	5276049	5279569	incongruent	ON	1	2	chair_2_incon.mp4	RIGHT	11.27	UP	60	Sub_IA	Video_IA	subs	1	7	1	1	42	3	70	50	90	80	80	60	3	2	2	3	2	2	4	5	5	2
AUS01	AUS	EN	20	14	#NULL!	#NULL!	F	N	N	R	115	sub115	231	5276049	5279569	incongruent	ON	1	2	chair_2_incon.mp4	RIGHT	2.93	LEFT	28	Sub_IA	Sub_IA	subs	1	7	1	1	42	3	70	50	90	80	80	60	3	2	2	3	2	2	4	5	5	2
AUS01	AUS	EN	20	14	#NULL!	#NULL!	F	N	N	R	115	sub115	231	5276049	5279569	incongruent	ON	1	2	chair_2_incon.mp4	RIGHT	1.48	RIGHT	21	Sub_IA	Sub_IA	subs	1	7	1	1	42	3	70	50	90	80	80	60	3	2	2	3	2	2	4	5	5	2
AUS01	AUS	EN	20	14	#NULL!	#NULL!	F	N	N	R	115	sub115	231	5276049	5279569	incongruent	ON	1	2	chair_2_incon.mp4	RIGHT	6.77	LEFT	41	Sub_IA	Sub_IA	subs	1	7	1	1	42	3	70	50	90	80	80	60	3	2	2	3	2	2	4	5	5	2
AUS01	AUS	EN	20	14	#NULL!	#NULL!	F	N	N	R	115	sub115	231	5276049	5279569	incongruent	ON	1	2	chair_2_incon.mp4	RIGHT	8.11	RIGHT	44	Sub_IA	Sub_IA	subs	1	7	1	1	42	3	70	50	90	80	80	60	3	2	2	3	2	2	4	5	5	2
AUS01	AUS	EN	20	14	#NULL!	#NULL!	F	N	N	R	116	sub116	232	5279729	5281009	incongruent	ON	1	2	chair_2_incon.mp4	RIGHT	1.15	LEFT	28	Sub_IA	Sub_IA	subs	1	7	1	1	42	3	70	50	90	80	80	60	3	2	2	3	2	2	4	5	5	2
AUS01	AUS	EN	20	14	#NULL!	#NULL!	F	N	N	R	116	sub116	232	5279729	5281009	incongruent	ON	1	2	chair_2_incon.mp4	RIGHT	13.67	UP	50	Sub_IA	Video_IA	subs	1	7	1	1	42	3	70	50	90	80	80	60	3	2	2	3	2	2	4	5	5	2
AUS01	AUS	EN	20	14	#NULL!	#NULL!	F	N	N	R	116	sub116	232	5279729	5281009	incongruent	ON	1	2	chair_2_incon.mp4	RIGHT	0.85	DOWN	20	Video_IA	Video_IA	subs	1	7	1	1	42	3	70	50	90	80	80	60	3	2	2	3	2	2	4	5	5	2
AUS01	AUS	EN	20	14	#NULL!	#NULL!	F	N	N	R	116	sub116	232	5279729	5281009	incongruent	ON	1	2	chair_2_incon.mp4	RIGHT	11.68	DOWN	91	Video_IA	Sub_IA	subs	1	7	1	1	42	3	70	50	90	80	80	60	3	2	2	3	2	2	4	5	5	2
AUS01	AUS	EN	20	14	#NULL!	#NULL!	F	N	N	R	116	sub116	232	5279729	5281009	incongruent	ON	1	2	chair_2_incon.mp4	RIGHT	11.27	UP	42	Sub_IA	Video_IA	subs	1	7	1	1	42	3	70	50	90	80	80	60	3	2	2	3	2	2	4	5	5	2
AUS01	AUS	EN	20	14	#NULL!	#NULL!	F	N	N	R	117	sub117	233	5283009	5287409	incongruent	ON	1	2	chair_2_incon.mp4	RIGHT	1.46	DOWN	24	Sub_IA	Sub_IA	subs	1	7	1	1	42	3	70	50	90	80	80	60	3	2	2	3	2	2	4	5	5	2
AUS01	AUS	EN	20	14	#NULL!	#NULL!	F	N	N	R	117	sub117	233	5283009	5287409	incongruent	ON	1	2	chair_2_incon.mp4	RIGHT	8.44	DOWN	772	Sub_IA	.	subs	1	7	1	1	42	3	70	50	90	80	80	60	3	2	2	3	2	2	4	5	5	2
AUS01	AUS	EN	20	14	#NULL!	#NULL!	F	N	N	R	117	sub117	233	5283009	5287409	incongruent	ON	1	2	chair_2_incon.mp4	RIGHT	2.7	LEFT	24	Sub_IA	Sub_IA	subs	1	7	1	1	42	3	70	50	90	80	80	60	3	2	2	3	2	2	4	5	5	2
AUS01	AUS	EN	20	14	#NULL!	#NULL!	F	N	N	R	117	sub117	233	5283009	5287409	incongruent	ON	1	2	chair_2_incon.mp4	RIGHT	1.47	LEFT	20	Sub_IA	Sub_IA	subs	1	7	1	1	42	3	70	50	90	80	80	60	3	2	2	3	2	2	4	5	5	2
AUS01	AUS	EN	20	14	#NULL!	#NULL!	F	N	N	R	117	sub117	233	5283009	5287409	incongruent	ON	1	2	chair_2_incon.mp4	RIGHT	6.13	UP	47	.	.	subs	1	7	1	1	42	3	70	50	90	80	80	60	3	2	2	3	2	2	4	5	5	2
AUS01	AUS	EN	20	14	#NULL!	#NULL!	F	N	N	R	117	sub117	233	5283009	5287409	incongruent	ON	1	2	chair_2_incon.mp4	RIGHT	6.44	RIGHT	42	.	Sub_IA	subs	1	7	1	1	42	3	70	50	90	80	80	60	3	2	2	3	2	2	4	5	5	2
AUS01	AUS	EN	20	14	#NULL!	#NULL!	F	N	N	R	117	sub117	233	5283009	5287409	incongruent	ON	1	2	chair_2_incon.mp4	RIGHT	2.4	RIGHT	25	Sub_IA	Sub_IA	subs	1	7	1	1	42	3	70	50	90	80	80	60	3	2	2	3	2	2	4	5	5	2
AUS01	AUS	EN	20	14	#NULL!	#NULL!	F	N	N	R	117	sub117	233	5283009	5287409	incongruent	ON	1	2	chair_2_incon.mp4	RIGHT	5.48	UP	46	.	Sub_IA	subs	1	7	1	1	42	3	70	50	90	80	80	60	3	2	2	3	2	2	4	5	5	2
AUS01	AUS	EN	20	14	#NULL!	#NULL!	F	N	N	R	117	sub117	233	5283009	5287409	incongruent	ON	1	2	chair_2_incon.mp4	RIGHT	3.55	RIGHT	28	Sub_IA	Sub_IA	subs	1	7	1	1	42	3	70	50	90	80	80	60	3	2	2	3	2	2	4	5	5	2
AUS01	AUS	EN	20	14	#NULL!	#NULL!	F	N	N	R	117	sub117	233	5283009	5287409	incongruent	ON	1	2	chair_2_incon.mp4	RIGHT	1.32	RIGHT	19	Sub_IA	Sub_IA	subs	1	7	1	1	42	3	70	50	90	80	80	60	3	2	2	3	2	2	4	5	5	2
AUS01	AUS	EN	20	14	#NULL!	#NULL!	F	N	N	R	117	sub117	233	5283009	5287409	incongruent	ON	1	2	chair_2_incon.mp4	RIGHT	3.35	RIGHT	27	Sub_IA	Sub_IA	subs	1	7	1	1	42	3	70	50	90	80	80	60	3	2	2	3	2	2	4	5	5	2
AUS01	AUS	EN	20	14	#NULL!	#NULL!	F	N	N	R	117	sub117	233	5283009	5287409	incongruent	ON	1	2	chair_2_incon.mp4	RIGHT	9.66	LEFT	52	Sub_IA	Sub_IA	subs	1	7	1	1	42	3	70	50	90	80	80	60	3	2	2	3	2	2	4	5	5	2
AUS01	AUS	EN	20	14	#NULL!	#NULL!	F	N	N	R	117	sub117	233	5283009	5287409	incongruent	ON	1	2	chair_2_incon.mp4	RIGHT	0.98	LEFT	18	Sub_IA	Sub_IA	subs	1	7	1	1	42	3	70	50	90	80	80	60	3	2	2	3	2	2	4	5	5	2
AUS01	AUS	EN	20	14	#NULL!	#NULL!	F	N	N	R	117	sub117	233	5283009	5287409	incongruent	ON	1	2	chair_2_incon.mp4	RIGHT	3.41	RIGHT	27	Sub_IA	Sub_IA	subs	1	7	1	1	42	3	70	50	90	80	80	60	3	2	2	3	2	2	4	5	5	2
AUS01	AUS	EN	20	14	#NULL!	#NULL!	F	N	N	R	117	sub117	233	5283009	5287409	incongruent	ON	1	2	chair_2_incon.mp4	RIGHT	3.13	UP	34	Sub_IA	.	subs	1	7	1	1	42	3	70	50	90	80	80	60	3	2	2	3	2	2	4	5	5	2
AUS01	AUS	EN	20	14	#NULL!	#NULL!	F	N	N	R	117	sub117	233	5283009	5287409	incongruent	ON	1	2	chair_2_incon.mp4	RIGHT	3.39	LEFT	26	Sub_IA	Sub_IA	subs	1	7	1	1	42	3	70	50	90	80	80	60	3	2	2	3	2	2	4	5	5	2
AUS01	AUS	EN	20	14	#NULL!	#NULL!	F	N	N	R	118	sub118	234	5287489	5290329	incongruent	ON	1	2	chair_2_incon.mp4	RIGHT	5.64	LEFT	38	Video_IA	Video_IA	subs	1	7	1	1	42	3	70	50	90	80	80	60	3	2	2	3	2	2	4	5	5	2
AUS01	AUS	EN	20	14	#NULL!	#NULL!	F	N	N	R	118	sub118	234	5287489	5290329	incongruent	ON	1	2	chair_2_incon.mp4	RIGHT	3.91	DOWN	45	Video_IA	Sub_IA	subs	1	7	1	1	42	3	70	50	90	80	80	60	3	2	2	3	2	2	4	5	5	2
AUS01	AUS	EN	20	14	#NULL!	#NULL!	F	N	N	R	118	sub118	234	5287489	5290329	incongruent	ON	1	2	chair_2_incon.mp4	RIGHT	4.36	RIGHT	29	Video_IA	Video_IA	subs	1	7	1	1	42	3	70	50	90	80	80	60	3	2	2	3	2	2	4	5	5	2
AUS01	AUS	EN	20	14	#NULL!	#NULL!	F	N	N	R	118	sub118	234	5287489	5290329	incongruent	ON	1	2	chair_2_incon.mp4	RIGHT	10.57	RIGHT	54	Video_IA	Video_IA	subs	1	7	1	1	42	3	70	50	90	80	80	60	3	2	2	3	2	2	4	5	5	2
AUS01	AUS	EN	20	14	#NULL!	#NULL!	F	N	N	R	118	sub118	234	5287489	5290329	incongruent	ON	1	2	chair_2_incon.mp4	RIGHT	6.64	DOWN	46	Video_IA	Video_IA	subs	1	7	1	1	42	3	70	50	90	80	80	60	3	2	2	3	2	2	4	5	5	2
AUS01	AUS	EN	20	14	#NULL!	#NULL!	F	N	N	R	118	sub118	234	5287489	5290329	incongruent	ON	1	2	chair_2_incon.mp4	RIGHT	0.74	LEFT	19	Video_IA	Video_IA	subs	1	7	1	1	42	3	70	50	90	80	80	60	3	2	2	3	2	2	4	5	5	2
AUS01	AUS	EN	20	14	#NULL!	#NULL!	F	N	N	R	118	sub118	234	5287489	5290329	incongruent	ON	1	2	chair_2_incon.mp4	RIGHT	11.05	UP	61	Sub_IA	Video_IA	subs	1	7	1	1	42	3	70	50	90	80	80	60	3	2	2	3	2	2	4	5	5	2
AUS01	AUS	EN	20	14	#NULL!	#NULL!	F	N	N	R	118	sub118	234	5287489	5290329	incongruent	ON	1	2	chair_2_incon.mp4	RIGHT	0.89	UP	23	Sub_IA	Sub_IA	subs	1	7	1	1	42	3	70	50	90	80	80	60	3	2	2	3	2	2	4	5	5	2
AUS01	AUS	EN	20	14	#NULL!	#NULL!	F	N	N	R	119	sub119	235	5290489	5292849	incongruent	ON	1	2	chair_2_incon.mp4	RIGHT	4.81	RIGHT	40	Sub_IA	Sub_IA	subs	1	7	1	1	42	3	70	50	90	80	80	60	3	2	2	3	2	2	4	5	5	2
AUS01	AUS	EN	20	14	#NULL!	#NULL!	F	N	N	R	119	sub119	235	5290489	5292849	incongruent	ON	1	2	chair_2_incon.mp4	RIGHT	7.53	LEFT	50	Sub_IA	Sub_IA	subs	1	7	1	1	42	3	70	50	90	80	80	60	3	2	2	3	2	2	4	5	5	2
AUS01	AUS	EN	20	14	#NULL!	#NULL!	F	N	N	R	119	sub119	235	5290489	5292849	incongruent	ON	1	2	chair_2_incon.mp4	RIGHT	11.07	UP	56	Sub_IA	Video_IA	subs	1	7	1	1	42	3	70	50	90	80	80	60	3	2	2	3	2	2	4	5	5	2
AUS01	AUS	EN	20	14	#NULL!	#NULL!	F	N	N	R	119	sub119	235	5290489	5292849	incongruent	ON	1	2	chair_2_incon.mp4	RIGHT	2.01	RIGHT	26	Sub_IA	Sub_IA	subs	1	7	1	1	42	3	70	50	90	80	80	60	3	2	2	3	2	2	4	5	5	2
AUS01	AUS	EN	20	14	#NULL!	#NULL!	F	N	N	R	119	sub119	235	5290489	5292849	incongruent	ON	1	2	chair_2_incon.mp4	RIGHT	13.86	RIGHT	60	Video_IA	Video_IA	subs	1	7	1	1	42	3	70	50	90	80	80	60	3	2	2	3	2	2	4	5	5	2
AUS01	AUS	EN	20	14	#NULL!	#NULL!	F	N	N	R	119	sub119	235	5290489	5292849	incongruent	ON	1	2	chair_2_incon.mp4	RIGHT	5.01	LEFT	34	Sub_IA	Sub_IA	subs	1	7	1	1	42	3	70	50	90	80	80	60	3	2	2	3	2	2	4	5	5	2
AUS01	AUS	EN	20	14	#NULL!	#NULL!	F	N	N	R	119	sub119	235	5290489	5292849	incongruent	ON	1	2	chair_2_incon.mp4	RIGHT	2.51	UP	26	Video_IA	Video_IA	subs	1	7	1	1	42	3	70	50	90	80	80	60	3	2	2	3	2	2	4	5	5	2
AUS01	AUS	EN	20	14	#NULL!	#NULL!	F	N	N	R	120	sub120	236	5293489	5297009	incongruent	ON	1	2	chair_2_incon.mp4	RIGHT	9.42	DOWN	57	Video_IA	Sub_IA	subs	1	7	1	1	42	3	70	50	90	80	80	60	3	2	2	3	2	2	4	5	5	2
AUS01	AUS	EN	20	14	#NULL!	#NULL!	F	N	N	R	120	sub120	236	5293489	5297009	incongruent	ON	1	2	chair_2_incon.mp4	RIGHT	6.25	UP	44	Video_IA	Video_IA	subs	1	7	1	1	42	3	70	50	90	80	80	60	3	2	2	3	2	2	4	5	5	2
AUS01	AUS	EN	20	14	#NULL!	#NULL!	F	N	N	R	120	sub120	236	5293489	5297009	incongruent	ON	1	2	chair_2_incon.mp4	RIGHT	0.92	LEFT	15	Video_IA	Video_IA	subs	1	7	1	1	42	3	70	50	90	80	80	60	3	2	2	3	2	2	4	5	5	2
AUS01	AUS	EN	20	14	#NULL!	#NULL!	F	N	N	R	120	sub120	236	5293489	5297009	incongruent	ON	1	2	chair_2_incon.mp4	RIGHT	6.91	UP	39	.	Video_IA	subs	1	7	1	1	42	3	70	50	90	80	80	60	3	2	2	3	2	2	4	5	5	2
AUS01	AUS	EN	20	14	#NULL!	#NULL!	F	N	N	R	120	sub120	236	5293489	5297009	incongruent	ON	1	2	chair_2_incon.mp4	RIGHT	0.69	LEFT	12	Video_IA	Video_IA	subs	1	7	1	1	42	3	70	50	90	80	80	60	3	2	2	3	2	2	4	5	5	2
AUS01	AUS	EN	20	14	#NULL!	#NULL!	F	N	N	R	120	sub120	236	5293489	5297009	incongruent	ON	1	2	chair_2_incon.mp4	RIGHT	1.9	LEFT	33	Sub_IA	.	subs	1	7	1	1	42	3	70	50	90	80	80	60	3	2	2	3	2	2	4	5	5	2
AUS01	AUS	EN	20	14	#NULL!	#NULL!	F	N	N	R	120	sub120	236	5293489	5297009	incongruent	ON	1	2	chair_2_incon.mp4	RIGHT	2.49	LEFT	38	Sub_IA	Sub_IA	subs	1	7	1	1	42	3	70	50	90	80	80	60	3	2	2	3	2	2	4	5	5	2
AUS01	AUS	EN	20	14	#NULL!	#NULL!	F	N	N	R	120	sub120	236	5293489	5297009	incongruent	ON	1	2	chair_2_incon.mp4	RIGHT	3.29	RIGHT	64	Sub_IA	Sub_IA	subs	1	7	1	1	42	3	70	50	90	80	80	60	3	2	2	3	2	2	4	5	5	2
AUS01	AUS	EN	20	14	#NULL!	#NULL!	F	N	N	R	120	sub120	236	5293489	5297009	incongruent	ON	1	2	chair_2_incon.mp4	RIGHT	3.74	LEFT	28	Sub_IA	Sub_IA	subs	1	7	1	1	42	3	70	50	90	80	80	60	3	2	2	3	2	2	4	5	5	2
AUS01	AUS	EN	20	14	#NULL!	#NULL!	F	N	N	R	120	sub120	236	5293489	5297009	incongruent	ON	1	2	chair_2_incon.mp4	RIGHT	7.82	RIGHT	39	Sub_IA	Sub_IA	subs	1	7	1	1	42	3	70	50	90	80	80	60	3	2	2	3	2	2	4	5	5	2
AUS01	AUS	EN	20	14	#NULL!	#NULL!	F	N	N	R	120	sub120	236	5293489	5297009	incongruent	ON	1	2	chair_2_incon.mp4	RIGHT	3.53	LEFT	28	Sub_IA	Sub_IA	subs	1	7	1	1	42	3	70	50	90	80	80	60	3	2	2	3	2	2	4	5	5	2
AUS01	AUS	EN	20	14	#NULL!	#NULL!	F	N	N	R	120	sub120	236	5293489	5297009	incongruent	ON	1	2	chair_2_incon.mp4	RIGHT	2.3	DOWN	53	Video_IA	Video_IA	subs	1	7	1	1	42	3	70	50	90	80	80	60	3	2	2	3	2	2	4	5	5	2
AUS01	AUS	EN	20	14	#NULL!	#NULL!	F	N	N	R	120	sub120	236	5293489	5297009	incongruent	ON	1	2	chair_2_incon.mp4	RIGHT	1.97	RIGHT	295	Video_IA	Sub_IA	subs	1	7	1	1	42	3	70	50	90	80	80	60	3	2	2	3	2	2	4	5	5	2
AUS01	AUS	EN	20	14	#NULL!	#NULL!	F	N	N	R	121	sub121	237	5297929	5299049	incongruent	ON	1	2	chair_2_incon.mp4	RIGHT	0.72	RIGHT	27	Video_IA	Video_IA	subs	1	7	1	1	42	3	70	50	90	80	80	60	3	2	2	3	2	2	4	5	5	2
AUS01	AUS	EN	20	14	#NULL!	#NULL!	F	N	N	R	121	sub121	237	5297929	5299049	incongruent	ON	1	2	chair_2_incon.mp4	RIGHT	13.41	DOWN	63	Video_IA	Sub_IA	subs	1	7	1	1	42	3	70	50	90	80	80	60	3	2	2	3	2	2	4	5	5	2
AUS01	AUS	EN	20	14	#NULL!	#NULL!	F	N	N	R	121	sub121	237	5297929	5299049	incongruent	ON	1	2	chair_2_incon.mp4	RIGHT	2.02	LEFT	35	.	Sub_IA	subs	1	7	1	1	42	3	70	50	90	80	80	60	3	2	2	3	2	2	4	5	5	2
AUS01	AUS	EN	20	14	#NULL!	#NULL!	F	N	N	R	121	sub121	237	5297929	5299049	incongruent	ON	1	2	chair_2_incon.mp4	RIGHT	4.73	RIGHT	38	Sub_IA	Sub_IA	subs	1	7	1	1	42	3	70	50	90	80	80	60	3	2	2	3	2	2	4	5	5	2
AUS01	AUS	EN	20	14	#NULL!	#NULL!	F	N	N	R	122	sub122	238	5299129	5301729	incongruent	ON	1	2	chair_2_incon.mp4	RIGHT	4.51	LEFT	35	Sub_IA	Sub_IA	subs	1	7	1	1	42	3	70	50	90	80	80	60	3	2	2	3	2	2	4	5	5	2
AUS01	AUS	EN	20	14	#NULL!	#NULL!	F	N	N	R	122	sub122	238	5299129	5301729	incongruent	ON	1	2	chair_2_incon.mp4	RIGHT	11.39	UP	58	Sub_IA	Video_IA	subs	1	7	1	1	42	3	70	50	90	80	80	60	3	2	2	3	2	2	4	5	5	2
AUS01	AUS	EN	20	14	#NULL!	#NULL!	F	N	N	R	122	sub122	238	5299129	5301729	incongruent	ON	1	2	chair_2_incon.mp4	RIGHT	2.22	RIGHT	25	Sub_IA	Sub_IA	subs	1	7	1	1	42	3	70	50	90	80	80	60	3	2	2	3	2	2	4	5	5	2
AUS01	AUS	EN	20	14	#NULL!	#NULL!	F	N	N	R	122	sub122	238	5299129	5301729	incongruent	ON	1	2	chair_2_incon.mp4	RIGHT	2.26	LEFT	24	Sub_IA	Sub_IA	subs	1	7	1	1	42	3	70	50	90	80	80	60	3	2	2	3	2	2	4	5	5	2
AUS01	AUS	EN	20	14	#NULL!	#NULL!	F	N	N	R	122	sub122	238	5299129	5301729	incongruent	ON	1	2	chair_2_incon.mp4	RIGHT	9.34	RIGHT	55	Sub_IA	Sub_IA	subs	1	7	1	1	42	3	70	50	90	80	80	60	3	2	2	3	2	2	4	5	5	2
AUS01	AUS	EN	20	14	#NULL!	#NULL!	F	N	N	R	122	sub122	238	5299129	5301729	incongruent	ON	1	2	chair_2_incon.mp4	RIGHT	4.2	RIGHT	31	Sub_IA	Sub_IA	subs	1	7	1	1	42	3	70	50	90	80	80	60	3	2	2	3	2	2	4	5	5	2
AUS01	AUS	EN	20	14	#NULL!	#NULL!	F	N	N	R	122	sub122	238	5299129	5301729	incongruent	ON	1	2	chair_2_incon.mp4	RIGHT	1.93	UP	31	Sub_IA	Sub_IA	subs	1	7	1	1	42	3	70	50	90	80	80	60	3	2	2	3	2	2	4	5	5	2
AUS01	AUS	EN	20	14	#NULL!	#NULL!	F	N	N	R	122	sub122	238	5299129	5301729	incongruent	ON	1	2	chair_2_incon.mp4	RIGHT	3.46	LEFT	28	Sub_IA	Sub_IA	subs	1	7	1	1	42	3	70	50	90	80	80	60	3	2	2	3	2	2	4	5	5	2
AUS01	AUS	EN	20	14	#NULL!	#NULL!	F	N	N	R	122	sub122	238	5299129	5301729	incongruent	ON	1	2	chair_2_incon.mp4	RIGHT	1.75	RIGHT	22	Sub_IA	Sub_IA	subs	1	7	1	1	42	3	70	50	90	80	80	60	3	2	2	3	2	2	4	5	5	2
AUS01	AUS	EN	20	14	#NULL!	#NULL!	F	N	N	R	122	sub122	238	5299129	5301729	incongruent	ON	1	2	chair_2_incon.mp4	RIGHT	7.49	LEFT	43	Sub_IA	Sub_IA	subs	1	7	1	1	42	3	70	50	90	80	80	60	3	2	2	3	2	2	4	5	5	2
AUS01	AUS	EN	20	14	#NULL!	#NULL!	F	N	N	R	122	sub122	238	5299129	5301729	incongruent	ON	1	2	chair_2_incon.mp4	RIGHT	1.66	LEFT	23	Sub_IA	Sub_IA	subs	1	7	1	1	42	3	70	50	90	80	80	60	3	2	2	3	2	2	4	5	5	2
AUS01	AUS	EN	20	14	#NULL!	#NULL!	F	N	N	R	123	sub123	239	5301809	5305369	incongruent	ON	1	2	chair_2_incon.mp4	RIGHT	11.88	UP	59	Sub_IA	Video_IA	subs	1	7	1	1	42	3	70	50	90	80	80	60	3	2	2	3	2	2	4	5	5	2
AUS01	AUS	EN	20	14	#NULL!	#NULL!	F	N	N	R	123	sub123	239	5301809	5305369	incongruent	ON	1	2	chair_2_incon.mp4	RIGHT	5.36	RIGHT	33	Sub_IA	Sub_IA	subs	1	7	1	1	42	3	70	50	90	80	80	60	3	2	2	3	2	2	4	5	5	2
AUS01	AUS	EN	20	14	#NULL!	#NULL!	F	N	N	R	123	sub123	239	5301809	5305369	incongruent	ON	1	2	chair_2_incon.mp4	RIGHT	6.11	LEFT	40	Sub_IA	Sub_IA	subs	1	7	1	1	42	3	70	50	90	80	80	60	3	2	2	3	2	2	4	5	5	2
AUS01	AUS	EN	20	14	#NULL!	#NULL!	F	N	N	R	123	sub123	239	5301809	5305369	incongruent	ON	1	2	chair_2_incon.mp4	RIGHT	4.77	RIGHT	41	Sub_IA	Sub_IA	subs	1	7	1	1	42	3	70	50	90	80	80	60	3	2	2	3	2	2	4	5	5	2
AUS01	AUS	EN	20	14	#NULL!	#NULL!	F	N	N	R	123	sub123	239	5301809	5305369	incongruent	ON	1	2	chair_2_incon.mp4	RIGHT	9.25	DOWN	64	Video_IA	Sub_IA	subs	1	7	1	1	42	3	70	50	90	80	80	60	3	2	2	3	2	2	4	5	5	2
AUS01	AUS	EN	20	14	#NULL!	#NULL!	F	N	N	R	123	sub123	239	5301809	5305369	incongruent	ON	1	2	chair_2_incon.mp4	RIGHT	4.6	LEFT	38	Sub_IA	Sub_IA	subs	1	7	1	1	42	3	70	50	90	80	80	60	3	2	2	3	2	2	4	5	5	2
AUS01	AUS	EN	20	14	#NULL!	#NULL!	F	N	N	R	123	sub123	239	5301809	5305369	incongruent	ON	1	2	chair_2_incon.mp4	RIGHT	9.3	DOWN	103	Video_IA	Sub_IA	subs	1	7	1	1	42	3	70	50	90	80	80	60	3	2	2	3	2	2	4	5	5	2
AUS01	AUS	EN	20	14	#NULL!	#NULL!	F	N	N	R	123	sub123	239	5301809	5305369	incongruent	ON	1	2	chair_2_incon.mp4	RIGHT	3.49	RIGHT	30	Sub_IA	Sub_IA	subs	1	7	1	1	42	3	70	50	90	80	80	60	3	2	2	3	2	2	4	5	5	2
AUS01	AUS	EN	20	14	#NULL!	#NULL!	F	N	N	R	123	sub123	239	5301809	5305369	incongruent	ON	1	2	chair_2_incon.mp4	RIGHT	9.82	UP	55	Sub_IA	Video_IA	subs	1	7	1	1	42	3	70	50	90	80	80	60	3	2	2	3	2	2	4	5	5	2
AUS01	AUS	EN	20	14	#NULL!	#NULL!	F	N	N	R	124	sub124	240	5305449	5306849	incongruent	ON	1	2	chair_2_incon.mp4	RIGHT	3.16	DOWN	29	Video_IA	Video_IA	subs	1	7	1	1	42	3	70	50	90	80	80	60	3	2	2	3	2	2	4	5	5	2
AUS01	AUS	EN	20	14	#NULL!	#NULL!	F	N	N	R	124	sub124	240	5305449	5306849	incongruent	ON	1	2	chair_2_incon.mp4	RIGHT	11.16	DOWN	63	Video_IA	Sub_IA	subs	1	7	1	1	42	3	70	50	90	80	80	60	3	2	2	3	2	2	4	5	5	2
AUS01	AUS	EN	20	14	#NULL!	#NULL!	F	N	N	R	124	sub124	240	5305449	5306849	incongruent	ON	1	2	chair_2_incon.mp4	RIGHT	11.41	UP	55	Sub_IA	Video_IA	subs	1	7	1	1	42	3	70	50	90	80	80	60	3	2	2	3	2	2	4	5	5	2
AUS01	AUS	EN	20	14	#NULL!	#NULL!	F	N	N	R	124	sub124	240	5305449	5306849	incongruent	ON	1	2	chair_2_incon.mp4	RIGHT	0.71	UP	14	Video_IA	Video_IA	subs	1	7	1	1	42	3	70	50	90	80	80	60	3	2	2	3	2	2	4	5	5	2
AUS01	AUS	EN	20	14	#NULL!	#NULL!	F	N	N	R	125	sub125	241	5307808	5311848	incongruent	ON	1	2	chair_2_incon.mp4	RIGHT	1.33	LEFT	24	Sub_IA	Sub_IA	subs	1	7	1	1	42	3	70	50	90	80	80	60	3	2	2	3	2	2	4	5	5	2
AUS01	AUS	EN	20	14	#NULL!	#NULL!	F	N	N	R	125	sub125	241	5307808	5311848	incongruent	ON	1	2	chair_2_incon.mp4	RIGHT	4.5	RIGHT	38	Sub_IA	Sub_IA	subs	1	7	1	1	42	3	70	50	90	80	80	60	3	2	2	3	2	2	4	5	5	2
AUS01	AUS	EN	20	14	#NULL!	#NULL!	F	N	N	R	125	sub125	241	5307808	5311848	incongruent	ON	1	2	chair_2_incon.mp4	RIGHT	0.54	DOWN	270	Video_IA	Video_IA	subs	1	7	1	1	42	3	70	50	90	80	80	60	3	2	2	3	2	2	4	5	5	2
AUS01	AUS	EN	20	14	#NULL!	#NULL!	F	N	N	R	125	sub125	241	5307808	5311848	incongruent	ON	1	2	chair_2_incon.mp4	RIGHT	8.29	DOWN	60	Video_IA	Sub_IA	subs	1	7	1	1	42	3	70	50	90	80	80	60	3	2	2	3	2	2	4	5	5	2
AUS01	AUS	EN	20	14	#NULL!	#NULL!	F	N	N	R	125	sub125	241	5307808	5311848	incongruent	ON	1	2	chair_2_incon.mp4	RIGHT	11.86	DOWN	59	Video_IA	Sub_IA	subs	1	7	1	1	42	3	70	50	90	80	80	60	3	2	2	3	2	2	4	5	5	2
AUS01	AUS	EN	20	14	#NULL!	#NULL!	F	N	N	R	125	sub125	241	5307808	5311848	incongruent	ON	1	2	chair_2_incon.mp4	RIGHT	11.89	UP	56	Sub_IA	Video_IA	subs	1	7	1	1	42	3	70	50	90	80	80	60	3	2	2	3	2	2	4	5	5	2
AUS01	AUS	EN	20	14	#NULL!	#NULL!	F	N	N	R	125	sub125	241	5307808	5311848	incongruent	ON	1	2	chair_2_incon.mp4	RIGHT	2.92	DOWN	36	Video_IA	Video_IA	subs	1	7	1	1	42	3	70	50	90	80	80	60	3	2	2	3	2	2	4	5	5	2
AUS01	AUS	EN	20	14	#NULL!	#NULL!	F	N	N	R	125	sub125	241	5307808	5311848	incongruent	ON	1	2	chair_2_incon.mp4	RIGHT	1.75	UP	22	Video_IA	Video_IA	subs	1	7	1	1	42	3	70	50	90	80	80	60	3	2	2	3	2	2	4	5	5	2
AUS01	AUS	EN	20	14	#NULL!	#NULL!	F	N	N	R	125	sub125	241	5307808	5311848	incongruent	ON	1	2	chair_2_incon.mp4	RIGHT	4.93	RIGHT	35	Sub_IA	Sub_IA	subs	1	7	1	1	42	3	70	50	90	80	80	60	3	2	2	3	2	2	4	5	5	2
AUS01	AUS	EN	20	14	#NULL!	#NULL!	F	N	N	R	125	sub125	241	5307808	5311848	incongruent	ON	1	2	chair_2_incon.mp4	RIGHT	10.46	UP	64	Sub_IA	Video_IA	subs	1	7	1	1	42	3	70	50	90	80	80	60	3	2	2	3	2	2	4	5	5	2
AUS01	AUS	EN	20	14	#NULL!	#NULL!	F	N	N	R	125	sub125	241	5307808	5311848	incongruent	ON	1	2	chair_2_incon.mp4	RIGHT	3.56	LEFT	36	Sub_IA	Sub_IA	subs	1	7	1	1	42	3	70	50	90	80	80	60	3	2	2	3	2	2	4	5	5	2
AUS01	AUS	EN	20	14	#NULL!	#NULL!	F	N	N	R	125	sub125	241	5307808	5311848	incongruent	ON	1	2	chair_2_incon.mp4	RIGHT	8.95	DOWN	60	Video_IA	Video_IA	subs	1	7	1	1	42	3	70	50	90	80	80	60	3	2	2	3	2	2	4	5	5	2
AUS01	AUS	EN	20	14	#NULL!	#NULL!	F	N	N	R	126	sub126	242	5311928	5313008	incongruent	ON	1	2	chair_2_incon.mp4	RIGHT	9.27	UP	79	Video_IA	Video_IA	subs	1	7	1	1	42	3	70	50	90	80	80	60	3	2	2	3	2	2	4	5	5	2
AUS01	AUS	EN	20	14	#NULL!	#NULL!	F	N	N	R	126	sub126	242	5311928	5313008	incongruent	ON	1	2	chair_2_incon.mp4	RIGHT	12.3	DOWN	59	Video_IA	Sub_IA	subs	1	7	1	1	42	3	70	50	90	80	80	60	3	2	2	3	2	2	4	5	5	2
AUS01	AUS	EN	20	14	#NULL!	#NULL!	F	N	N	R	126	sub126	242	5311928	5313008	incongruent	ON	1	2	chair_2_incon.mp4	RIGHT	4.25	RIGHT	31	Sub_IA	Sub_IA	subs	1	7	1	1	42	3	70	50	90	80	80	60	3	2	2	3	2	2	4	5	5	2
AUS01	AUS	EN	20	14	#NULL!	#NULL!	F	N	N	R	126	sub126	242	5311928	5313008	incongruent	ON	1	2	chair_2_incon.mp4	RIGHT	13.74	UP	57	Sub_IA	Video_IA	subs	1	7	1	1	42	3	70	50	90	80	80	60	3	2	2	3	2	2	4	5	5	2
AUS01	AUS	EN	20	14	#NULL!	#NULL!	F	N	N	R	127	sub127	243	5313089	5315489	incongruent	ON	1	2	chair_2_incon.mp4	RIGHT	2.55	RIGHT	26	Video_IA	Video_IA	subs	1	7	1	1	42	3	70	50	90	80	80	60	3	2	2	3	2	2	4	5	5	2
AUS01	AUS	EN	20	14	#NULL!	#NULL!	F	N	N	R	127	sub127	243	5313089	5315489	incongruent	ON	1	2	chair_2_incon.mp4	RIGHT	1.31	RIGHT	30	Sub_IA	Sub_IA	subs	1	7	1	1	42	3	70	50	90	80	80	60	3	2	2	3	2	2	4	5	5	2
AUS01	AUS	EN	20	14	#NULL!	#NULL!	F	N	N	R	127	sub127	243	5313089	5315489	incongruent	ON	1	2	chair_2_incon.mp4	RIGHT	11.24	UP	48	Sub_IA	Video_IA	subs	1	7	1	1	42	3	70	50	90	80	80	60	3	2	2	3	2	2	4	5	5	2
AUS01	AUS	EN	20	14	#NULL!	#NULL!	F	N	N	R	127	sub127	243	5313089	5315489	incongruent	ON	1	2	chair_2_incon.mp4	RIGHT	2.18	LEFT	34	Video_IA	Video_IA	subs	1	7	1	1	42	3	70	50	90	80	80	60	3	2	2	3	2	2	4	5	5	2
AUS01	AUS	EN	20	14	#NULL!	#NULL!	F	N	N	R	127	sub127	243	5313089	5315489	incongruent	ON	1	2	chair_2_incon.mp4	RIGHT	1.4	RIGHT	29	Sub_IA	Sub_IA	subs	1	7	1	1	42	3	70	50	90	80	80	60	3	2	2	3	2	2	4	5	5	2
AUS01	AUS	EN	20	14	#NULL!	#NULL!	F	N	N	R	127	sub127	243	5313089	5315489	incongruent	ON	1	2	chair_2_incon.mp4	RIGHT	1.25	LEFT	30	Sub_IA	Sub_IA	subs	1	7	1	1	42	3	70	50	90	80	80	60	3	2	2	3	2	2	4	5	5	2
AUS01	AUS	EN	20	14	#NULL!	#NULL!	F	N	N	R	127	sub127	243	5313089	5315489	incongruent	ON	1	2	chair_2_incon.mp4	RIGHT	2.79	RIGHT	26	Video_IA	Video_IA	subs	1	7	1	1	42	3	70	50	90	80	80	60	3	2	2	3	2	2	4	5	5	2
AUS01	AUS	EN	20	14	#NULL!	#NULL!	F	N	N	R	127	sub127	243	5313089	5315489	incongruent	ON	1	2	chair_2_incon.mp4	RIGHT	7.43	DOWN	52	Video_IA	Sub_IA	subs	1	7	1	1	42	3	70	50	90	80	80	60	3	2	2	3	2	2	4	5	5	2
AUS01	AUS	EN	20	14	#NULL!	#NULL!	F	N	N	R	127	sub127	243	5313089	5315489	incongruent	ON	1	2	chair_2_incon.mp4	RIGHT	3.5	LEFT	36	Video_IA	Video_IA	subs	1	7	1	1	42	3	70	50	90	80	80	60	3	2	2	3	2	2	4	5	5	2
AUS01	AUS	EN	20	14	#NULL!	#NULL!	F	N	N	R	127	sub127	243	5313089	5315489	incongruent	ON	1	2	chair_2_incon.mp4	RIGHT	11.16	DOWN	69	Video_IA	Sub_IA	subs	1	7	1	1	42	3	70	50	90	80	80	60	3	2	2	3	2	2	4	5	5	2
AUS01	AUS	EN	20	14	#NULL!	#NULL!	F	N	N	R	128	sub128	244	5315568	5318568	incongruent	ON	1	2	chair_2_incon.mp4	RIGHT	8.95	DOWN	86	Video_IA	Sub_IA	subs	1	7	1	1	42	3	70	50	90	80	80	60	3	2	2	3	2	2	4	5	5	2
AUS01	AUS	EN	20	14	#NULL!	#NULL!	F	N	N	R	128	sub128	244	5315568	5318568	incongruent	ON	1	2	chair_2_incon.mp4	RIGHT	9.17	LEFT	60	Sub_IA	Sub_IA	subs	1	7	1	1	42	3	70	50	90	80	80	60	3	2	2	3	2	2	4	5	5	2
AUS01	AUS	EN	20	14	#NULL!	#NULL!	F	N	N	R	128	sub128	244	5315568	5318568	incongruent	ON	1	2	chair_2_incon.mp4	RIGHT	1.37	DOWN	22	Video_IA	Video_IA	subs	1	7	1	1	42	3	70	50	90	80	80	60	3	2	2	3	2	2	4	5	5	2
AUS01	AUS	EN	20	14	#NULL!	#NULL!	F	N	N	R	128	sub128	244	5315568	5318568	incongruent	ON	1	2	chair_2_incon.mp4	RIGHT	0.63	RIGHT	11	Video_IA	Video_IA	subs	1	7	1	1	42	3	70	50	90	80	80	60	3	2	2	3	2	2	4	5	5	2
AUS01	AUS	EN	20	14	#NULL!	#NULL!	F	N	N	R	128	sub128	244	5315568	5318568	incongruent	ON	1	2	chair_2_incon.mp4	RIGHT	4.02	LEFT	31	Sub_IA	Sub_IA	subs	1	7	1	1	42	3	70	50	90	80	80	60	3	2	2	3	2	2	4	5	5	2
AUS01	AUS	EN	20	14	#NULL!	#NULL!	F	N	N	R	128	sub128	244	5315568	5318568	incongruent	ON	1	2	chair_2_incon.mp4	RIGHT	11.54	UP	47	Sub_IA	Video_IA	subs	1	7	1	1	42	3	70	50	90	80	80	60	3	2	2	3	2	2	4	5	5	2
AUS01	AUS	EN	20	14	#NULL!	#NULL!	F	N	N	R	128	sub128	244	5315568	5318568	incongruent	ON	1	2	chair_2_incon.mp4	RIGHT	3.04	RIGHT	36	Sub_IA	Sub_IA	subs	1	7	1	1	42	3	70	50	90	80	80	60	3	2	2	3	2	2	4	5	5	2
AUS01	AUS	EN	20	14	#NULL!	#NULL!	F	N	N	R	128	sub128	244	5315568	5318568	incongruent	ON	1	2	chair_2_incon.mp4	RIGHT	4.7	RIGHT	30	Sub_IA	Sub_IA	subs	1	7	1	1	42	3	70	50	90	80	80	60	3	2	2	3	2	2	4	5	5	2
AUS01	AUS	EN	20	14	#NULL!	#NULL!	F	N	N	R	128	sub128	244	5315568	5318568	incongruent	ON	1	2	chair_2_incon.mp4	RIGHT	8.21	RIGHT	41	Sub_IA	Sub_IA	subs	1	7	1	1	42	3	70	50	90	80	80	60	3	2	2	3	2	2	4	5	5	2
AUS01	AUS	EN	20	14	#NULL!	#NULL!	F	N	N	R	128	sub128	244	5315568	5318568	incongruent	ON	1	2	chair_2_incon.mp4	RIGHT	3.66	LEFT	30	Sub_IA	Sub_IA	subs	1	7	1	1	42	3	70	50	90	80	80	60	3	2	2	3	2	2	4	5	5	2
AUS01	AUS	EN	20	14	#NULL!	#NULL!	F	N	N	R	128	sub128	244	5315568	5318568	incongruent	ON	1	2	chair_2_incon.mp4	RIGHT	4.03	RIGHT	29	Sub_IA	Sub_IA	subs	1	7	1	1	42	3	70	50	90	80	80	60	3	2	2	3	2	2	4	5	5	2
AUS01	AUS	EN	20	14	#NULL!	#NULL!	F	N	N	R	128	sub128	244	5315568	5318568	incongruent	ON	1	2	chair_2_incon.mp4	RIGHT	4.13	LEFT	33	Sub_IA	Sub_IA	subs	1	7	1	1	42	3	70	50	90	80	80	60	3	2	2	3	2	2	4	5	5	2
AUS01	AUS	EN	20	14	#NULL!	#NULL!	F	N	N	R	129	sub129	245	5318649	5320369	incongruent	ON	1	2	chair_2_incon.mp4	RIGHT	4.11	LEFT	32	Video_IA	Video_IA	subs	1	7	1	1	42	3	70	50	90	80	80	60	3	2	2	3	2	2	4	5	5	2
AUS01	AUS	EN	20	14	#NULL!	#NULL!	F	N	N	R	129	sub129	245	5318649	5320369	incongruent	ON	1	2	chair_2_incon.mp4	RIGHT	3.2	LEFT	25	Sub_IA	Sub_IA	subs	1	7	1	1	42	3	70	50	90	80	80	60	3	2	2	3	2	2	4	5	5	2
AUS01	AUS	EN	20	14	#NULL!	#NULL!	F	N	N	R	129	sub129	245	5318649	5320369	incongruent	ON	1	2	chair_2_incon.mp4	RIGHT	12.13	UP	55	Sub_IA	Video_IA	subs	1	7	1	1	42	3	70	50	90	80	80	60	3	2	2	3	2	2	4	5	5	2
AUS01	AUS	EN	20	14	#NULL!	#NULL!	F	N	N	R	129	sub129	245	5318649	5320369	incongruent	ON	1	2	chair_2_incon.mp4	RIGHT	3.4	RIGHT	28	Sub_IA	Sub_IA	subs	1	7	1	1	42	3	70	50	90	80	80	60	3	2	2	3	2	2	4	5	5	2
AUS01	AUS	EN	20	14	#NULL!	#NULL!	F	N	N	R	129	sub129	245	5318649	5320369	incongruent	ON	1	2	chair_2_incon.mp4	RIGHT	4.38	RIGHT	27	Sub_IA	Sub_IA	subs	1	7	1	1	42	3	70	50	90	80	80	60	3	2	2	3	2	2	4	5	5	2
AUS01	AUS	EN	20	14	#NULL!	#NULL!	F	N	N	R	130	sub130	246	5320449	5323249	incongruent	ON	1	2	chair_2_incon.mp4	RIGHT	1.11	DOWN	22	Video_IA	Video_IA	subs	1	7	1	1	42	3	70	50	90	80	80	60	3	2	2	3	2	2	4	5	5	2
AUS01	AUS	EN	20	14	#NULL!	#NULL!	F	N	N	R	130	sub130	246	5320449	5323249	incongruent	ON	1	2	chair_2_incon.mp4	RIGHT	10.26	DOWN	76	Video_IA	Sub_IA	subs	1	7	1	1	42	3	70	50	90	80	80	60	3	2	2	3	2	2	4	5	5	2
AUS01	AUS	EN	20	14	#NULL!	#NULL!	F	N	N	R	130	sub130	246	5320449	5323249	incongruent	ON	1	2	chair_2_incon.mp4	RIGHT	12.3	UP	60	Sub_IA	Video_IA	subs	1	7	1	1	42	3	70	50	90	80	80	60	3	2	2	3	2	2	4	5	5	2
AUS01	AUS	EN	20	14	#NULL!	#NULL!	F	N	N	R	130	sub130	246	5320449	5323249	incongruent	ON	1	2	chair_2_incon.mp4	RIGHT	3.42	DOWN	40	Video_IA	Sub_IA	subs	1	7	1	1	42	3	70	50	90	80	80	60	3	2	2	3	2	2	4	5	5	2
AUS01	AUS	EN	20	14	#NULL!	#NULL!	F	N	N	R	130	sub130	246	5320449	5323249	incongruent	ON	1	2	chair_2_incon.mp4	RIGHT	4.23	RIGHT	38	Sub_IA	Sub_IA	subs	1	7	1	1	42	3	70	50	90	80	80	60	3	2	2	3	2	2	4	5	5	2
AUS01	AUS	EN	20	14	#NULL!	#NULL!	F	N	N	R	130	sub130	246	5320449	5323249	incongruent	ON	1	2	chair_2_incon.mp4	RIGHT	2.62	RIGHT	24	Sub_IA	Sub_IA	subs	1	7	1	1	42	3	70	50	90	80	80	60	3	2	2	3	2	2	4	5	5	2
AUS01	AUS	EN	20	14	#NULL!	#NULL!	F	N	N	R	130	sub130	246	5320449	5323249	incongruent	ON	1	2	chair_2_incon.mp4	RIGHT	9.39	DOWN	69	Video_IA	Video_IA	subs	1	7	1	1	42	3	70	50	90	80	80	60	3	2	2	3	2	2	4	5	5	2
AUS01	AUS	EN	20	14	#NULL!	#NULL!	F	N	N	R	130	sub130	246	5320449	5323249	incongruent	ON	1	2	chair_2_incon.mp4	RIGHT	6.63	LEFT	37	Sub_IA	Sub_IA	subs	1	7	1	1	42	3	70	50	90	80	80	60	3	2	2	3	2	2	4	5	5	2
AUS01	AUS	EN	20	14	#NULL!	#NULL!	F	N	N	R	130	sub130	246	5320449	5323249	incongruent	ON	1	2	chair_2_incon.mp4	RIGHT	0.58	RIGHT	16	Sub_IA	Sub_IA	subs	1	7	1	1	42	3	70	50	90	80	80	60	3	2	2	3	2	2	4	5	5	2
AUS01	AUS	EN	20	14	#NULL!	#NULL!	F	N	N	R	130	sub130	246	5320449	5323249	incongruent	ON	1	2	chair_2_incon.mp4	RIGHT	1.94	LEFT	24	Sub_IA	Sub_IA	subs	1	7	1	1	42	3	70	50	90	80	80	60	3	2	2	3	2	2	4	5	5	2
AUS01	AUS	EN	20	14	#NULL!	#NULL!	F	N	N	R	130	sub130	246	5320449	5323249	incongruent	ON	1	2	chair_2_incon.mp4	RIGHT	4.83	RIGHT	37	Sub_IA	Sub_IA	subs	1	7	1	1	42	3	70	50	90	80	80	60	3	2	2	3	2	2	4	5	5	2
AUS01	AUS	EN	20	14	#NULL!	#NULL!	F	N	N	R	131	sub131	247	5323329	5326249	incongruent	ON	1	2	chair_2_incon.mp4	RIGHT	3.18	RIGHT	35	Sub_IA	Sub_IA	subs	1	7	1	1	42	3	70	50	90	80	80	60	3	2	2	3	2	2	4	5	5	2
AUS01	AUS	EN	20	14	#NULL!	#NULL!	F	N	N	R	131	sub131	247	5323329	5326249	incongruent	ON	1	2	chair_2_incon.mp4	RIGHT	6.36	LEFT	38	Sub_IA	Sub_IA	subs	1	7	1	1	42	3	70	50	90	80	80	60	3	2	2	3	2	2	4	5	5	2
AUS01	AUS	EN	20	14	#NULL!	#NULL!	F	N	N	R	131	sub131	247	5323329	5326249	incongruent	ON	1	2	chair_2_incon.mp4	RIGHT	4.32	RIGHT	29	Sub_IA	Sub_IA	subs	1	7	1	1	42	3	70	50	90	80	80	60	3	2	2	3	2	2	4	5	5	2
AUS01	AUS	EN	20	14	#NULL!	#NULL!	F	N	N	R	131	sub131	247	5323329	5326249	incongruent	ON	1	2	chair_2_incon.mp4	RIGHT	5.89	LEFT	34	Sub_IA	Sub_IA	subs	1	7	1	1	42	3	70	50	90	80	80	60	3	2	2	3	2	2	4	5	5	2
AUS01	AUS	EN	20	14	#NULL!	#NULL!	F	N	N	R	131	sub131	247	5323329	5326249	incongruent	ON	1	2	chair_2_incon.mp4	RIGHT	3.82	LEFT	28	Sub_IA	Sub_IA	subs	1	7	1	1	42	3	70	50	90	80	80	60	3	2	2	3	2	2	4	5	5	2
AUS01	AUS	EN	20	14	#NULL!	#NULL!	F	N	N	R	131	sub131	247	5323329	5326249	incongruent	ON	1	2	chair_2_incon.mp4	RIGHT	2.39	RIGHT	33	Sub_IA	Sub_IA	subs	1	7	1	1	42	3	70	50	90	80	80	60	3	2	2	3	2	2	4	5	5	2
AUS01	AUS	EN	20	14	#NULL!	#NULL!	F	N	N	R	131	sub131	247	5323329	5326249	incongruent	ON	1	2	chair_2_incon.mp4	RIGHT	5.97	UP	32	Video_IA	Video_IA	subs	1	7	1	1	42	3	70	50	90	80	80	60	3	2	2	3	2	2	4	5	5	2
AUS01	AUS	EN	20	14	#NULL!	#NULL!	F	N	N	R	131	sub131	247	5323329	5326249	incongruent	ON	1	2	chair_2_incon.mp4	RIGHT	5.39	RIGHT	32	Sub_IA	Sub_IA	subs	1	7	1	1	42	3	70	50	90	80	80	60	3	2	2	3	2	2	4	5	5	2
AUS01	AUS	EN	20	14	#NULL!	#NULL!	F	N	N	R	131	sub131	247	5323329	5326249	incongruent	ON	1	2	chair_2_incon.mp4	RIGHT	3.36	RIGHT	54	Sub_IA	Sub_IA	subs	1	7	1	1	42	3	70	50	90	80	80	60	3	2	2	3	2	2	4	5	5	2
AUS01	AUS	EN	20	14	#NULL!	#NULL!	F	N	N	R	131	sub131	247	5323329	5326249	incongruent	ON	1	2	chair_2_incon.mp4	RIGHT	3.39	LEFT	39	Sub_IA	Sub_IA	subs	1	7	1	1	42	3	70	50	90	80	80	60	3	2	2	3	2	2	4	5	5	2
AUS01	AUS	EN	20	14	#NULL!	#NULL!	F	N	N	R	131	sub131	247	5323329	5326249	incongruent	ON	1	2	chair_2_incon.mp4	RIGHT	4.05	LEFT	30	Sub_IA	Sub_IA	subs	1	7	1	1	42	3	70	50	90	80	80	60	3	2	2	3	2	2	4	5	5	2
AUS01	AUS	EN	20	14	#NULL!	#NULL!	F	N	N	R	131	sub131	247	5323329	5326249	incongruent	ON	1	2	chair_2_incon.mp4	RIGHT	5.75	UP	54	Sub_IA	Video_IA	subs	1	7	1	1	42	3	70	50	90	80	80	60	3	2	2	3	2	2	4	5	5	2
AUS01	AUS	EN	20	14	#NULL!	#NULL!	F	N	N	R	132	sub132	248	5327649	5331049	incongruent	ON	1	2	chair_2_incon.mp4	RIGHT	1.29	UP	20	Video_IA	Video_IA	subs	1	7	1	1	42	3	70	50	90	80	80	60	3	2	2	3	2	2	4	5	5	2
AUS01	AUS	EN	20	14	#NULL!	#NULL!	F	N	N	R	132	sub132	248	5327649	5331049	incongruent	ON	1	2	chair_2_incon.mp4	RIGHT	2.63	LEFT	25	Sub_IA	Sub_IA	subs	1	7	1	1	42	3	70	50	90	80	80	60	3	2	2	3	2	2	4	5	5	2
AUS01	AUS	EN	20	14	#NULL!	#NULL!	F	N	N	R	132	sub132	248	5327649	5331049	incongruent	ON	1	2	chair_2_incon.mp4	RIGHT	4.6	RIGHT	30	Sub_IA	Sub_IA	subs	1	7	1	1	42	3	70	50	90	80	80	60	3	2	2	3	2	2	4	5	5	2
AUS01	AUS	EN	20	14	#NULL!	#NULL!	F	N	N	R	132	sub132	248	5327649	5331049	incongruent	ON	1	2	chair_2_incon.mp4	RIGHT	4.07	RIGHT	28	Sub_IA	Sub_IA	subs	1	7	1	1	42	3	70	50	90	80	80	60	3	2	2	3	2	2	4	5	5	2
AUS01	AUS	EN	20	14	#NULL!	#NULL!	F	N	N	R	132	sub132	248	5327649	5331049	incongruent	ON	1	2	chair_2_incon.mp4	RIGHT	0.96	RIGHT	16	Video_IA	Video_IA	subs	1	7	1	1	42	3	70	50	90	80	80	60	3	2	2	3	2	2	4	5	5	2
AUS01	AUS	EN	20	14	#NULL!	#NULL!	F	N	N	R	132	sub132	248	5327649	5331049	incongruent	ON	1	2	chair_2_incon.mp4	RIGHT	1.12	UP	150	Sub_IA	Sub_IA	subs	1	7	1	1	42	3	70	50	90	80	80	60	3	2	2	3	2	2	4	5	5	2
AUS01	AUS	EN	20	14	#NULL!	#NULL!	F	N	N	R	132	sub132	248	5327649	5331049	incongruent	ON	1	2	chair_2_incon.mp4	RIGHT	7.04	LEFT	43	Sub_IA	Sub_IA	subs	1	7	1	1	42	3	70	50	90	80	80	60	3	2	2	3	2	2	4	5	5	2
AUS01	AUS	EN	20	14	#NULL!	#NULL!	F	N	N	R	132	sub132	248	5327649	5331049	incongruent	ON	1	2	chair_2_incon.mp4	RIGHT	2.02	RIGHT	31	Sub_IA	Sub_IA	subs	1	7	1	1	42	3	70	50	90	80	80	60	3	2	2	3	2	2	4	5	5	2
AUS01	AUS	EN	20	14	#NULL!	#NULL!	F	N	N	R	132	sub132	248	5327649	5331049	incongruent	ON	1	2	chair_2_incon.mp4	RIGHT	11.54	UP	51	Sub_IA	Video_IA	subs	1	7	1	1	42	3	70	50	90	80	80	60	3	2	2	3	2	2	4	5	5	2
AUS01	AUS	EN	20	14	#NULL!	#NULL!	F	N	N	R	132	sub132	248	5327649	5331049	incongruent	ON	1	2	chair_2_incon.mp4	RIGHT	2.34	RIGHT	26	Sub_IA	Sub_IA	subs	1	7	1	1	42	3	70	50	90	80	80	60	3	2	2	3	2	2	4	5	5	2
AUS01	AUS	EN	20	14	#NULL!	#NULL!	F	N	N	R	133	sub133	249	5336529	5337769	incongruent	ON	1	2	chair_2_incon.mp4	RIGHT	4.59	RIGHT	38	Video_IA	Video_IA	subs	1	7	1	1	42	3	70	50	90	80	80	60	3	2	2	3	2	2	4	5	5	2
AUS01	AUS	EN	20	14	#NULL!	#NULL!	F	N	N	R	133	sub133	249	5336529	5337769	incongruent	ON	1	2	chair_2_incon.mp4	RIGHT	7.72	UP	32	Sub_IA	Video_IA	subs	1	7	1	1	42	3	70	50	90	80	80	60	3	2	2	3	2	2	4	5	5	2
AUS01	AUS	EN	20	14	#NULL!	#NULL!	F	N	N	R	133	sub133	249	5336529	5337769	incongruent	ON	1	2	chair_2_incon.mp4	RIGHT	11.97	DOWN	69	Video_IA	Sub_IA	subs	1	7	1	1	42	3	70	50	90	80	80	60	3	2	2	3	2	2	4	5	5	2
AUS01	AUS	EN	20	14	#NULL!	#NULL!	F	N	N	R	133	sub133	249	5336529	5337769	incongruent	ON	1	2	chair_2_incon.mp4	RIGHT	3.7	LEFT	37	Sub_IA	Sub_IA	subs	1	7	1	1	42	3	70	50	90	80	80	60	3	2	2	3	2	2	4	5	5	2
AUS01	AUS	EN	20	14	#NULL!	#NULL!	F	N	N	R	133	sub133	249	5336529	5337769	incongruent	ON	1	2	chair_2_incon.mp4	RIGHT	2.47	RIGHT	33	Sub_IA	Sub_IA	subs	1	7	1	1	42	3	70	50	90	80	80	60	3	2	2	3	2	2	4	5	5	2
AUS01	AUS	EN	20	14	#NULL!	#NULL!	F	N	N	R	134	sub134	250	5343369	5345089	incongruent	ON	1	2	chair_2_incon.mp4	RIGHT	2.73	DOWN	41	Video_IA	Video_IA	subs	1	7	1	1	42	3	70	50	90	80	80	60	3	2	2	3	2	2	4	5	5	2
AUS01	AUS	EN	20	14	#NULL!	#NULL!	F	N	N	R	134	sub134	250	5343369	5345089	incongruent	ON	1	2	chair_2_incon.mp4	RIGHT	2.98	UP	36	Video_IA	Video_IA	subs	1	7	1	1	42	3	70	50	90	80	80	60	3	2	2	3	2	2	4	5	5	2
AUS01	AUS	EN	20	14	#NULL!	#NULL!	F	N	N	R	134	sub134	250	5343369	5345089	incongruent	ON	1	2	chair_2_incon.mp4	RIGHT	2.69	RIGHT	32	Sub_IA	Sub_IA	subs	1	7	1	1	42	3	70	50	90	80	80	60	3	2	2	3	2	2	4	5	5	2
AUS01	AUS	EN	20	14	#NULL!	#NULL!	F	N	N	R	134	sub134	250	5343369	5345089	incongruent	ON	1	2	chair_2_incon.mp4	RIGHT	8.05	DOWN	62	Video_IA	Video_IA	subs	1	7	1	1	42	3	70	50	90	80	80	60	3	2	2	3	2	2	4	5	5	2
AUS01	AUS	EN	20	14	#NULL!	#NULL!	F	N	N	R	134	sub134	250	5343369	5345089	incongruent	ON	1	2	chair_2_incon.mp4	RIGHT	3.61	LEFT	28	Sub_IA	Sub_IA	subs	1	7	1	1	42	3	70	50	90	80	80	60	3	2	2	3	2	2	4	5	5	2
AUS01	AUS	EN	20	14	#NULL!	#NULL!	F	N	N	R	134	sub134	250	5343369	5345089	incongruent	ON	1	2	chair_2_incon.mp4	RIGHT	9.12	UP	61	Sub_IA	Video_IA	subs	1	7	1	1	42	3	70	50	90	80	80	60	3	2	2	3	2	2	4	5	5	2
AUS01	AUS	EN	20	14	#NULL!	#NULL!	F	N	N	R	134	sub134	250	5343369	5345089	incongruent	ON	1	2	chair_2_incon.mp4	RIGHT	8.81	DOWN	60	Video_IA	Sub_IA	subs	1	7	1	1	42	3	70	50	90	80	80	60	3	2	2	3	2	2	4	5	5	2
AUS01	AUS	EN	20	14	#NULL!	#NULL!	F	N	N	R	1	sub01	251	5525536	5528136	congruent	OFF	1	3	TheChair3_congr_captions.mp4	RIGHT	8.9	DOWN	58	Video_IA	Sub_IA	subs	1	7	1	1	42	3	70	50	90	80	80	60	3	2	2	3	2	2	4	5	5	2
AUS01	AUS	EN	20	14	#NULL!	#NULL!	F	N	N	R	1	sub01	251	5525536	5528136	congruent	OFF	1	3	TheChair3_congr_captions.mp4	RIGHT	11.04	UP	62	Sub_IA	Video_IA	subs	1	7	1	1	42	3	70	50	90	80	80	60	3	2	2	3	2	2	4	5	5	2
AUS01	AUS	EN	20	14	#NULL!	#NULL!	F	N	N	R	1	sub01	251	5525536	5528136	congruent	OFF	1	3	TheChair3_congr_captions.mp4	RIGHT	10.4	UP	53	Sub_IA	Video_IA	subs	1	7	1	1	42	3	70	50	90	80	80	60	3	2	2	3	2	2	4	5	5	2
AUS01	AUS	EN	20	14	#NULL!	#NULL!	F	N	N	R	1	sub01	251	5525536	5528136	congruent	OFF	1	3	TheChair3_congr_captions.mp4	RIGHT	1.22	LEFT	23	Sub_IA	Sub_IA	subs	1	7	1	1	42	3	70	50	90	80	80	60	3	2	2	3	2	2	4	5	5	2
AUS01	AUS	EN	20	14	#NULL!	#NULL!	F	N	N	R	1	sub01	251	5525536	5528136	congruent	OFF	1	3	TheChair3_congr_captions.mp4	RIGHT	9.23	DOWN	56	Video_IA	Sub_IA	subs	1	7	1	1	42	3	70	50	90	80	80	60	3	2	2	3	2	2	4	5	5	2
AUS01	AUS	EN	20	14	#NULL!	#NULL!	F	N	N	R	1	sub01	251	5525536	5528136	congruent	OFF	1	3	TheChair3_congr_captions.mp4	RIGHT	12.95	DOWN	73	Video_IA	Sub_IA	subs	1	7	1	1	42	3	70	50	90	80	80	60	3	2	2	3	2	2	4	5	5	2
AUS01	AUS	EN	20	14	#NULL!	#NULL!	F	N	N	R	1	sub01	251	5525536	5528136	congruent	OFF	1	3	TheChair3_congr_captions.mp4	RIGHT	11.74	UP	59	Sub_IA	Video_IA	subs	1	7	1	1	42	3	70	50	90	80	80	60	3	2	2	3	2	2	4	5	5	2
AUS01	AUS	EN	20	14	#NULL!	#NULL!	F	N	N	R	1	sub01	251	5525536	5528136	congruent	OFF	1	3	TheChair3_congr_captions.mp4	RIGHT	2.79	LEFT	26	Sub_IA	Sub_IA	subs	1	7	1	1	42	3	70	50	90	80	80	60	3	2	2	3	2	2	4	5	5	2
AUS01	AUS	EN	20	14	#NULL!	#NULL!	F	N	N	R	1	sub01	251	5525536	5528136	congruent	OFF	1	3	TheChair3_congr_captions.mp4	RIGHT	1.9	RIGHT	32	Sub_IA	Sub_IA	subs	1	7	1	1	42	3	70	50	90	80	80	60	3	2	2	3	2	2	4	5	5	2
AUS01	AUS	EN	20	14	#NULL!	#NULL!	F	N	N	R	2	sub02	252	5528216	5530216	congruent	OFF	1	3	TheChair3_congr_captions.mp4	RIGHT	4.19	RIGHT	30	Sub_IA	Sub_IA	subs	1	7	1	1	42	3	70	50	90	80	80	60	3	2	2	3	2	2	4	5	5	2
AUS01	AUS	EN	20	14	#NULL!	#NULL!	F	N	N	R	2	sub02	252	5528216	5530216	congruent	OFF	1	3	TheChair3_congr_captions.mp4	RIGHT	1.33	LEFT	20	Sub_IA	Sub_IA	subs	1	7	1	1	42	3	70	50	90	80	80	60	3	2	2	3	2	2	4	5	5	2
AUS01	AUS	EN	20	14	#NULL!	#NULL!	F	N	N	R	2	sub02	252	5528216	5530216	congruent	OFF	1	3	TheChair3_congr_captions.mp4	RIGHT	2.51	LEFT	25	Sub_IA	Sub_IA	subs	1	7	1	1	42	3	70	50	90	80	80	60	3	2	2	3	2	2	4	5	5	2
AUS01	AUS	EN	20	14	#NULL!	#NULL!	F	N	N	R	2	sub02	252	5528216	5530216	congruent	OFF	1	3	TheChair3_congr_captions.mp4	RIGHT	11.68	UP	61	Sub_IA	Video_IA	subs	1	7	1	1	42	3	70	50	90	80	80	60	3	2	2	3	2	2	4	5	5	2
AUS01	AUS	EN	20	14	#NULL!	#NULL!	F	N	N	R	2	sub02	252	5528216	5530216	congruent	OFF	1	3	TheChair3_congr_captions.mp4	RIGHT	11.74	DOWN	61	Video_IA	Sub_IA	subs	1	7	1	1	42	3	70	50	90	80	80	60	3	2	2	3	2	2	4	5	5	2
AUS01	AUS	EN	20	14	#NULL!	#NULL!	F	N	N	R	2	sub02	252	5528216	5530216	congruent	OFF	1	3	TheChair3_congr_captions.mp4	RIGHT	2.07	DOWN	34	Sub_IA	Sub_IA	subs	1	7	1	1	42	3	70	50	90	80	80	60	3	2	2	3	2	2	4	5	5	2
AUS01	AUS	EN	20	14	#NULL!	#NULL!	F	N	N	R	2	sub02	252	5528216	5530216	congruent	OFF	1	3	TheChair3_congr_captions.mp4	RIGHT	8.48	DOWN	58	Video_IA	Sub_IA	subs	1	7	1	1	42	3	70	50	90	80	80	60	3	2	2	3	2	2	4	5	5	2
AUS01	AUS	EN	20	14	#NULL!	#NULL!	F	N	N	R	3	sub03	253	5531816	5534216	congruent	OFF	1	3	TheChair3_congr_captions.mp4	RIGHT	2.6	LEFT	25	Sub_IA	Sub_IA	subs	1	7	1	1	42	3	70	50	90	80	80	60	3	2	2	3	2	2	4	5	5	2
AUS01	AUS	EN	20	14	#NULL!	#NULL!	F	N	N	R	3	sub03	253	5531816	5534216	congruent	OFF	1	3	TheChair3_congr_captions.mp4	RIGHT	1.94	LEFT	25	Sub_IA	Sub_IA	subs	1	7	1	1	42	3	70	50	90	80	80	60	3	2	2	3	2	2	4	5	5	2
AUS01	AUS	EN	20	14	#NULL!	#NULL!	F	N	N	R	3	sub03	253	5531816	5534216	congruent	OFF	1	3	TheChair3_congr_captions.mp4	RIGHT	2.51	RIGHT	25	Sub_IA	Sub_IA	subs	1	7	1	1	42	3	70	50	90	80	80	60	3	2	2	3	2	2	4	5	5	2
AUS01	AUS	EN	20	14	#NULL!	#NULL!	F	N	N	R	3	sub03	253	5531816	5534216	congruent	OFF	1	3	TheChair3_congr_captions.mp4	RIGHT	9.23	DOWN	56	Video_IA	Sub_IA	subs	1	7	1	1	42	3	70	50	90	80	80	60	3	2	2	3	2	2	4	5	5	2
AUS01	AUS	EN	20	14	#NULL!	#NULL!	F	N	N	R	3	sub03	253	5531816	5534216	congruent	OFF	1	3	TheChair3_congr_captions.mp4	RIGHT	2.36	RIGHT	33	Sub_IA	Sub_IA	subs	1	7	1	1	42	3	70	50	90	80	80	60	3	2	2	3	2	2	4	5	5	2
AUS01	AUS	EN	20	14	#NULL!	#NULL!	F	N	N	R	3	sub03	253	5531816	5534216	congruent	OFF	1	3	TheChair3_congr_captions.mp4	RIGHT	11.12	UP	50	Sub_IA	Video_IA	subs	1	7	1	1	42	3	70	50	90	80	80	60	3	2	2	3	2	2	4	5	5	2
AUS01	AUS	EN	20	14	#NULL!	#NULL!	F	N	N	R	3	sub03	253	5531816	5534216	congruent	OFF	1	3	TheChair3_congr_captions.mp4	RIGHT	2.14	LEFT	25	Sub_IA	Sub_IA	subs	1	7	1	1	42	3	70	50	90	80	80	60	3	2	2	3	2	2	4	5	5	2
AUS01	AUS	EN	20	14	#NULL!	#NULL!	F	N	N	R	3	sub03	253	5531816	5534216	congruent	OFF	1	3	TheChair3_congr_captions.mp4	RIGHT	1.52	DOWN	25	Sub_IA	Sub_IA	subs	1	7	1	1	42	3	70	50	90	80	80	60	3	2	2	3	2	2	4	5	5	2
AUS01	AUS	EN	20	14	#NULL!	#NULL!	F	N	N	R	3	sub03	253	5531816	5534216	congruent	OFF	1	3	TheChair3_congr_captions.mp4	RIGHT	8.97	DOWN	60	Video_IA	.	subs	1	7	1	1	42	3	70	50	90	80	80	60	3	2	2	3	2	2	4	5	5	2
AUS01	AUS	EN	20	14	#NULL!	#NULL!	F	N	N	R	4	sub04	254	5534376	5536336	congruent	OFF	1	3	TheChair3_congr_captions.mp4	RIGHT	3.85	RIGHT	37	Sub_IA	Sub_IA	subs	1	7	1	1	42	3	70	50	90	80	80	60	3	2	2	3	2	2	4	5	5	2
AUS01	AUS	EN	20	14	#NULL!	#NULL!	F	N	N	R	4	sub04	254	5534376	5536336	congruent	OFF	1	3	TheChair3_congr_captions.mp4	RIGHT	4.09	UP	41	Video_IA	Video_IA	subs	1	7	1	1	42	3	70	50	90	80	80	60	3	2	2	3	2	2	4	5	5	2
AUS01	AUS	EN	20	14	#NULL!	#NULL!	F	N	N	R	4	sub04	254	5534376	5536336	congruent	OFF	1	3	TheChair3_congr_captions.mp4	RIGHT	6.17	UP	46	Sub_IA	Video_IA	subs	1	7	1	1	42	3	70	50	90	80	80	60	3	2	2	3	2	2	4	5	5	2
AUS01	AUS	EN	20	14	#NULL!	#NULL!	F	N	N	R	4	sub04	254	5534376	5536336	congruent	OFF	1	3	TheChair3_congr_captions.mp4	RIGHT	12.37	UP	46	Sub_IA	Video_IA	subs	1	7	1	1	42	3	70	50	90	80	80	60	3	2	2	3	2	2	4	5	5	2
AUS01	AUS	EN	20	14	#NULL!	#NULL!	F	N	N	R	4	sub04	254	5534376	5536336	congruent	OFF	1	3	TheChair3_congr_captions.mp4	RIGHT	1.23	RIGHT	21	Sub_IA	Sub_IA	subs	1	7	1	1	42	3	70	50	90	80	80	60	3	2	2	3	2	2	4	5	5	2
AUS01	AUS	EN	20	14	#NULL!	#NULL!	F	N	N	R	4	sub04	254	5534376	5536336	congruent	OFF	1	3	TheChair3_congr_captions.mp4	RIGHT	9.34	DOWN	60	Video_IA	Sub_IA	subs	1	7	1	1	42	3	70	50	90	80	80	60	3	2	2	3	2	2	4	5	5	2
AUS01	AUS	EN	20	14	#NULL!	#NULL!	F	N	N	R	4	sub04	254	5534376	5536336	congruent	OFF	1	3	TheChair3_congr_captions.mp4	RIGHT	5.07	RIGHT	34	Sub_IA	Sub_IA	subs	1	7	1	1	42	3	70	50	90	80	80	60	3	2	2	3	2	2	4	5	5	2
AUS01	AUS	EN	20	14	#NULL!	#NULL!	F	N	N	R	4	sub04	254	5534376	5536336	congruent	OFF	1	3	TheChair3_congr_captions.mp4	RIGHT	2.21	LEFT	25	Sub_IA	Sub_IA	subs	1	7	1	1	42	3	70	50	90	80	80	60	3	2	2	3	2	2	4	5	5	2
AUS01	AUS	EN	20	14	#NULL!	#NULL!	F	N	N	R	5	sub05	255	5538016	5539576	congruent	OFF	1	3	TheChair3_congr_captions.mp4	RIGHT	0.81	LEFT	22	Video_IA	Video_IA	subs	1	7	1	1	42	3	70	50	90	80	80	60	3	2	2	3	2	2	4	5	5	2
AUS01	AUS	EN	20	14	#NULL!	#NULL!	F	N	N	R	5	sub05	255	5538016	5539576	congruent	OFF	1	3	TheChair3_congr_captions.mp4	RIGHT	16.74	UP	64	Sub_IA	Video_IA	subs	1	7	1	1	42	3	70	50	90	80	80	60	3	2	2	3	2	2	4	5	5	2
AUS01	AUS	EN	20	14	#NULL!	#NULL!	F	N	N	R	5	sub05	255	5538016	5539576	congruent	OFF	1	3	TheChair3_congr_captions.mp4	RIGHT	2.37	LEFT	25	Sub_IA	Sub_IA	subs	1	7	1	1	42	3	70	50	90	80	80	60	3	2	2	3	2	2	4	5	5	2
AUS01	AUS	EN	20	14	#NULL!	#NULL!	F	N	N	R	5	sub05	255	5538016	5539576	congruent	OFF	1	3	TheChair3_congr_captions.mp4	RIGHT	4.05	DOWN	49	Video_IA	Sub_IA	subs	1	7	1	1	42	3	70	50	90	80	80	60	3	2	2	3	2	2	4	5	5	2
AUS01	AUS	EN	20	14	#NULL!	#NULL!	F	N	N	R	5	sub05	255	5538016	5539576	congruent	OFF	1	3	TheChair3_congr_captions.mp4	RIGHT	12.7	UP	49	Sub_IA	Video_IA	subs	1	7	1	1	42	3	70	50	90	80	80	60	3	2	2	3	2	2	4	5	5	2
AUS01	AUS	EN	20	14	#NULL!	#NULL!	F	N	N	R	5	sub05	255	5538016	5539576	congruent	OFF	1	3	TheChair3_congr_captions.mp4	RIGHT	16.49	DOWN	72	Video_IA	Sub_IA	subs	1	7	1	1	42	3	70	50	90	80	80	60	3	2	2	3	2	2	4	5	5	2
AUS01	AUS	EN	20	14	#NULL!	#NULL!	F	N	N	R	5	sub05	255	5538016	5539576	congruent	OFF	1	3	TheChair3_congr_captions.mp4	RIGHT	2.23	RIGHT	25	.	Sub_IA	subs	1	7	1	1	42	3	70	50	90	80	80	60	3	2	2	3	2	2	4	5	5	2
AUS01	AUS	EN	20	14	#NULL!	#NULL!	F	N	N	R	6	sub06	256	5540656	5543656	congruent	OFF	1	3	TheChair3_congr_captions.mp4	RIGHT	0.72	RIGHT	20	Video_IA	Video_IA	subs	1	7	1	1	42	3	70	50	90	80	80	60	3	2	2	3	2	2	4	5	5	2
AUS01	AUS	EN	20	14	#NULL!	#NULL!	F	N	N	R	6	sub06	256	5540656	5543656	congruent	OFF	1	3	TheChair3_congr_captions.mp4	RIGHT	0.82	LEFT	14	Video_IA	Video_IA	subs	1	7	1	1	42	3	70	50	90	80	80	60	3	2	2	3	2	2	4	5	5	2
AUS01	AUS	EN	20	14	#NULL!	#NULL!	F	N	N	R	6	sub06	256	5540656	5543656	congruent	OFF	1	3	TheChair3_congr_captions.mp4	RIGHT	9.66	DOWN	67	Video_IA	Sub_IA	subs	1	7	1	1	42	3	70	50	90	80	80	60	3	2	2	3	2	2	4	5	5	2
AUS01	AUS	EN	20	14	#NULL!	#NULL!	F	N	N	R	6	sub06	256	5540656	5543656	congruent	OFF	1	3	TheChair3_congr_captions.mp4	RIGHT	11.28	UP	50	Sub_IA	Video_IA	subs	1	7	1	1	42	3	70	50	90	80	80	60	3	2	2	3	2	2	4	5	5	2
AUS01	AUS	EN	20	14	#NULL!	#NULL!	F	N	N	R	6	sub06	256	5540656	5543656	congruent	OFF	1	3	TheChair3_congr_captions.mp4	RIGHT	11.2	RIGHT	57	Video_IA	Video_IA	subs	1	7	1	1	42	3	70	50	90	80	80	60	3	2	2	3	2	2	4	5	5	2
AUS01	AUS	EN	20	14	#NULL!	#NULL!	F	N	N	R	6	sub06	256	5540656	5543656	congruent	OFF	1	3	TheChair3_congr_captions.mp4	RIGHT	5.12	RIGHT	30	Sub_IA	Sub_IA	subs	1	7	1	1	42	3	70	50	90	80	80	60	3	2	2	3	2	2	4	5	5	2
AUS01	AUS	EN	20	14	#NULL!	#NULL!	F	N	N	R	7	sub07	257	5545696	5547736	congruent	OFF	1	3	TheChair3_congr_captions.mp4	RIGHT	3.34	RIGHT	29	Sub_IA	Sub_IA	subs	1	7	1	1	42	3	70	50	90	80	80	60	3	2	2	3	2	2	4	5	5	2
AUS01	AUS	EN	20	14	#NULL!	#NULL!	F	N	N	R	7	sub07	257	5545696	5547736	congruent	OFF	1	3	TheChair3_congr_captions.mp4	RIGHT	12.42	DOWN	61	Video_IA	Video_IA	subs	1	7	1	1	42	3	70	50	90	80	80	60	3	2	2	3	2	2	4	5	5	2
AUS01	AUS	EN	20	14	#NULL!	#NULL!	F	N	N	R	7	sub07	257	5545696	5547736	congruent	OFF	1	3	TheChair3_congr_captions.mp4	RIGHT	1.29	RIGHT	19	Sub_IA	Sub_IA	subs	1	7	1	1	42	3	70	50	90	80	80	60	3	2	2	3	2	2	4	5	5	2
AUS01	AUS	EN	20	14	#NULL!	#NULL!	F	N	N	R	7	sub07	257	5545696	5547736	congruent	OFF	1	3	TheChair3_congr_captions.mp4	RIGHT	3.85	RIGHT	28	Sub_IA	Sub_IA	subs	1	7	1	1	42	3	70	50	90	80	80	60	3	2	2	3	2	2	4	5	5	2
AUS01	AUS	EN	20	14	#NULL!	#NULL!	F	N	N	R	7	sub07	257	5545696	5547736	congruent	OFF	1	3	TheChair3_congr_captions.mp4	RIGHT	3.2	RIGHT	28	Sub_IA	Sub_IA	subs	1	7	1	1	42	3	70	50	90	80	80	60	3	2	2	3	2	2	4	5	5	2
AUS01	AUS	EN	20	14	#NULL!	#NULL!	F	N	N	R	7	sub07	257	5545696	5547736	congruent	OFF	1	3	TheChair3_congr_captions.mp4	RIGHT	8.35	LEFT	42	Sub_IA	Sub_IA	subs	1	7	1	1	42	3	70	50	90	80	80	60	3	2	2	3	2	2	4	5	5	2
AUS01	AUS	EN	20	14	#NULL!	#NULL!	F	N	N	R	7	sub07	257	5545696	5547736	congruent	OFF	1	3	TheChair3_congr_captions.mp4	RIGHT	4.08	RIGHT	29	Sub_IA	Sub_IA	subs	1	7	1	1	42	3	70	50	90	80	80	60	3	2	2	3	2	2	4	5	5	2
AUS01	AUS	EN	20	14	#NULL!	#NULL!	F	N	N	R	7	sub07	257	5545696	5547736	congruent	OFF	1	3	TheChair3_congr_captions.mp4	RIGHT	1.3	LEFT	24	Sub_IA	Sub_IA	subs	1	7	1	1	42	3	70	50	90	80	80	60	3	2	2	3	2	2	4	5	5	2
AUS01	AUS	EN	20	14	#NULL!	#NULL!	F	N	N	R	7	sub07	257	5545696	5547736	congruent	OFF	1	3	TheChair3_congr_captions.mp4	RIGHT	3.98	LEFT	36	Sub_IA	Sub_IA	subs	1	7	1	1	42	3	70	50	90	80	80	60	3	2	2	3	2	2	4	5	5	2
AUS01	AUS	EN	20	14	#NULL!	#NULL!	F	N	N	R	8	sub08	258	5547896	5549176	congruent	OFF	1	3	TheChair3_congr_captions.mp4	RIGHT	13.76	UP	65	Sub_IA	Video_IA	subs	1	7	1	1	42	3	70	50	90	80	80	60	3	2	2	3	2	2	4	5	5	2
AUS01	AUS	EN	20	14	#NULL!	#NULL!	F	N	N	R	8	sub08	258	5547896	5549176	congruent	OFF	1	3	TheChair3_congr_captions.mp4	RIGHT	12.73	DOWN	134	Video_IA	Sub_IA	subs	1	7	1	1	42	3	70	50	90	80	80	60	3	2	2	3	2	2	4	5	5	2
AUS01	AUS	EN	20	14	#NULL!	#NULL!	F	N	N	R	8	sub08	258	5547896	5549176	congruent	OFF	1	3	TheChair3_congr_captions.mp4	RIGHT	12.31	UP	48	Sub_IA	Video_IA	subs	1	7	1	1	42	3	70	50	90	80	80	60	3	2	2	3	2	2	4	5	5	2
AUS01	AUS	EN	20	14	#NULL!	#NULL!	F	N	N	R	9	sub09	259	5551896	5552896	congruent	OFF	1	3	TheChair3_congr_captions.mp4	RIGHT	15.93	UP	57	Sub_IA	Video_IA	subs	1	7	1	1	42	3	70	50	90	80	80	60	3	2	2	3	2	2	4	5	5	2
AUS01	AUS	EN	20	14	#NULL!	#NULL!	F	N	N	R	9	sub09	259	5551896	5552896	congruent	OFF	1	3	TheChair3_congr_captions.mp4	RIGHT	10	DOWN	54	Video_IA	Sub_IA	subs	1	7	1	1	42	3	70	50	90	80	80	60	3	2	2	3	2	2	4	5	5	2
AUS01	AUS	EN	20	14	#NULL!	#NULL!	F	N	N	R	9	sub09	259	5551896	5552896	congruent	OFF	1	3	TheChair3_congr_captions.mp4	RIGHT	1.28	LEFT	21	Sub_IA	Sub_IA	subs	1	7	1	1	42	3	70	50	90	80	80	60	3	2	2	3	2	2	4	5	5	2
AUS01	AUS	EN	20	14	#NULL!	#NULL!	F	N	N	R	9	sub09	259	5551896	5552896	congruent	OFF	1	3	TheChair3_congr_captions.mp4	RIGHT	4.31	RIGHT	30	Sub_IA	Sub_IA	subs	1	7	1	1	42	3	70	50	90	80	80	60	3	2	2	3	2	2	4	5	5	2
AUS01	AUS	EN	20	14	#NULL!	#NULL!	F	N	N	R	9	sub09	259	5551896	5552896	congruent	OFF	1	3	TheChair3_congr_captions.mp4	RIGHT	4.88	RIGHT	53	Video_IA	Video_IA	subs	1	7	1	1	42	3	70	50	90	80	80	60	3	2	2	3	2	2	4	5	5	2
AUS01	AUS	EN	20	14	#NULL!	#NULL!	F	N	N	R	10	sub10	260	5563176	5566536	congruent	OFF	1	3	TheChair3_congr_captions.mp4	RIGHT	4.85	RIGHT	30	Video_IA	Sub_IA	subs	1	7	1	1	42	3	70	50	90	80	80	60	3	2	2	3	2	2	4	5	5	2
AUS01	AUS	EN	20	14	#NULL!	#NULL!	F	N	N	R	10	sub10	260	5563176	5566536	congruent	OFF	1	3	TheChair3_congr_captions.mp4	RIGHT	2.72	RIGHT	26	Video_IA	Video_IA	subs	1	7	1	1	42	3	70	50	90	80	80	60	3	2	2	3	2	2	4	5	5	2
AUS01	AUS	EN	20	14	#NULL!	#NULL!	F	N	N	R	10	sub10	260	5563176	5566536	congruent	OFF	1	3	TheChair3_congr_captions.mp4	RIGHT	5.01	RIGHT	39	Video_IA	Video_IA	subs	1	7	1	1	42	3	70	50	90	80	80	60	3	2	2	3	2	2	4	5	5	2
AUS01	AUS	EN	20	14	#NULL!	#NULL!	F	N	N	R	10	sub10	260	5563176	5566536	congruent	OFF	1	3	TheChair3_congr_captions.mp4	RIGHT	7.19	RIGHT	39	Sub_IA	Sub_IA	subs	1	7	1	1	42	3	70	50	90	80	80	60	3	2	2	3	2	2	4	5	5	2
AUS01	AUS	EN	20	14	#NULL!	#NULL!	F	N	N	R	10	sub10	260	5563176	5566536	congruent	OFF	1	3	TheChair3_congr_captions.mp4	RIGHT	12.9	DOWN	72	Video_IA	Sub_IA	subs	1	7	1	1	42	3	70	50	90	80	80	60	3	2	2	3	2	2	4	5	5	2
AUS01	AUS	EN	20	14	#NULL!	#NULL!	F	N	N	R	10	sub10	260	5563176	5566536	congruent	OFF	1	3	TheChair3_congr_captions.mp4	RIGHT	11.63	UP	45	Sub_IA	Video_IA	subs	1	7	1	1	42	3	70	50	90	80	80	60	3	2	2	3	2	2	4	5	5	2
AUS01	AUS	EN	20	14	#NULL!	#NULL!	F	N	N	R	10	sub10	260	5563176	5566536	congruent	OFF	1	3	TheChair3_congr_captions.mp4	RIGHT	2.65	RIGHT	36	Sub_IA	Sub_IA	subs	1	7	1	1	42	3	70	50	90	80	80	60	3	2	2	3	2	2	4	5	5	2
AUS01	AUS	EN	20	14	#NULL!	#NULL!	F	N	N	R	10	sub10	260	5563176	5566536	congruent	OFF	1	3	TheChair3_congr_captions.mp4	RIGHT	10.43	LEFT	46	Video_IA	Video_IA	subs	1	7	1	1	42	3	70	50	90	80	80	60	3	2	2	3	2	2	4	5	5	2
AUS01	AUS	EN	20	14	#NULL!	#NULL!	F	N	N	R	10	sub10	260	5563176	5566536	congruent	OFF	1	3	TheChair3_congr_captions.mp4	RIGHT	4.31	RIGHT	39	Sub_IA	Sub_IA	subs	1	7	1	1	42	3	70	50	90	80	80	60	3	2	2	3	2	2	4	5	5	2
AUS01	AUS	EN	20	14	#NULL!	#NULL!	F	N	N	R	10	sub10	260	5563176	5566536	congruent	OFF	1	3	TheChair3_congr_captions.mp4	RIGHT	3.46	RIGHT	29	Sub_IA	Sub_IA	subs	1	7	1	1	42	3	70	50	90	80	80	60	3	2	2	3	2	2	4	5	5	2
AUS01	AUS	EN	20	14	#NULL!	#NULL!	F	N	N	R	10	sub10	260	5563176	5566536	congruent	OFF	1	3	TheChair3_congr_captions.mp4	RIGHT	11.25	DOWN	59	Video_IA	Sub_IA	subs	1	7	1	1	42	3	70	50	90	80	80	60	3	2	2	3	2	2	4	5	5	2
AUS01	AUS	EN	20	14	#NULL!	#NULL!	F	N	N	R	10	sub10	260	5563176	5566536	congruent	OFF	1	3	TheChair3_congr_captions.mp4	RIGHT	4.3	LEFT	28	Sub_IA	Sub_IA	subs	1	7	1	1	42	3	70	50	90	80	80	60	3	2	2	3	2	2	4	5	5	2
AUS01	AUS	EN	20	14	#NULL!	#NULL!	F	N	N	R	10	sub10	260	5563176	5566536	congruent	OFF	1	3	TheChair3_congr_captions.mp4	RIGHT	3.15	RIGHT	27	Sub_IA	Sub_IA	subs	1	7	1	1	42	3	70	50	90	80	80	60	3	2	2	3	2	2	4	5	5	2
AUS01	AUS	EN	20	14	#NULL!	#NULL!	F	N	N	R	10	sub10	260	5563176	5566536	congruent	OFF	1	3	TheChair3_congr_captions.mp4	RIGHT	10.88	UP	38	Sub_IA	Video_IA	subs	1	7	1	1	42	3	70	50	90	80	80	60	3	2	2	3	2	2	4	5	5	2
AUS01	AUS	EN	20	14	#NULL!	#NULL!	F	N	N	R	10	sub10	260	5563176	5566536	congruent	OFF	1	3	TheChair3_congr_captions.mp4	RIGHT	1.92	LEFT	23	Sub_IA	Sub_IA	subs	1	7	1	1	42	3	70	50	90	80	80	60	3	2	2	3	2	2	4	5	5	2
AUS01	AUS	EN	20	14	#NULL!	#NULL!	F	N	N	R	11	sub11	261	5566696	5570056	congruent	OFF	1	3	TheChair3_congr_captions.mp4	RIGHT	6.67	LEFT	37	Sub_IA	Sub_IA	subs	1	7	1	1	42	3	70	50	90	80	80	60	3	2	2	3	2	2	4	5	5	2
AUS01	AUS	EN	20	14	#NULL!	#NULL!	F	N	N	R	11	sub11	261	5566696	5570056	congruent	OFF	1	3	TheChair3_congr_captions.mp4	RIGHT	3.71	LEFT	33	Sub_IA	Sub_IA	subs	1	7	1	1	42	3	70	50	90	80	80	60	3	2	2	3	2	2	4	5	5	2
AUS01	AUS	EN	20	14	#NULL!	#NULL!	F	N	N	R	11	sub11	261	5566696	5570056	congruent	OFF	1	3	TheChair3_congr_captions.mp4	RIGHT	1.68	LEFT	21	Sub_IA	Sub_IA	subs	1	7	1	1	42	3	70	50	90	80	80	60	3	2	2	3	2	2	4	5	5	2
AUS01	AUS	EN	20	14	#NULL!	#NULL!	F	N	N	R	11	sub11	261	5566696	5570056	congruent	OFF	1	3	TheChair3_congr_captions.mp4	RIGHT	13.36	UP	47	Sub_IA	Video_IA	subs	1	7	1	1	42	3	70	50	90	80	80	60	3	2	2	3	2	2	4	5	5	2
AUS01	AUS	EN	20	14	#NULL!	#NULL!	F	N	N	R	11	sub11	261	5566696	5570056	congruent	OFF	1	3	TheChair3_congr_captions.mp4	RIGHT	8.76	DOWN	81	Video_IA	Video_IA	subs	1	7	1	1	42	3	70	50	90	80	80	60	3	2	2	3	2	2	4	5	5	2
AUS01	AUS	EN	20	14	#NULL!	#NULL!	F	N	N	R	11	sub11	261	5566696	5570056	congruent	OFF	1	3	TheChair3_congr_captions.mp4	RIGHT	2.03	LEFT	24	Sub_IA	Sub_IA	subs	1	7	1	1	42	3	70	50	90	80	80	60	3	2	2	3	2	2	4	5	5	2
AUS01	AUS	EN	20	14	#NULL!	#NULL!	F	N	N	R	11	sub11	261	5566696	5570056	congruent	OFF	1	3	TheChair3_congr_captions.mp4	RIGHT	2.83	RIGHT	26	Sub_IA	Sub_IA	subs	1	7	1	1	42	3	70	50	90	80	80	60	3	2	2	3	2	2	4	5	5	2
AUS01	AUS	EN	20	14	#NULL!	#NULL!	F	N	N	R	11	sub11	261	5566696	5570056	congruent	OFF	1	3	TheChair3_congr_captions.mp4	RIGHT	6.77	RIGHT	38	Sub_IA	Sub_IA	subs	1	7	1	1	42	3	70	50	90	80	80	60	3	2	2	3	2	2	4	5	5	2
AUS01	AUS	EN	20	14	#NULL!	#NULL!	F	N	N	R	11	sub11	261	5566696	5570056	congruent	OFF	1	3	TheChair3_congr_captions.mp4	RIGHT	3.7	RIGHT	26	Sub_IA	Sub_IA	subs	1	7	1	1	42	3	70	50	90	80	80	60	3	2	2	3	2	2	4	5	5	2
AUS01	AUS	EN	20	14	#NULL!	#NULL!	F	N	N	R	11	sub11	261	5566696	5570056	congruent	OFF	1	3	TheChair3_congr_captions.mp4	RIGHT	2.34	LEFT	27	Sub_IA	Sub_IA	subs	1	7	1	1	42	3	70	50	90	80	80	60	3	2	2	3	2	2	4	5	5	2
AUS01	AUS	EN	20	14	#NULL!	#NULL!	F	N	N	R	11	sub11	261	5566696	5570056	congruent	OFF	1	3	TheChair3_congr_captions.mp4	RIGHT	2.52	LEFT	27	Sub_IA	Sub_IA	subs	1	7	1	1	42	3	70	50	90	80	80	60	3	2	2	3	2	2	4	5	5	2
AUS01	AUS	EN	20	14	#NULL!	#NULL!	F	N	N	R	11	sub11	261	5566696	5570056	congruent	OFF	1	3	TheChair3_congr_captions.mp4	RIGHT	7.57	DOWN	51	Video_IA	Sub_IA	subs	1	7	1	1	42	3	70	50	90	80	80	60	3	2	2	3	2	2	4	5	5	2
AUS01	AUS	EN	20	14	#NULL!	#NULL!	F	N	N	R	11	sub11	261	5566696	5570056	congruent	OFF	1	3	TheChair3_congr_captions.mp4	RIGHT	7.84	UP	52	Sub_IA	Video_IA	subs	1	7	1	1	42	3	70	50	90	80	80	60	3	2	2	3	2	2	4	5	5	2
AUS01	AUS	EN	20	14	#NULL!	#NULL!	F	N	N	R	12	sub12	262	5572736	5574176	congruent	OFF	1	3	TheChair3_congr_captions.mp4	RIGHT	3.92	LEFT	30	Sub_IA	Sub_IA	subs	1	7	1	1	42	3	70	50	90	80	80	60	3	2	2	3	2	2	4	5	5	2
AUS01	AUS	EN	20	14	#NULL!	#NULL!	F	N	N	R	12	sub12	262	5572736	5574176	congruent	OFF	1	3	TheChair3_congr_captions.mp4	RIGHT	1.07	RIGHT	17	Video_IA	Video_IA	subs	1	7	1	1	42	3	70	50	90	80	80	60	3	2	2	3	2	2	4	5	5	2
AUS01	AUS	EN	20	14	#NULL!	#NULL!	F	N	N	R	12	sub12	262	5572736	5574176	congruent	OFF	1	3	TheChair3_congr_captions.mp4	RIGHT	4.61	RIGHT	30	Sub_IA	Sub_IA	subs	1	7	1	1	42	3	70	50	90	80	80	60	3	2	2	3	2	2	4	5	5	2
AUS01	AUS	EN	20	14	#NULL!	#NULL!	F	N	N	R	12	sub12	262	5572736	5574176	congruent	OFF	1	3	TheChair3_congr_captions.mp4	RIGHT	14.2	UP	50	Sub_IA	Video_IA	subs	1	7	1	1	42	3	70	50	90	80	80	60	3	2	2	3	2	2	4	5	5	2
AUS01	AUS	EN	20	14	#NULL!	#NULL!	F	N	N	R	12	sub12	262	5572736	5574176	congruent	OFF	1	3	TheChair3_congr_captions.mp4	RIGHT	3.1	RIGHT	27	Sub_IA	Sub_IA	subs	1	7	1	1	42	3	70	50	90	80	80	60	3	2	2	3	2	2	4	5	5	2
AUS01	AUS	EN	20	14	#NULL!	#NULL!	F	N	N	R	13	sub13	263	5577496	5579656	congruent	OFF	1	3	TheChair3_congr_captions.mp4	RIGHT	4.98	RIGHT	39	Video_IA	Video_IA	subs	1	7	1	1	42	3	70	50	90	80	80	60	3	2	2	3	2	2	4	5	5	2
AUS01	AUS	EN	20	14	#NULL!	#NULL!	F	N	N	R	13	sub13	263	5577496	5579656	congruent	OFF	1	3	TheChair3_congr_captions.mp4	RIGHT	1.79	RIGHT	31	Sub_IA	Sub_IA	subs	1	7	1	1	42	3	70	50	90	80	80	60	3	2	2	3	2	2	4	5	5	2
AUS01	AUS	EN	20	14	#NULL!	#NULL!	F	N	N	R	13	sub13	263	5577496	5579656	congruent	OFF	1	3	TheChair3_congr_captions.mp4	RIGHT	11.6	UP	48	Sub_IA	Video_IA	subs	1	7	1	1	42	3	70	50	90	80	80	60	3	2	2	3	2	2	4	5	5	2
AUS01	AUS	EN	20	14	#NULL!	#NULL!	F	N	N	R	13	sub13	263	5577496	5579656	congruent	OFF	1	3	TheChair3_congr_captions.mp4	RIGHT	3.23	RIGHT	27	Sub_IA	Sub_IA	subs	1	7	1	1	42	3	70	50	90	80	80	60	3	2	2	3	2	2	4	5	5	2
AUS01	AUS	EN	20	14	#NULL!	#NULL!	F	N	N	R	13	sub13	263	5577496	5579656	congruent	OFF	1	3	TheChair3_congr_captions.mp4	RIGHT	1.76	LEFT	25	Sub_IA	Sub_IA	subs	1	7	1	1	42	3	70	50	90	80	80	60	3	2	2	3	2	2	4	5	5	2
AUS01	AUS	EN	20	14	#NULL!	#NULL!	F	N	N	R	13	sub13	263	5577496	5579656	congruent	OFF	1	3	TheChair3_congr_captions.mp4	RIGHT	5.39	LEFT	36	Sub_IA	Sub_IA	subs	1	7	1	1	42	3	70	50	90	80	80	60	3	2	2	3	2	2	4	5	5	2
AUS01	AUS	EN	20	14	#NULL!	#NULL!	F	N	N	R	13	sub13	263	5577496	5579656	congruent	OFF	1	3	TheChair3_congr_captions.mp4	RIGHT	1.57	LEFT	22	Sub_IA	Sub_IA	subs	1	7	1	1	42	3	70	50	90	80	80	60	3	2	2	3	2	2	4	5	5	2
AUS01	AUS	EN	20	14	#NULL!	#NULL!	F	N	N	R	13	sub13	263	5577496	5579656	congruent	OFF	1	3	TheChair3_congr_captions.mp4	RIGHT	4.61	RIGHT	29	Sub_IA	Sub_IA	subs	1	7	1	1	42	3	70	50	90	80	80	60	3	2	2	3	2	2	4	5	5	2
AUS01	AUS	EN	20	14	#NULL!	#NULL!	F	N	N	R	13	sub13	263	5577496	5579656	congruent	OFF	1	3	TheChair3_congr_captions.mp4	RIGHT	11.08	DOWN	96	Video_IA	Sub_IA	subs	1	7	1	1	42	3	70	50	90	80	80	60	3	2	2	3	2	2	4	5	5	2
AUS01	AUS	EN	20	14	#NULL!	#NULL!	F	N	N	R	14	sub14	264	5580695	5582495	congruent	OFF	1	3	TheChair3_congr_captions.mp4	RIGHT	3.84	RIGHT	30	Video_IA	Video_IA	subs	1	7	1	1	42	3	70	50	90	80	80	60	3	2	2	3	2	2	4	5	5	2
AUS01	AUS	EN	20	14	#NULL!	#NULL!	F	N	N	R	14	sub14	264	5580695	5582495	congruent	OFF	1	3	TheChair3_congr_captions.mp4	RIGHT	11.2	DOWN	60	Video_IA	Sub_IA	subs	1	7	1	1	42	3	70	50	90	80	80	60	3	2	2	3	2	2	4	5	5	2
AUS01	AUS	EN	20	14	#NULL!	#NULL!	F	N	N	R	14	sub14	264	5580695	5582495	congruent	OFF	1	3	TheChair3_congr_captions.mp4	RIGHT	2.3	RIGHT	23	Sub_IA	Sub_IA	subs	1	7	1	1	42	3	70	50	90	80	80	60	3	2	2	3	2	2	4	5	5	2
AUS01	AUS	EN	20	14	#NULL!	#NULL!	F	N	N	R	14	sub14	264	5580695	5582495	congruent	OFF	1	3	TheChair3_congr_captions.mp4	RIGHT	3.2	RIGHT	28	Sub_IA	Sub_IA	subs	1	7	1	1	42	3	70	50	90	80	80	60	3	2	2	3	2	2	4	5	5	2
AUS01	AUS	EN	20	14	#NULL!	#NULL!	F	N	N	R	14	sub14	264	5580695	5582495	congruent	OFF	1	3	TheChair3_congr_captions.mp4	RIGHT	2.43	RIGHT	34	Sub_IA	Sub_IA	subs	1	7	1	1	42	3	70	50	90	80	80	60	3	2	2	3	2	2	4	5	5	2
AUS01	AUS	EN	20	14	#NULL!	#NULL!	F	N	N	R	14	sub14	264	5580695	5582495	congruent	OFF	1	3	TheChair3_congr_captions.mp4	RIGHT	15.6	UP	62	Sub_IA	Video_IA	subs	1	7	1	1	42	3	70	50	90	80	80	60	3	2	2	3	2	2	4	5	5	2
AUS01	AUS	EN	20	14	#NULL!	#NULL!	F	N	N	R	14	sub14	264	5580695	5582495	congruent	OFF	1	3	TheChair3_congr_captions.mp4	RIGHT	7.03	RIGHT	40	Sub_IA	Sub_IA	subs	1	7	1	1	42	3	70	50	90	80	80	60	3	2	2	3	2	2	4	5	5	2
AUS01	AUS	EN	20	14	#NULL!	#NULL!	F	N	N	R	14	sub14	264	5580695	5582495	congruent	OFF	1	3	TheChair3_congr_captions.mp4	RIGHT	1.08	LEFT	30	Sub_IA	Sub_IA	subs	1	7	1	1	42	3	70	50	90	80	80	60	3	2	2	3	2	2	4	5	5	2
AUS01	AUS	EN	20	14	#NULL!	#NULL!	F	N	N	R	14	sub14	264	5580695	5582495	congruent	OFF	1	3	TheChair3_congr_captions.mp4	RIGHT	7.39	LEFT	43	Sub_IA	Sub_IA	subs	1	7	1	1	42	3	70	50	90	80	80	60	3	2	2	3	2	2	4	5	5	2
AUS01	AUS	EN	20	14	#NULL!	#NULL!	F	N	N	R	14	sub14	264	5580695	5582495	congruent	OFF	1	3	TheChair3_congr_captions.mp4	RIGHT	1.6	LEFT	29	Sub_IA	Sub_IA	subs	1	7	1	1	42	3	70	50	90	80	80	60	3	2	2	3	2	2	4	5	5	2
AUS01	AUS	EN	20	14	#NULL!	#NULL!	F	N	N	R	15	sub15	265	5582576	5584096	congruent	OFF	1	3	TheChair3_congr_captions.mp4	RIGHT	3.36	LEFT	28	Sub_IA	Sub_IA	subs	1	7	1	1	42	3	70	50	90	80	80	60	3	2	2	3	2	2	4	5	5	2
AUS01	AUS	EN	20	14	#NULL!	#NULL!	F	N	N	R	15	sub15	265	5582576	5584096	congruent	OFF	1	3	TheChair3_congr_captions.mp4	RIGHT	13.99	DOWN	71	Video_IA	Sub_IA	subs	1	7	1	1	42	3	70	50	90	80	80	60	3	2	2	3	2	2	4	5	5	2
AUS01	AUS	EN	20	14	#NULL!	#NULL!	F	N	N	R	15	sub15	265	5582576	5584096	congruent	OFF	1	3	TheChair3_congr_captions.mp4	RIGHT	3.02	RIGHT	35	Sub_IA	Sub_IA	subs	1	7	1	1	42	3	70	50	90	80	80	60	3	2	2	3	2	2	4	5	5	2
AUS01	AUS	EN	20	14	#NULL!	#NULL!	F	N	N	R	15	sub15	265	5582576	5584096	congruent	OFF	1	3	TheChair3_congr_captions.mp4	RIGHT	13.22	UP	52	Sub_IA	Video_IA	subs	1	7	1	1	42	3	70	50	90	80	80	60	3	2	2	3	2	2	4	5	5	2
AUS01	AUS	EN	20	14	#NULL!	#NULL!	F	N	N	R	15	sub15	265	5582576	5584096	congruent	OFF	1	3	TheChair3_congr_captions.mp4	RIGHT	3.63	RIGHT	27	Sub_IA	Sub_IA	subs	1	7	1	1	42	3	70	50	90	80	80	60	3	2	2	3	2	2	4	5	5	2
AUS01	AUS	EN	20	14	#NULL!	#NULL!	F	N	N	R	16	sub16	266	5584176	5585376	congruent	OFF	1	3	TheChair3_congr_captions.mp4	RIGHT	1.53	LEFT	28	Sub_IA	Sub_IA	subs	1	7	1	1	42	3	70	50	90	80	80	60	3	2	2	3	2	2	4	5	5	2
AUS01	AUS	EN	20	14	#NULL!	#NULL!	F	N	N	R	16	sub16	266	5584176	5585376	congruent	OFF	1	3	TheChair3_congr_captions.mp4	RIGHT	11.53	UP	46	Sub_IA	Video_IA	subs	1	7	1	1	42	3	70	50	90	80	80	60	3	2	2	3	2	2	4	5	5	2
AUS01	AUS	EN	20	14	#NULL!	#NULL!	F	N	N	R	16	sub16	266	5584176	5585376	congruent	OFF	1	3	TheChair3_congr_captions.mp4	RIGHT	11.33	DOWN	67	Video_IA	Sub_IA	subs	1	7	1	1	42	3	70	50	90	80	80	60	3	2	2	3	2	2	4	5	5	2
AUS01	AUS	EN	20	14	#NULL!	#NULL!	F	N	N	R	16	sub16	266	5584176	5585376	congruent	OFF	1	3	TheChair3_congr_captions.mp4	RIGHT	1.83	RIGHT	22	Sub_IA	Sub_IA	subs	1	7	1	1	42	3	70	50	90	80	80	60	3	2	2	3	2	2	4	5	5	2
AUS01	AUS	EN	20	14	#NULL!	#NULL!	F	N	N	R	16	sub16	266	5584176	5585376	congruent	OFF	1	3	TheChair3_congr_captions.mp4	RIGHT	4.58	LEFT	36	Video_IA	Video_IA	subs	1	7	1	1	42	3	70	50	90	80	80	60	3	2	2	3	2	2	4	5	5	2
AUS01	AUS	EN	20	14	#NULL!	#NULL!	F	N	N	R	17	sub17	267	5586216	5589616	congruent	OFF	1	3	TheChair3_congr_captions.mp4	RIGHT	2.38	RIGHT	24	Sub_IA	Sub_IA	subs	1	7	1	1	42	3	70	50	90	80	80	60	3	2	2	3	2	2	4	5	5	2
AUS01	AUS	EN	20	14	#NULL!	#NULL!	F	N	N	R	17	sub17	267	5586216	5589616	congruent	OFF	1	3	TheChair3_congr_captions.mp4	RIGHT	3.85	LEFT	28	Sub_IA	Sub_IA	subs	1	7	1	1	42	3	70	50	90	80	80	60	3	2	2	3	2	2	4	5	5	2
AUS01	AUS	EN	20	14	#NULL!	#NULL!	F	N	N	R	17	sub17	267	5586216	5589616	congruent	OFF	1	3	TheChair3_congr_captions.mp4	RIGHT	6.35	RIGHT	41	Sub_IA	Sub_IA	subs	1	7	1	1	42	3	70	50	90	80	80	60	3	2	2	3	2	2	4	5	5	2
AUS01	AUS	EN	20	14	#NULL!	#NULL!	F	N	N	R	17	sub17	267	5586216	5589616	congruent	OFF	1	3	TheChair3_congr_captions.mp4	RIGHT	2.23	RIGHT	24	Sub_IA	Sub_IA	subs	1	7	1	1	42	3	70	50	90	80	80	60	3	2	2	3	2	2	4	5	5	2
AUS01	AUS	EN	20	14	#NULL!	#NULL!	F	N	N	R	17	sub17	267	5586216	5589616	congruent	OFF	1	3	TheChair3_congr_captions.mp4	RIGHT	12.4	UP	46	Sub_IA	Video_IA	subs	1	7	1	1	42	3	70	50	90	80	80	60	3	2	2	3	2	2	4	5	5	2
AUS01	AUS	EN	20	14	#NULL!	#NULL!	F	N	N	R	17	sub17	267	5586216	5589616	congruent	OFF	1	3	TheChair3_congr_captions.mp4	RIGHT	3.4	LEFT	27	Sub_IA	Sub_IA	subs	1	7	1	1	42	3	70	50	90	80	80	60	3	2	2	3	2	2	4	5	5	2
AUS01	AUS	EN	20	14	#NULL!	#NULL!	F	N	N	R	17	sub17	267	5586216	5589616	congruent	OFF	1	3	TheChair3_congr_captions.mp4	RIGHT	3.15	RIGHT	26	Sub_IA	Sub_IA	subs	1	7	1	1	42	3	70	50	90	80	80	60	3	2	2	3	2	2	4	5	5	2
AUS01	AUS	EN	20	14	#NULL!	#NULL!	F	N	N	R	17	sub17	267	5586216	5589616	congruent	OFF	1	3	TheChair3_congr_captions.mp4	RIGHT	0.92	UP	19	Video_IA	Video_IA	subs	1	7	1	1	42	3	70	50	90	80	80	60	3	2	2	3	2	2	4	5	5	2
AUS01	AUS	EN	20	14	#NULL!	#NULL!	F	N	N	R	17	sub17	267	5586216	5589616	congruent	OFF	1	3	TheChair3_congr_captions.mp4	RIGHT	6.65	LEFT	36	Sub_IA	Sub_IA	subs	1	7	1	1	42	3	70	50	90	80	80	60	3	2	2	3	2	2	4	5	5	2
AUS01	AUS	EN	20	14	#NULL!	#NULL!	F	N	N	R	17	sub17	267	5586216	5589616	congruent	OFF	1	3	TheChair3_congr_captions.mp4	RIGHT	2.51	LEFT	25	Sub_IA	Sub_IA	subs	1	7	1	1	42	3	70	50	90	80	80	60	3	2	2	3	2	2	4	5	5	2
AUS01	AUS	EN	20	14	#NULL!	#NULL!	F	N	N	R	17	sub17	267	5586216	5589616	congruent	OFF	1	3	TheChair3_congr_captions.mp4	RIGHT	1.38	LEFT	24	Sub_IA	Sub_IA	subs	1	7	1	1	42	3	70	50	90	80	80	60	3	2	2	3	2	2	4	5	5	2
AUS01	AUS	EN	20	14	#NULL!	#NULL!	F	N	N	R	17	sub17	267	5586216	5589616	congruent	OFF	1	3	TheChair3_congr_captions.mp4	RIGHT	10.09	DOWN	57	Video_IA	Sub_IA	subs	1	7	1	1	42	3	70	50	90	80	80	60	3	2	2	3	2	2	4	5	5	2
AUS01	AUS	EN	20	14	#NULL!	#NULL!	F	N	N	R	17	sub17	267	5586216	5589616	congruent	OFF	1	3	TheChair3_congr_captions.mp4	RIGHT	3.99	RIGHT	29	Sub_IA	Sub_IA	subs	1	7	1	1	42	3	70	50	90	80	80	60	3	2	2	3	2	2	4	5	5	2
AUS01	AUS	EN	20	14	#NULL!	#NULL!	F	N	N	R	17	sub17	267	5586216	5589616	congruent	OFF	1	3	TheChair3_congr_captions.mp4	RIGHT	5.75	RIGHT	34	Sub_IA	Sub_IA	subs	1	7	1	1	42	3	70	50	90	80	80	60	3	2	2	3	2	2	4	5	5	2
AUS01	AUS	EN	20	14	#NULL!	#NULL!	F	N	N	R	18	sub18	268	5590616	5592936	congruent	OFF	1	3	TheChair3_congr_captions.mp4	RIGHT	5.07	LEFT	32	Sub_IA	Sub_IA	subs	1	7	1	1	42	3	70	50	90	80	80	60	3	2	2	3	2	2	4	5	5	2
AUS01	AUS	EN	20	14	#NULL!	#NULL!	F	N	N	R	18	sub18	268	5590616	5592936	congruent	OFF	1	3	TheChair3_congr_captions.mp4	RIGHT	0.79	LEFT	12	Sub_IA	Sub_IA	subs	1	7	1	1	42	3	70	50	90	80	80	60	3	2	2	3	2	2	4	5	5	2
AUS01	AUS	EN	20	14	#NULL!	#NULL!	F	N	N	R	18	sub18	268	5590616	5592936	congruent	OFF	1	3	TheChair3_congr_captions.mp4	RIGHT	11.68	DOWN	61	Video_IA	Sub_IA	subs	1	7	1	1	42	3	70	50	90	80	80	60	3	2	2	3	2	2	4	5	5	2
AUS01	AUS	EN	20	14	#NULL!	#NULL!	F	N	N	R	18	sub18	268	5590616	5592936	congruent	OFF	1	3	TheChair3_congr_captions.mp4	RIGHT	0.67	LEFT	11	Sub_IA	Sub_IA	subs	1	7	1	1	42	3	70	50	90	80	80	60	3	2	2	3	2	2	4	5	5	2
AUS01	AUS	EN	20	14	#NULL!	#NULL!	F	N	N	R	18	sub18	268	5590616	5592936	congruent	OFF	1	3	TheChair3_congr_captions.mp4	RIGHT	3.38	RIGHT	26	Sub_IA	Sub_IA	subs	1	7	1	1	42	3	70	50	90	80	80	60	3	2	2	3	2	2	4	5	5	2
AUS01	AUS	EN	20	14	#NULL!	#NULL!	F	N	N	R	18	sub18	268	5590616	5592936	congruent	OFF	1	3	TheChair3_congr_captions.mp4	RIGHT	3.61	RIGHT	29	Sub_IA	Sub_IA	subs	1	7	1	1	42	3	70	50	90	80	80	60	3	2	2	3	2	2	4	5	5	2
AUS01	AUS	EN	20	14	#NULL!	#NULL!	F	N	N	R	18	sub18	268	5590616	5592936	congruent	OFF	1	3	TheChair3_congr_captions.mp4	RIGHT	3.74	LEFT	29	Sub_IA	Sub_IA	subs	1	7	1	1	42	3	70	50	90	80	80	60	3	2	2	3	2	2	4	5	5	2
AUS01	AUS	EN	20	14	#NULL!	#NULL!	F	N	N	R	18	sub18	268	5590616	5592936	congruent	OFF	1	3	TheChair3_congr_captions.mp4	RIGHT	3.52	RIGHT	34	Sub_IA	Sub_IA	subs	1	7	1	1	42	3	70	50	90	80	80	60	3	2	2	3	2	2	4	5	5	2
AUS01	AUS	EN	20	14	#NULL!	#NULL!	F	N	N	R	18	sub18	268	5590616	5592936	congruent	OFF	1	3	TheChair3_congr_captions.mp4	RIGHT	2.91	RIGHT	27	Sub_IA	Sub_IA	subs	1	7	1	1	42	3	70	50	90	80	80	60	3	2	2	3	2	2	4	5	5	2
AUS01	AUS	EN	20	14	#NULL!	#NULL!	F	N	N	R	19	sub19	269	5593615	5595615	congruent	OFF	1	3	TheChair3_congr_captions.mp4	RIGHT	1.31	DOWN	19	Video_IA	Video_IA	subs	1	7	1	1	42	3	70	50	90	80	80	60	3	2	2	3	2	2	4	5	5	2
AUS01	AUS	EN	20	14	#NULL!	#NULL!	F	N	N	R	19	sub19	269	5593615	5595615	congruent	OFF	1	3	TheChair3_congr_captions.mp4	RIGHT	11.2	DOWN	62	Video_IA	Sub_IA	subs	1	7	1	1	42	3	70	50	90	80	80	60	3	2	2	3	2	2	4	5	5	2
AUS01	AUS	EN	20	14	#NULL!	#NULL!	F	N	N	R	19	sub19	269	5593615	5595615	congruent	OFF	1	3	TheChair3_congr_captions.mp4	RIGHT	12.67	UP	48	Sub_IA	Video_IA	subs	1	7	1	1	42	3	70	50	90	80	80	60	3	2	2	3	2	2	4	5	5	2
AUS01	AUS	EN	20	14	#NULL!	#NULL!	F	N	N	R	19	sub19	269	5593615	5595615	congruent	OFF	1	3	TheChair3_congr_captions.mp4	RIGHT	2.5	LEFT	25	Sub_IA	Sub_IA	subs	1	7	1	1	42	3	70	50	90	80	80	60	3	2	2	3	2	2	4	5	5	2
AUS01	AUS	EN	20	14	#NULL!	#NULL!	F	N	N	R	19	sub19	269	5593615	5595615	congruent	OFF	1	3	TheChair3_congr_captions.mp4	RIGHT	3.09	RIGHT	26	Sub_IA	Sub_IA	subs	1	7	1	1	42	3	70	50	90	80	80	60	3	2	2	3	2	2	4	5	5	2
AUS01	AUS	EN	20	14	#NULL!	#NULL!	F	N	N	R	19	sub19	269	5593615	5595615	congruent	OFF	1	3	TheChair3_congr_captions.mp4	RIGHT	2.61	RIGHT	26	Sub_IA	Sub_IA	subs	1	7	1	1	42	3	70	50	90	80	80	60	3	2	2	3	2	2	4	5	5	2
AUS01	AUS	EN	20	14	#NULL!	#NULL!	F	N	N	R	20	sub21	270	5601295	5602296	congruent	OFF	1	3	TheChair3_congr_captions.mp4	RIGHT	1.39	LEFT	22	Video_IA	Video_IA	subs	1	7	1	1	42	3	70	50	90	80	80	60	3	2	2	3	2	2	4	5	5	2
AUS01	AUS	EN	20	14	#NULL!	#NULL!	F	N	N	R	20	sub21	270	5601295	5602296	congruent	OFF	1	3	TheChair3_congr_captions.mp4	RIGHT	12	UP	57	Sub_IA	Video_IA	subs	1	7	1	1	42	3	70	50	90	80	80	60	3	2	2	3	2	2	4	5	5	2
AUS01	AUS	EN	20	14	#NULL!	#NULL!	F	N	N	R	20	sub21	270	5601295	5602296	congruent	OFF	1	3	TheChair3_congr_captions.mp4	RIGHT	12.06	DOWN	68	Video_IA	Sub_IA	subs	1	7	1	1	42	3	70	50	90	80	80	60	3	2	2	3	2	2	4	5	5	2
AUS01	AUS	EN	20	14	#NULL!	#NULL!	F	N	N	R	21	sub20	271	5595775	5600455	congruent	OFF	1	3	TheChair3_congr_captions.mp4	RIGHT	0.33	.	8	Sub_IA	Sub_IA	subs	1	7	1	1	42	3	70	50	90	80	80	60	3	2	2	3	2	2	4	5	5	2
AUS01	AUS	EN	20	14	#NULL!	#NULL!	F	N	N	R	21	sub20	271	5595775	5600455	congruent	OFF	1	3	TheChair3_congr_captions.mp4	RIGHT	3.34	RIGHT	28	Sub_IA	Sub_IA	subs	1	7	1	1	42	3	70	50	90	80	80	60	3	2	2	3	2	2	4	5	5	2
AUS01	AUS	EN	20	14	#NULL!	#NULL!	F	N	N	R	21	sub20	271	5595775	5600455	congruent	OFF	1	3	TheChair3_congr_captions.mp4	RIGHT	4.88	LEFT	39	Video_IA	Sub_IA	subs	1	7	1	1	42	3	70	50	90	80	80	60	3	2	2	3	2	2	4	5	5	2
AUS01	AUS	EN	20	14	#NULL!	#NULL!	F	N	N	R	21	sub20	271	5595775	5600455	congruent	OFF	1	3	TheChair3_congr_captions.mp4	RIGHT	7.42	DOWN	46	Video_IA	Video_IA	subs	1	7	1	1	42	3	70	50	90	80	80	60	3	2	2	3	2	2	4	5	5	2
AUS01	AUS	EN	20	14	#NULL!	#NULL!	F	N	N	R	21	sub20	271	5595775	5600455	congruent	OFF	1	3	TheChair3_congr_captions.mp4	RIGHT	5.44	RIGHT	33	Sub_IA	Sub_IA	subs	1	7	1	1	42	3	70	50	90	80	80	60	3	2	2	3	2	2	4	5	5	2
AUS01	AUS	EN	20	14	#NULL!	#NULL!	F	N	N	R	21	sub20	271	5595775	5600455	congruent	OFF	1	3	TheChair3_congr_captions.mp4	RIGHT	2.12	LEFT	22	Sub_IA	Sub_IA	subs	1	7	1	1	42	3	70	50	90	80	80	60	3	2	2	3	2	2	4	5	5	2
AUS01	AUS	EN	20	14	#NULL!	#NULL!	F	N	N	R	21	sub20	271	5595775	5600455	congruent	OFF	1	3	TheChair3_congr_captions.mp4	RIGHT	3.84	LEFT	30	Sub_IA	Sub_IA	subs	1	7	1	1	42	3	70	50	90	80	80	60	3	2	2	3	2	2	4	5	5	2
AUS01	AUS	EN	20	14	#NULL!	#NULL!	F	N	N	R	21	sub20	271	5595775	5600455	congruent	OFF	1	3	TheChair3_congr_captions.mp4	RIGHT	1.56	LEFT	22	Sub_IA	Sub_IA	subs	1	7	1	1	42	3	70	50	90	80	80	60	3	2	2	3	2	2	4	5	5	2
AUS01	AUS	EN	20	14	#NULL!	#NULL!	F	N	N	R	21	sub20	271	5595775	5600455	congruent	OFF	1	3	TheChair3_congr_captions.mp4	RIGHT	15.21	UP	57	Sub_IA	Video_IA	subs	1	7	1	1	42	3	70	50	90	80	80	60	3	2	2	3	2	2	4	5	5	2
AUS01	AUS	EN	20	14	#NULL!	#NULL!	F	N	N	R	21	sub20	271	5595775	5600455	congruent	OFF	1	3	TheChair3_congr_captions.mp4	RIGHT	3.15	RIGHT	35	Sub_IA	Sub_IA	subs	1	7	1	1	42	3	70	50	90	80	80	60	3	2	2	3	2	2	4	5	5	2
AUS01	AUS	EN	20	14	#NULL!	#NULL!	F	N	N	R	21	sub20	271	5595775	5600455	congruent	OFF	1	3	TheChair3_congr_captions.mp4	RIGHT	1.8	RIGHT	24	Sub_IA	Sub_IA	subs	1	7	1	1	42	3	70	50	90	80	80	60	3	2	2	3	2	2	4	5	5	2
AUS01	AUS	EN	20	14	#NULL!	#NULL!	F	N	N	R	21	sub20	271	5595775	5600455	congruent	OFF	1	3	TheChair3_congr_captions.mp4	RIGHT	11.75	DOWN	61	Video_IA	Sub_IA	subs	1	7	1	1	42	3	70	50	90	80	80	60	3	2	2	3	2	2	4	5	5	2
AUS01	AUS	EN	20	14	#NULL!	#NULL!	F	N	N	R	21	sub20	271	5595775	5600455	congruent	OFF	1	3	TheChair3_congr_captions.mp4	RIGHT	3.08	RIGHT	32	Sub_IA	Sub_IA	subs	1	7	1	1	42	3	70	50	90	80	80	60	3	2	2	3	2	2	4	5	5	2
AUS01	AUS	EN	20	14	#NULL!	#NULL!	F	N	N	R	21	sub20	271	5595775	5600455	congruent	OFF	1	3	TheChair3_congr_captions.mp4	RIGHT	2.75	LEFT	33	Sub_IA	Sub_IA	subs	1	7	1	1	42	3	70	50	90	80	80	60	3	2	2	3	2	2	4	5	5	2
AUS01	AUS	EN	20	14	#NULL!	#NULL!	F	N	N	R	21	sub20	271	5595775	5600455	congruent	OFF	1	3	TheChair3_congr_captions.mp4	RIGHT	13.58	DOWN	69	Video_IA	Sub_IA	subs	1	7	1	1	42	3	70	50	90	80	80	60	3	2	2	3	2	2	4	5	5	2
AUS01	AUS	EN	20	14	#NULL!	#NULL!	F	N	N	R	21	sub20	271	5595775	5600455	congruent	OFF	1	3	TheChair3_congr_captions.mp4	RIGHT	3.6	RIGHT	25	Sub_IA	Sub_IA	subs	1	7	1	1	42	3	70	50	90	80	80	60	3	2	2	3	2	2	4	5	5	2
AUS01	AUS	EN	20	14	#NULL!	#NULL!	F	N	N	R	21	sub20	271	5595775	5600455	congruent	OFF	1	3	TheChair3_congr_captions.mp4	RIGHT	3.54	RIGHT	30	Sub_IA	Sub_IA	subs	1	7	1	1	42	3	70	50	90	80	80	60	3	2	2	3	2	2	4	5	5	2
AUS01	AUS	EN	20	14	#NULL!	#NULL!	F	N	N	R	21	sub20	271	5595775	5600455	congruent	OFF	1	3	TheChair3_congr_captions.mp4	RIGHT	0.56	RIGHT	11	Sub_IA	Sub_IA	subs	1	7	1	1	42	3	70	50	90	80	80	60	3	2	2	3	2	2	4	5	5	2
AUS01	AUS	EN	20	14	#NULL!	#NULL!	F	N	N	R	21	sub20	271	5595775	5600455	congruent	OFF	1	3	TheChair3_congr_captions.mp4	RIGHT	13.43	UP	56	Sub_IA	Video_IA	subs	1	7	1	1	42	3	70	50	90	80	80	60	3	2	2	3	2	2	4	5	5	2
AUS01	AUS	EN	20	14	#NULL!	#NULL!	F	N	N	R	21	sub20	271	5595775	5600455	congruent	OFF	1	3	TheChair3_congr_captions.mp4	RIGHT	5.16	RIGHT	39	Sub_IA	Sub_IA	subs	1	7	1	1	42	3	70	50	90	80	80	60	3	2	2	3	2	2	4	5	5	2
AUS01	AUS	EN	20	14	#NULL!	#NULL!	F	N	N	R	21	sub20	271	5595775	5600455	congruent	OFF	1	3	TheChair3_congr_captions.mp4	RIGHT	0.52	LEFT	7	Sub_IA	Sub_IA	subs	1	7	1	1	42	3	70	50	90	80	80	60	3	2	2	3	2	2	4	5	5	2
AUS01	AUS	EN	20	14	#NULL!	#NULL!	F	N	N	R	21	sub20	271	5595775	5600455	congruent	OFF	1	3	TheChair3_congr_captions.mp4	RIGHT	2.2	LEFT	25	Sub_IA	Sub_IA	subs	1	7	1	1	42	3	70	50	90	80	80	60	3	2	2	3	2	2	4	5	5	2
AUS01	AUS	EN	20	14	#NULL!	#NULL!	F	N	N	R	21	sub20	271	5595775	5600455	congruent	OFF	1	3	TheChair3_congr_captions.mp4	RIGHT	7.43	LEFT	38	Sub_IA	Sub_IA	subs	1	7	1	1	42	3	70	50	90	80	80	60	3	2	2	3	2	2	4	5	5	2
AUS01	AUS	EN	20	14	#NULL!	#NULL!	F	N	N	R	22	sub22	272	5605775	5606775	congruent	OFF	1	3	TheChair3_congr_captions.mp4	RIGHT	2.85	DOWN	32	Video_IA	Video_IA	subs	1	7	1	1	42	3	70	50	90	80	80	60	3	2	2	3	2	2	4	5	5	2
AUS01	AUS	EN	20	14	#NULL!	#NULL!	F	N	N	R	22	sub22	272	5605775	5606775	congruent	OFF	1	3	TheChair3_congr_captions.mp4	RIGHT	5.17	DOWN	30	Video_IA	Sub_IA	subs	1	7	1	1	42	3	70	50	90	80	80	60	3	2	2	3	2	2	4	5	5	2
AUS01	AUS	EN	20	14	#NULL!	#NULL!	F	N	N	R	22	sub22	272	5605775	5606775	congruent	OFF	1	3	TheChair3_congr_captions.mp4	RIGHT	8.7	UP	37	Sub_IA	Video_IA	subs	1	7	1	1	42	3	70	50	90	80	80	60	3	2	2	3	2	2	4	5	5	2
AUS01	AUS	EN	20	14	#NULL!	#NULL!	F	N	N	R	23	sub23	273	5607935	5610415	congruent	OFF	1	3	TheChair3_congr_captions.mp4	RIGHT	2.49	LEFT	24	Sub_IA	Sub_IA	subs	1	7	1	1	42	3	70	50	90	80	80	60	3	2	2	3	2	2	4	5	5	2
AUS01	AUS	EN	20	14	#NULL!	#NULL!	F	N	N	R	23	sub23	273	5607935	5610415	congruent	OFF	1	3	TheChair3_congr_captions.mp4	RIGHT	3.73	LEFT	27	Sub_IA	Sub_IA	subs	1	7	1	1	42	3	70	50	90	80	80	60	3	2	2	3	2	2	4	5	5	2
AUS01	AUS	EN	20	14	#NULL!	#NULL!	F	N	N	R	23	sub23	273	5607935	5610415	congruent	OFF	1	3	TheChair3_congr_captions.mp4	RIGHT	1.46	LEFT	23	Sub_IA	Sub_IA	subs	1	7	1	1	42	3	70	50	90	80	80	60	3	2	2	3	2	2	4	5	5	2
AUS01	AUS	EN	20	14	#NULL!	#NULL!	F	N	N	R	23	sub23	273	5607935	5610415	congruent	OFF	1	3	TheChair3_congr_captions.mp4	RIGHT	3.76	LEFT	28	Sub_IA	Sub_IA	subs	1	7	1	1	42	3	70	50	90	80	80	60	3	2	2	3	2	2	4	5	5	2
AUS01	AUS	EN	20	14	#NULL!	#NULL!	F	N	N	R	23	sub23	273	5607935	5610415	congruent	OFF	1	3	TheChair3_congr_captions.mp4	RIGHT	3.46	RIGHT	30	Sub_IA	Sub_IA	subs	1	7	1	1	42	3	70	50	90	80	80	60	3	2	2	3	2	2	4	5	5	2
AUS01	AUS	EN	20	14	#NULL!	#NULL!	F	N	N	R	23	sub23	273	5607935	5610415	congruent	OFF	1	3	TheChair3_congr_captions.mp4	RIGHT	1.27	LEFT	20	Sub_IA	Sub_IA	subs	1	7	1	1	42	3	70	50	90	80	80	60	3	2	2	3	2	2	4	5	5	2
AUS01	AUS	EN	20	14	#NULL!	#NULL!	F	N	N	R	23	sub23	273	5607935	5610415	congruent	OFF	1	3	TheChair3_congr_captions.mp4	RIGHT	0.74	LEFT	26	Sub_IA	Sub_IA	subs	1	7	1	1	42	3	70	50	90	80	80	60	3	2	2	3	2	2	4	5	5	2
AUS01	AUS	EN	20	14	#NULL!	#NULL!	F	N	N	R	23	sub23	273	5607935	5610415	congruent	OFF	1	3	TheChair3_congr_captions.mp4	RIGHT	4.77	RIGHT	31	Video_IA	Sub_IA	subs	1	7	1	1	42	3	70	50	90	80	80	60	3	2	2	3	2	2	4	5	5	2
AUS01	AUS	EN	20	14	#NULL!	#NULL!	F	N	N	R	23	sub23	273	5607935	5610415	congruent	OFF	1	3	TheChair3_congr_captions.mp4	RIGHT	3.5	RIGHT	29	Sub_IA	Sub_IA	subs	1	7	1	1	42	3	70	50	90	80	80	60	3	2	2	3	2	2	4	5	5	2
AUS01	AUS	EN	20	14	#NULL!	#NULL!	F	N	N	R	24	sub24	274	5610495	5613095	congruent	OFF	1	3	TheChair3_congr_captions.mp4	RIGHT	3.99	RIGHT	28	Sub_IA	Sub_IA	subs	1	7	1	1	42	3	70	50	90	80	80	60	3	2	2	3	2	2	4	5	5	2
AUS01	AUS	EN	20	14	#NULL!	#NULL!	F	N	N	R	24	sub24	274	5610495	5613095	congruent	OFF	1	3	TheChair3_congr_captions.mp4	RIGHT	1.88	RIGHT	21	Sub_IA	Sub_IA	subs	1	7	1	1	42	3	70	50	90	80	80	60	3	2	2	3	2	2	4	5	5	2
AUS01	AUS	EN	20	14	#NULL!	#NULL!	F	N	N	R	24	sub24	274	5610495	5613095	congruent	OFF	1	3	TheChair3_congr_captions.mp4	RIGHT	4.2	RIGHT	29	Sub_IA	Sub_IA	subs	1	7	1	1	42	3	70	50	90	80	80	60	3	2	2	3	2	2	4	5	5	2
AUS01	AUS	EN	20	14	#NULL!	#NULL!	F	N	N	R	24	sub24	274	5610495	5613095	congruent	OFF	1	3	TheChair3_congr_captions.mp4	RIGHT	0.79	UP	22	Sub_IA	Sub_IA	subs	1	7	1	1	42	3	70	50	90	80	80	60	3	2	2	3	2	2	4	5	5	2
AUS01	AUS	EN	20	14	#NULL!	#NULL!	F	N	N	R	24	sub24	274	5610495	5613095	congruent	OFF	1	3	TheChair3_congr_captions.mp4	RIGHT	5.29	LEFT	33	Sub_IA	Sub_IA	subs	1	7	1	1	42	3	70	50	90	80	80	60	3	2	2	3	2	2	4	5	5	2
AUS01	AUS	EN	20	14	#NULL!	#NULL!	F	N	N	R	24	sub24	274	5610495	5613095	congruent	OFF	1	3	TheChair3_congr_captions.mp4	RIGHT	4.13	LEFT	28	Sub_IA	Sub_IA	subs	1	7	1	1	42	3	70	50	90	80	80	60	3	2	2	3	2	2	4	5	5	2
AUS01	AUS	EN	20	14	#NULL!	#NULL!	F	N	N	R	25	sub25	275	5614216	5617496	congruent	OFF	1	3	TheChair3_congr_captions.mp4	RIGHT	11.63	DOWN	64	Video_IA	Sub_IA	subs	1	7	1	1	42	3	70	50	90	80	80	60	3	2	2	3	2	2	4	5	5	2
AUS01	AUS	EN	20	14	#NULL!	#NULL!	F	N	N	R	25	sub25	275	5614216	5617496	congruent	OFF	1	3	TheChair3_congr_captions.mp4	RIGHT	11.71	UP	45	Sub_IA	Video_IA	subs	1	7	1	1	42	3	70	50	90	80	80	60	3	2	2	3	2	2	4	5	5	2
AUS01	AUS	EN	20	14	#NULL!	#NULL!	F	N	N	R	25	sub25	275	5614216	5617496	congruent	OFF	1	3	TheChair3_congr_captions.mp4	RIGHT	4.07	LEFT	29	Sub_IA	Sub_IA	subs	1	7	1	1	42	3	70	50	90	80	80	60	3	2	2	3	2	2	4	5	5	2
AUS01	AUS	EN	20	14	#NULL!	#NULL!	F	N	N	R	25	sub25	275	5614216	5617496	congruent	OFF	1	3	TheChair3_congr_captions.mp4	RIGHT	10.66	DOWN	61	Video_IA	Sub_IA	subs	1	7	1	1	42	3	70	50	90	80	80	60	3	2	2	3	2	2	4	5	5	2
AUS01	AUS	EN	20	14	#NULL!	#NULL!	F	N	N	R	25	sub25	275	5614216	5617496	congruent	OFF	1	3	TheChair3_congr_captions.mp4	RIGHT	1.7	RIGHT	23	Sub_IA	Sub_IA	subs	1	7	1	1	42	3	70	50	90	80	80	60	3	2	2	3	2	2	4	5	5	2
AUS01	AUS	EN	20	14	#NULL!	#NULL!	F	N	N	R	25	sub25	275	5614216	5617496	congruent	OFF	1	3	TheChair3_congr_captions.mp4	RIGHT	2.84	RIGHT	25	Sub_IA	Sub_IA	subs	1	7	1	1	42	3	70	50	90	80	80	60	3	2	2	3	2	2	4	5	5	2
AUS01	AUS	EN	20	14	#NULL!	#NULL!	F	N	N	R	25	sub25	275	5614216	5617496	congruent	OFF	1	3	TheChair3_congr_captions.mp4	RIGHT	6.37	LEFT	36	Sub_IA	Sub_IA	subs	1	7	1	1	42	3	70	50	90	80	80	60	3	2	2	3	2	2	4	5	5	2
AUS01	AUS	EN	20	14	#NULL!	#NULL!	F	N	N	R	25	sub25	275	5614216	5617496	congruent	OFF	1	3	TheChair3_congr_captions.mp4	RIGHT	2.25	UP	23	Video_IA	Video_IA	subs	1	7	1	1	42	3	70	50	90	80	80	60	3	2	2	3	2	2	4	5	5	2
AUS01	AUS	EN	20	14	#NULL!	#NULL!	F	N	N	R	25	sub25	275	5614216	5617496	congruent	OFF	1	3	TheChair3_congr_captions.mp4	RIGHT	0.42	.	10	Sub_IA	Sub_IA	subs	1	7	1	1	42	3	70	50	90	80	80	60	3	2	2	3	2	2	4	5	5	2
AUS01	AUS	EN	20	14	#NULL!	#NULL!	F	N	N	R	25	sub25	275	5614216	5617496	congruent	OFF	1	3	TheChair3_congr_captions.mp4	RIGHT	10.08	UP	67	Sub_IA	Video_IA	subs	1	7	1	1	42	3	70	50	90	80	80	60	3	2	2	3	2	2	4	5	5	2
AUS01	AUS	EN	20	14	#NULL!	#NULL!	F	N	N	R	25	sub25	275	5614216	5617496	congruent	OFF	1	3	TheChair3_congr_captions.mp4	RIGHT	1.42	LEFT	21	Sub_IA	Sub_IA	subs	1	7	1	1	42	3	70	50	90	80	80	60	3	2	2	3	2	2	4	5	5	2
AUS01	AUS	EN	20	14	#NULL!	#NULL!	F	N	N	R	25	sub25	275	5614216	5617496	congruent	OFF	1	3	TheChair3_congr_captions.mp4	RIGHT	9.93	DOWN	60	Video_IA	Sub_IA	subs	1	7	1	1	42	3	70	50	90	80	80	60	3	2	2	3	2	2	4	5	5	2
AUS01	AUS	EN	20	14	#NULL!	#NULL!	F	N	N	R	25	sub25	275	5614216	5617496	congruent	OFF	1	3	TheChair3_congr_captions.mp4	RIGHT	3.51	RIGHT	39	Sub_IA	Sub_IA	subs	1	7	1	1	42	3	70	50	90	80	80	60	3	2	2	3	2	2	4	5	5	2
AUS01	AUS	EN	20	14	#NULL!	#NULL!	F	N	N	R	25	sub25	275	5614216	5617496	congruent	OFF	1	3	TheChair3_congr_captions.mp4	RIGHT	1.67	RIGHT	19	Sub_IA	Sub_IA	subs	1	7	1	1	42	3	70	50	90	80	80	60	3	2	2	3	2	2	4	5	5	2
AUS01	AUS	EN	20	14	#NULL!	#NULL!	F	N	N	R	26	sub26	276	5617655	5618695	congruent	OFF	1	3	TheChair3_congr_captions.mp4	RIGHT	3.82	UP	29	Sub_IA	Video_IA	subs	1	7	1	1	42	3	70	50	90	80	80	60	3	2	2	3	2	2	4	5	5	2
AUS01	AUS	EN	20	14	#NULL!	#NULL!	F	N	N	R	26	sub26	276	5617655	5618695	congruent	OFF	1	3	TheChair3_congr_captions.mp4	RIGHT	4.69	RIGHT	44	Sub_IA	Sub_IA	subs	1	7	1	1	42	3	70	50	90	80	80	60	3	2	2	3	2	2	4	5	5	2
AUS01	AUS	EN	20	14	#NULL!	#NULL!	F	N	N	R	26	sub26	276	5617655	5618695	congruent	OFF	1	3	TheChair3_congr_captions.mp4	RIGHT	3.68	LEFT	28	Sub_IA	Sub_IA	subs	1	7	1	1	42	3	70	50	90	80	80	60	3	2	2	3	2	2	4	5	5	2
AUS01	AUS	EN	20	14	#NULL!	#NULL!	F	N	N	R	26	sub26	276	5617655	5618695	congruent	OFF	1	3	TheChair3_congr_captions.mp4	RIGHT	0.61	LEFT	21	Sub_IA	Sub_IA	subs	1	7	1	1	42	3	70	50	90	80	80	60	3	2	2	3	2	2	4	5	5	2
AUS01	AUS	EN	20	14	#NULL!	#NULL!	F	N	N	R	27	sub27	277	5619775	5620775	congruent	OFF	1	3	TheChair3_congr_captions.mp4	RIGHT	0.86	RIGHT	14	Video_IA	Video_IA	subs	1	7	1	1	42	3	70	50	90	80	80	60	3	2	2	3	2	2	4	5	5	2
AUS01	AUS	EN	20	14	#NULL!	#NULL!	F	N	N	R	27	sub27	277	5619775	5620775	congruent	OFF	1	3	TheChair3_congr_captions.mp4	RIGHT	5.9	DOWN	48	Video_IA	Sub_IA	subs	1	7	1	1	42	3	70	50	90	80	80	60	3	2	2	3	2	2	4	5	5	2
AUS01	AUS	EN	20	14	#NULL!	#NULL!	F	N	N	R	28	sub28	278	5622176	5623896	congruent	OFF	1	3	TheChair3_congr_captions.mp4	RIGHT	1.91	LEFT	23	Sub_IA	Sub_IA	subs	1	7	1	1	42	3	70	50	90	80	80	60	3	2	2	3	2	2	4	5	5	2
AUS01	AUS	EN	20	14	#NULL!	#NULL!	F	N	N	R	28	sub28	278	5622176	5623896	congruent	OFF	1	3	TheChair3_congr_captions.mp4	RIGHT	13.02	DOWN	82	Video_IA	Sub_IA	subs	1	7	1	1	42	3	70	50	90	80	80	60	3	2	2	3	2	2	4	5	5	2
AUS01	AUS	EN	20	14	#NULL!	#NULL!	F	N	N	R	28	sub28	278	5622176	5623896	congruent	OFF	1	3	TheChair3_congr_captions.mp4	RIGHT	11.29	DOWN	59	Video_IA	Sub_IA	subs	1	7	1	1	42	3	70	50	90	80	80	60	3	2	2	3	2	2	4	5	5	2
AUS01	AUS	EN	20	14	#NULL!	#NULL!	F	N	N	R	28	sub28	278	5622176	5623896	congruent	OFF	1	3	TheChair3_congr_captions.mp4	RIGHT	0.83	LEFT	14	Video_IA	Video_IA	subs	1	7	1	1	42	3	70	50	90	80	80	60	3	2	2	3	2	2	4	5	5	2
AUS01	AUS	EN	20	14	#NULL!	#NULL!	F	N	N	R	28	sub28	278	5622176	5623896	congruent	OFF	1	3	TheChair3_congr_captions.mp4	RIGHT	13.57	UP	49	Sub_IA	Video_IA	subs	1	7	1	1	42	3	70	50	90	80	80	60	3	2	2	3	2	2	4	5	5	2
AUS01	AUS	EN	20	14	#NULL!	#NULL!	F	N	N	R	28	sub28	278	5622176	5623896	congruent	OFF	1	3	TheChair3_congr_captions.mp4	RIGHT	5.03	LEFT	34	Sub_IA	Sub_IA	subs	1	7	1	1	42	3	70	50	90	80	80	60	3	2	2	3	2	2	4	5	5	2
AUS01	AUS	EN	20	14	#NULL!	#NULL!	F	N	N	R	28	sub28	278	5622176	5623896	congruent	OFF	1	3	TheChair3_congr_captions.mp4	RIGHT	4.13	RIGHT	27	Sub_IA	Sub_IA	subs	1	7	1	1	42	3	70	50	90	80	80	60	3	2	2	3	2	2	4	5	5	2
AUS01	AUS	EN	20	14	#NULL!	#NULL!	F	N	N	R	29	sub29	279	5624455	5626495	congruent	OFF	1	3	TheChair3_congr_captions.mp4	RIGHT	3.96	LEFT	32	Sub_IA	Sub_IA	subs	1	7	1	1	42	3	70	50	90	80	80	60	3	2	2	3	2	2	4	5	5	2
AUS01	AUS	EN	20	14	#NULL!	#NULL!	F	N	N	R	29	sub29	279	5624455	5626495	congruent	OFF	1	3	TheChair3_congr_captions.mp4	RIGHT	7.15	UP	35	Sub_IA	Video_IA	subs	1	7	1	1	42	3	70	50	90	80	80	60	3	2	2	3	2	2	4	5	5	2
AUS01	AUS	EN	20	14	#NULL!	#NULL!	F	N	N	R	29	sub29	279	5624455	5626495	congruent	OFF	1	3	TheChair3_congr_captions.mp4	RIGHT	2.16	RIGHT	23	Sub_IA	Sub_IA	subs	1	7	1	1	42	3	70	50	90	80	80	60	3	2	2	3	2	2	4	5	5	2
AUS01	AUS	EN	20	14	#NULL!	#NULL!	F	N	N	R	29	sub29	279	5624455	5626495	congruent	OFF	1	3	TheChair3_congr_captions.mp4	RIGHT	3.89	RIGHT	34	Sub_IA	Sub_IA	subs	1	7	1	1	42	3	70	50	90	80	80	60	3	2	2	3	2	2	4	5	5	2
AUS01	AUS	EN	20	14	#NULL!	#NULL!	F	N	N	R	29	sub29	279	5624455	5626495	congruent	OFF	1	3	TheChair3_congr_captions.mp4	RIGHT	14.1	UP	52	Sub_IA	Video_IA	subs	1	7	1	1	42	3	70	50	90	80	80	60	3	2	2	3	2	2	4	5	5	2
AUS01	AUS	EN	20	14	#NULL!	#NULL!	F	N	N	R	29	sub29	279	5624455	5626495	congruent	OFF	1	3	TheChair3_congr_captions.mp4	RIGHT	6.54	DOWN	63	Video_IA	Sub_IA	subs	1	7	1	1	42	3	70	50	90	80	80	60	3	2	2	3	2	2	4	5	5	2
AUS01	AUS	EN	20	14	#NULL!	#NULL!	F	N	N	R	29	sub29	279	5624455	5626495	congruent	OFF	1	3	TheChair3_congr_captions.mp4	RIGHT	1.13	RIGHT	18	Video_IA	Video_IA	subs	1	7	1	1	42	3	70	50	90	80	80	60	3	2	2	3	2	2	4	5	5	2
AUS01	AUS	EN	20	14	#NULL!	#NULL!	F	N	N	R	30	sub30	280	5626576	5629855	congruent	OFF	1	3	TheChair3_congr_captions.mp4	RIGHT	2.91	RIGHT	27	Sub_IA	Sub_IA	subs	1	7	1	1	42	3	70	50	90	80	80	60	3	2	2	3	2	2	4	5	5	2
AUS01	AUS	EN	20	14	#NULL!	#NULL!	F	N	N	R	30	sub30	280	5626576	5629855	congruent	OFF	1	3	TheChair3_congr_captions.mp4	RIGHT	8.8	LEFT	45	Sub_IA	Sub_IA	subs	1	7	1	1	42	3	70	50	90	80	80	60	3	2	2	3	2	2	4	5	5	2
AUS01	AUS	EN	20	14	#NULL!	#NULL!	F	N	N	R	30	sub30	280	5626576	5629855	congruent	OFF	1	3	TheChair3_congr_captions.mp4	RIGHT	1.56	LEFT	23	Sub_IA	Sub_IA	subs	1	7	1	1	42	3	70	50	90	80	80	60	3	2	2	3	2	2	4	5	5	2
AUS01	AUS	EN	20	14	#NULL!	#NULL!	F	N	N	R	30	sub30	280	5626576	5629855	congruent	OFF	1	3	TheChair3_congr_captions.mp4	RIGHT	5.55	RIGHT	33	Sub_IA	Sub_IA	subs	1	7	1	1	42	3	70	50	90	80	80	60	3	2	2	3	2	2	4	5	5	2
AUS01	AUS	EN	20	14	#NULL!	#NULL!	F	N	N	R	30	sub30	280	5626576	5629855	congruent	OFF	1	3	TheChair3_congr_captions.mp4	RIGHT	2.18	LEFT	25	Sub_IA	Sub_IA	subs	1	7	1	1	42	3	70	50	90	80	80	60	3	2	2	3	2	2	4	5	5	2
AUS01	AUS	EN	20	14	#NULL!	#NULL!	F	N	N	R	30	sub30	280	5626576	5629855	congruent	OFF	1	3	TheChair3_congr_captions.mp4	RIGHT	1.14	DOWN	18	Video_IA	Video_IA	subs	1	7	1	1	42	3	70	50	90	80	80	60	3	2	2	3	2	2	4	5	5	2
AUS01	AUS	EN	20	14	#NULL!	#NULL!	F	N	N	R	30	sub30	280	5626576	5629855	congruent	OFF	1	3	TheChair3_congr_captions.mp4	RIGHT	3.17	LEFT	27	Sub_IA	Sub_IA	subs	1	7	1	1	42	3	70	50	90	80	80	60	3	2	2	3	2	2	4	5	5	2
AUS01	AUS	EN	20	14	#NULL!	#NULL!	F	N	N	R	30	sub30	280	5626576	5629855	congruent	OFF	1	3	TheChair3_congr_captions.mp4	RIGHT	3.27	RIGHT	28	Sub_IA	Sub_IA	subs	1	7	1	1	42	3	70	50	90	80	80	60	3	2	2	3	2	2	4	5	5	2
AUS01	AUS	EN	20	14	#NULL!	#NULL!	F	N	N	R	30	sub30	280	5626576	5629855	congruent	OFF	1	3	TheChair3_congr_captions.mp4	RIGHT	3.73	RIGHT	28	Sub_IA	Sub_IA	subs	1	7	1	1	42	3	70	50	90	80	80	60	3	2	2	3	2	2	4	5	5	2
AUS01	AUS	EN	20	14	#NULL!	#NULL!	F	N	N	R	30	sub30	280	5626576	5629855	congruent	OFF	1	3	TheChair3_congr_captions.mp4	RIGHT	3.47	LEFT	33	Sub_IA	Sub_IA	subs	1	7	1	1	42	3	70	50	90	80	80	60	3	2	2	3	2	2	4	5	5	2
AUS01	AUS	EN	20	14	#NULL!	#NULL!	F	N	N	R	30	sub30	280	5626576	5629855	congruent	OFF	1	3	TheChair3_congr_captions.mp4	RIGHT	13.08	DOWN	58	Video_IA	Sub_IA	subs	1	7	1	1	42	3	70	50	90	80	80	60	3	2	2	3	2	2	4	5	5	2
AUS01	AUS	EN	20	14	#NULL!	#NULL!	F	N	N	R	30	sub30	280	5626576	5629855	congruent	OFF	1	3	TheChair3_congr_captions.mp4	RIGHT	5.68	RIGHT	33	Sub_IA	Sub_IA	subs	1	7	1	1	42	3	70	50	90	80	80	60	3	2	2	3	2	2	4	5	5	2
AUS01	AUS	EN	20	14	#NULL!	#NULL!	F	N	N	R	30	sub30	280	5626576	5629855	congruent	OFF	1	3	TheChair3_congr_captions.mp4	RIGHT	0.33	.	8	Sub_IA	Sub_IA	subs	1	7	1	1	42	3	70	50	90	80	80	60	3	2	2	3	2	2	4	5	5	2
AUS01	AUS	EN	20	14	#NULL!	#NULL!	F	N	N	R	30	sub30	280	5626576	5629855	congruent	OFF	1	3	TheChair3_congr_captions.mp4	RIGHT	3.22	LEFT	27	Sub_IA	Sub_IA	subs	1	7	1	1	42	3	70	50	90	80	80	60	3	2	2	3	2	2	4	5	5	2
AUS01	AUS	EN	20	14	#NULL!	#NULL!	F	N	N	R	30	sub30	280	5626576	5629855	congruent	OFF	1	3	TheChair3_congr_captions.mp4	RIGHT	0.79	LEFT	26	Sub_IA	Sub_IA	subs	1	7	1	1	42	3	70	50	90	80	80	60	3	2	2	3	2	2	4	5	5	2
AUS01	AUS	EN	20	14	#NULL!	#NULL!	F	N	N	R	31	sub31	281	5630016	5632376	congruent	OFF	1	3	TheChair3_congr_captions.mp4	RIGHT	2.3	LEFT	24	Sub_IA	Sub_IA	subs	1	7	1	1	42	3	70	50	90	80	80	60	3	2	2	3	2	2	4	5	5	2
AUS01	AUS	EN	20	14	#NULL!	#NULL!	F	N	N	R	31	sub31	281	5630016	5632376	congruent	OFF	1	3	TheChair3_congr_captions.mp4	RIGHT	5.6	RIGHT	32	Sub_IA	Sub_IA	subs	1	7	1	1	42	3	70	50	90	80	80	60	3	2	2	3	2	2	4	5	5	2
AUS01	AUS	EN	20	14	#NULL!	#NULL!	F	N	N	R	31	sub31	281	5630016	5632376	congruent	OFF	1	3	TheChair3_congr_captions.mp4	RIGHT	7.8	LEFT	42	Sub_IA	Sub_IA	subs	1	7	1	1	42	3	70	50	90	80	80	60	3	2	2	3	2	2	4	5	5	2
AUS01	AUS	EN	20	14	#NULL!	#NULL!	F	N	N	R	31	sub31	281	5630016	5632376	congruent	OFF	1	3	TheChair3_congr_captions.mp4	RIGHT	6.13	LEFT	37	Sub_IA	Sub_IA	subs	1	7	1	1	42	3	70	50	90	80	80	60	3	2	2	3	2	2	4	5	5	2
AUS01	AUS	EN	20	14	#NULL!	#NULL!	F	N	N	R	31	sub31	281	5630016	5632376	congruent	OFF	1	3	TheChair3_congr_captions.mp4	RIGHT	1.87	RIGHT	23	Sub_IA	Sub_IA	subs	1	7	1	1	42	3	70	50	90	80	80	60	3	2	2	3	2	2	4	5	5	2
AUS01	AUS	EN	20	14	#NULL!	#NULL!	F	N	N	R	31	sub31	281	5630016	5632376	congruent	OFF	1	3	TheChair3_congr_captions.mp4	RIGHT	4.5	RIGHT	30	Sub_IA	Sub_IA	subs	1	7	1	1	42	3	70	50	90	80	80	60	3	2	2	3	2	2	4	5	5	2
AUS01	AUS	EN	20	14	#NULL!	#NULL!	F	N	N	R	31	sub31	281	5630016	5632376	congruent	OFF	1	3	TheChair3_congr_captions.mp4	RIGHT	3.76	RIGHT	28	Sub_IA	Sub_IA	subs	1	7	1	1	42	3	70	50	90	80	80	60	3	2	2	3	2	2	4	5	5	2
AUS01	AUS	EN	20	14	#NULL!	#NULL!	F	N	N	R	31	sub31	281	5630016	5632376	congruent	OFF	1	3	TheChair3_congr_captions.mp4	RIGHT	2.25	RIGHT	27	Sub_IA	Sub_IA	subs	1	7	1	1	42	3	70	50	90	80	80	60	3	2	2	3	2	2	4	5	5	2
AUS01	AUS	EN	20	14	#NULL!	#NULL!	F	N	N	R	32	sub32	282	5632455	5634975	congruent	OFF	1	3	TheChair3_congr_captions.mp4	RIGHT	2.64	LEFT	26	Sub_IA	Sub_IA	subs	1	7	1	1	42	3	70	50	90	80	80	60	3	2	2	3	2	2	4	5	5	2
AUS01	AUS	EN	20	14	#NULL!	#NULL!	F	N	N	R	32	sub32	282	5632455	5634975	congruent	OFF	1	3	TheChair3_congr_captions.mp4	RIGHT	6.84	DOWN	48	Video_IA	Sub_IA	subs	1	7	1	1	42	3	70	50	90	80	80	60	3	2	2	3	2	2	4	5	5	2
AUS01	AUS	EN	20	14	#NULL!	#NULL!	F	N	N	R	32	sub32	282	5632455	5634975	congruent	OFF	1	3	TheChair3_congr_captions.mp4	RIGHT	3.48	RIGHT	28	Sub_IA	Sub_IA	subs	1	7	1	1	42	3	70	50	90	80	80	60	3	2	2	3	2	2	4	5	5	2
AUS01	AUS	EN	20	14	#NULL!	#NULL!	F	N	N	R	32	sub32	282	5632455	5634975	congruent	OFF	1	3	TheChair3_congr_captions.mp4	RIGHT	8.06	UP	46	Sub_IA	Video_IA	subs	1	7	1	1	42	3	70	50	90	80	80	60	3	2	2	3	2	2	4	5	5	2
AUS01	AUS	EN	20	14	#NULL!	#NULL!	F	N	N	R	32	sub32	282	5632455	5634975	congruent	OFF	1	3	TheChair3_congr_captions.mp4	RIGHT	3.06	RIGHT	26	Sub_IA	Sub_IA	subs	1	7	1	1	42	3	70	50	90	80	80	60	3	2	2	3	2	2	4	5	5	2
AUS01	AUS	EN	20	14	#NULL!	#NULL!	F	N	N	R	32	sub32	282	5632455	5634975	congruent	OFF	1	3	TheChair3_congr_captions.mp4	RIGHT	6.93	LEFT	42	Sub_IA	Sub_IA	subs	1	7	1	1	42	3	70	50	90	80	80	60	3	2	2	3	2	2	4	5	5	2
AUS01	AUS	EN	20	14	#NULL!	#NULL!	F	N	N	R	32	sub32	282	5632455	5634975	congruent	OFF	1	3	TheChair3_congr_captions.mp4	RIGHT	2.87	LEFT	27	Sub_IA	Sub_IA	subs	1	7	1	1	42	3	70	50	90	80	80	60	3	2	2	3	2	2	4	5	5	2
AUS01	AUS	EN	20	14	#NULL!	#NULL!	F	N	N	R	32	sub32	282	5632455	5634975	congruent	OFF	1	3	TheChair3_congr_captions.mp4	RIGHT	2.95	RIGHT	26	Sub_IA	Sub_IA	subs	1	7	1	1	42	3	70	50	90	80	80	60	3	2	2	3	2	2	4	5	5	2
AUS01	AUS	EN	20	14	#NULL!	#NULL!	F	N	N	R	32	sub32	282	5632455	5634975	congruent	OFF	1	3	TheChair3_congr_captions.mp4	RIGHT	1.96	RIGHT	21	Sub_IA	Sub_IA	subs	1	7	1	1	42	3	70	50	90	80	80	60	3	2	2	3	2	2	4	5	5	2
AUS01	AUS	EN	20	14	#NULL!	#NULL!	F	N	N	R	32	sub32	282	5632455	5634975	congruent	OFF	1	3	TheChair3_congr_captions.mp4	RIGHT	0.91	RIGHT	22	Sub_IA	Sub_IA	subs	1	7	1	1	42	3	70	50	90	80	80	60	3	2	2	3	2	2	4	5	5	2
AUS01	AUS	EN	20	14	#NULL!	#NULL!	F	N	N	R	33	sub33	283	5635055	5637215	congruent	OFF	1	3	TheChair3_congr_captions.mp4	RIGHT	3.08	LEFT	27	Sub_IA	Sub_IA	subs	1	7	1	1	42	3	70	50	90	80	80	60	3	2	2	3	2	2	4	5	5	2
AUS01	AUS	EN	20	14	#NULL!	#NULL!	F	N	N	R	33	sub33	283	5635055	5637215	congruent	OFF	1	3	TheChair3_congr_captions.mp4	RIGHT	2.98	LEFT	29	Sub_IA	Sub_IA	subs	1	7	1	1	42	3	70	50	90	80	80	60	3	2	2	3	2	2	4	5	5	2
[truncated: 460,124 more rows]
[truncated: 8 more columns]
