# Supplementary material for: Watching subtitled videos with the sound off affects viewers’ comprehension, cognitive load, immersion, enjoyment, and gaze patterns: A mixed-methods eye-tracking study
Source: PLoS One. 2024 Oct 7;19(10):e0306251. doi: 10.1371/journal.pone.0306251 (PMC11458047; doi:10.1371/journal.pone.0306251)
Supplement: S1 Data — (ZIP) [file pone.0306251.s001.zip › Data analysis_Revised after peer review_Feb 2024/1. Datasets for analysis/Questionnaire_dataset_Chronbach.csv]

Participant	ENJ_ON	ENJ_OFF	CAPTIV_ON	CAPTIV_OFF	DIFF_ON	DIFF_OFF	EFF_ON	EFF_OFF	FRU_ON	FRU_OFF
PL01	5	6	5	5	3	4	5	4	3	2
PL02	7	7	7	7	1	2	6	6	1	2
PL03	5	4	6	5	2	3	4	4	2	4
PL04	7	2	7	4	1	6	5	6	1	5
PL05	6	5	6	6	6	3	3	5	3	3
PL06	5	6	5	5	2	4	5	6	1	2
PL07	4	6	5	6	2	1	3	1	2	1
PL08	6	3	6	4	2	6	2	5	1	2
PL09	5	5	5	6	2	4	3	4	2	2
PL10	5	3	5	3	4	4	5	7	5	6
PL11	3	3	4	3	3	6	3	6	1	2
PL12	7	4	7	6	2	2	1	4	1	3
PL13	6	7	6	6	6	3	3	3	4	4
PL14	7	7	7	6	1	2	1	5	1	2
PL15	6	4	5	5	2	5	5	6	1	1
PL16	4	2	5	4	2	5	2	6	1	5
PL17	6	6	6	5	2	4	2	5	1	5
PL18	6	3	6	4	2	6	2	7	1	5
PL19	4	2	5	4	2	5	3	5	2	4
PL20	6	4	6	4	1	3	2	6	1	4
PL21	6	6	6	6	2	2	2	2	1	2
PL22	6	6	6	6	3	3	3	3	1	3
PL23	6	5	6	6	2	2	2	2	1	2
PL24	7	1	6	1	1	3	1	7	1	7
PL25	5	4	6	3	3	4	5	5	4	4
PL26	6	6	5	5	2	2	3	4	4	4
PL27	7	6	7	7	2	5	2	6	1	4
PL28	4	5	2	4	6	5	6	6	5	5
PL29	6	3	5	3	2	4	3	5	2	4
PL30	6	3	6	4	1	4	2	5	2	5
PL31	6	3	5	7	2	5	4	6	2	6
PL32	7	7	7	7	4	3	4	4	3	4
PL33	6	4	5	3	3	5	4	6	3	4
PL34	7	5	7	5	4	3	4	4	2	1
PL35	6	5	6	6	1	1	4	2	2	1
PL36	6	3	6	5	1	3	1	3	1	6
PL37	6	5	5	6	2	1	2	3	2	5
PL38	6	4	6	5	1	5	2	6	1	4
PL39	6	4	7	6	1	2	1	3	1	2
PL40	5	4	5	4	2	3	4	7	3	7
PL41	7	2	7	5	1	4	2	5	2	5
PL42	5	5	5	6	2	3	2	3	4	2
PL43	6	3	6	5	1	2	3	6	1	5
PL44	6	6	6	6	3	3	4	5	1	3
PL45	6	2	6	3	2	4	3	6	2	6
PL46	6	6	6	6	2	3	4	3	3	2
PL47	6	6	6	6	4	6	4	7	4	6
PL48	7	6	6	4	2	2	2	7	1	2
PL49	5	2	6	4	2	3	3	6	2	6
PL50	6	5	6	5	2	3	2	3	1	4
PL51	7	2	6	3	2	6	2	5	1	2
PL52	7	7	7	7	2	4	3	5	1	1
PL53	7	5	7	6	2	5	3	7	1	4
PL54	7	6	7	7	1	3	2	6	1	5
PL55	6	4	6	5	2	5	3	4	3	4
PL56	5	3	5	5	2	6	2	7	2	5
PL57	5	3	5	6	4	6	5	6	2	3
PL58	5	4	5	3	2	5	5	5	2	4
PL59	7	7	7	7	3	2	5	2	1	2
PL60	7	7	7	7	3	6	3	5	1	4
PL61	6	4	6	4	5	7	5	7	3	6
PL62	5	3	5	4	2	4	2	5	1	3
PL63	4	3	4	4	4	3	6	6	4	4
PL64	6	4	6	7	3	6	5	7	2	5
PL65	5	6	5	6	5	2	4	3	3	2
UK01	5	6	6	6	2	5	1	2	1	2
UK02	6	6	6	5	1	2	2	2	1	2
UK03	5	4	5	4	1	1	2	2	3	1
UK04	6	6	6	5	2	3	3	4	1	1
UK05	5	3	5	2	3	5	2	6	1	6
UK06	6	7	7	7	1	3	2	5	1	2
UK07	7	6	7	6	2	1	6	3	7	4
UK08	5	4	4	3	2	5	2	6	3	5
UK09	4	3	4	4	3	6	4	6	3	5
UK11	4	4	4	4	2	2	2	2	1	1
UK12	3	3	3	2	5	3	2	5	2	3
UK13	6	4	6	4	2	3	2	5	2	4
UK14	4	4	3	5	2	2	3	5	2	4
UK15	7	7	7	7	1	3	1	2	1	1
UK16	5	3	4	4	1	4	1	5	1	4
UK17	1	4	2	3	1	2	2	2	5	2
UK20	7	7	7	7	2	4	1	5	3	4
UK21	7	7	7	7	2	2	4	5	1	2
UK22	3	4	2	5	1	3	5	7	3	5
UK23	5	3	5	4	2	6	2	5	2	4
UK24	4	7	4	7	5	3	6	7	4	4
UK25	3	2	4	3	3	6	4	7	3	4
UK26	6	6	6	5	1	3	2	4	2	4
UK27	7	4	7	7	2	1	2	2	1	1
UK28	7	7	7	7	1	3	6	2	4	2
UK29	6	4	6	5	3	6	4	7	2	7
UK30	5	4	4	3	3	3	3	5	4	2
UK31	5	4	5	5	3	5	3	6	1	6
UK32	6	4	6	4	2	5	2	5	2	6
UK33	7	7	7	6	1	2	1	4	1	3
UK34	7	7	7	6	1	1	1	1	1	1
UK35	6	6	5	6	2	4	2	6	3	4
UK36	5	4	5	4	2	4	2	5	1	4
UK37	5	3	5	3	2	5	3	5	1	5
UK38	6	6	5	3	2	5	3	5	2	3
UK39	7	5	6	4	2	3	2	5	1	2
UK40	6	7	7	7	2	2	4	3	1	1
UK41	7	6	6	7	1	1	1	2	1	1
UK42	6	2	6	2	2	7	3	6	1	7
UK43	6	4	5	6	2	5	3	6	2	4
UK44	7	6	5	7	1	1	2	3	2	1
UK45	5	3	6	4	3	5	2	4	1	2
UK46	3	4	3	5	5	2	4	5	5	3
AUS01	3	2	3	2	2	3	4	4	3	3
AUS02	7	6	7	6	3	5	4	6	2	5
AUS03	5	2	6	3	2	2	2	6	2	4
AUS04	4	5	4	4	3	3	4	4	1	4
AUS05	2	1	3	1	1	4	4	6	2	3
AUS06	5	6	3	6	4	4	3	6	2	5
AUS07	7	4	7	3	1	6	1	7	1	7
AUS08	5	2	5	1	3	6	5	4	2	5
AUS09	7	7	7	6	1	2	2	4	1	1
AUS11	4	4	4	4	2	4	2	3	3	3
AUS13	5	2	4	4	2	5	5	5	4	5
AUS14	4	5	4	4	5	2	3	7	4	5
AUS15	5	3	5	2	7	6	6	7	5	7
AUS16	6	6	7	7	1	3	2	4	1	2
AUS17	4	2	4	2	4	5	5	6	3	7
AUS18	7	3	6	7	1	2	1	7	1	4
AUS19	6	5	6	5	2	2	2	6	1	3
AUS20	6	6	5	6	3	2	6	3	3	3
AUS21	7	6	7	5	1	3	1	4	1	2
AUS22	4	5	4	5	1	1	2	1	1	1
AUS23	3	3	6	3	4	5	4	4	4	4
AUS24	5	4	5	4	2	3	3	6	3	5
AUS25	4	4	4	4	2	4	2	3	1	2
AUS26	3	4	3	4	4	5	4	6	4	4
AUS27	6	5	6	6	2	3	3	3	2	4
AUS28	4	4	5	4	5	6	6	6	3	5
AUS29	4	2	3	2	4	7	4	7	4	6
AUS30	7	7	7	7	1	1	2	4	2	2
AUS31	6	4	6	3	2	3	2	6	1	6
AUS32	5	5	5	3	2	6	5	6	1	5
AUS33	5	5	5	5	2	4	5	6	2	2
AUS34	7	6	7	7	1	3	1	4	1	1
AUS35	5	2	5	4	5	2	3	3	2	6
AUS36	7	6	7	6	1	2	1	2	1	1
AUS37	6	5	6	6	2	3	1	5	2	3
AUS38	6	5	6	5	2	3	4	6	2	3
AUS39	6	3	6	3	2	5	5	6	2	7
AUS40	4	4	5	3	2	4	3	5	3	4
AUS41	5	5	5	5	5	6	5	7	2	3
AUS42	5	4	5	4	3	5	3	7	1	5
AUS43	6	4	6	4	1	3	2	5	1	3
AUS44	6	4	6	3	1	7	5	7	1	5
AUS45	6	4	5	4	5	4	5	6	3	6
AUS46	4	3	5	6	2	5	3	7	3	6
AUS48	5	5	5	5	1	2	3	2	2	2
AUS50	4	3	3	3	2	5	3	4	2	5
AUS52	5	6	5	5	2	4	2	7	1	3
AUS53	7	2	7	3	2	3	3	5	1	4
AUS54	4	5	3	4	6	5	4	7	2	6
AUS55	6	5	6	6	3	4	3	4	1	1
AUS57	5	5	5	4	1	5	4	5	1	3
AUS58	6	2	6	2	3	4	3	5	2	4
AUS59	7	7	7	7	1	1	2	2	1	1
