# Supplementary material for: Watching subtitled videos with the sound off affects viewers’ comprehension, cognitive load, immersion, enjoyment, and gaze patterns: A mixed-methods eye-tracking study
Source: PLoS One. 2024 Oct 7;19(10):e0306251. doi: 10.1371/journal.pone.0306251 (PMC11458047; doi:10.1371/journal.pone.0306251)
Supplement: S1 Data — (ZIP) [file pone.0306251.s001.zip › Data analysis_Revised after peer review_Feb 2024/CC_revised/CC_global_Saccade_Exp2.Rmd]

---
title: "Crossover Counts_Subtitle-level"
author: "VR"
date: "Feb 2024"
output: html_document
---


```{r, echo=T, results='hide', message=FALSE,  warning=FALSE}
sessionInfo() # R version 4.3.2 (2023-10-31 ucrt)

# load libraries
library(lattice)
library(lme4)
library(lmerTest)
library(emmeans)
library(sjPlot)
library(MASS)
library(tidyverse)
library(ggplot2)
library(pastecs)
library(udpipe)
library(optimx)
library(psych)
library(nlme)
```


```{r}
global <- read.csv ("Exp2_Global_SaccadeReport_merged.csv", header=T) # 462,123 obs, 59 vars
```

**NOTES ABOUT DATA EXCLUSIONS**:    

- PL42, PL47, UK19, UK44, AUS05, AUS07, AUS51 are excluded due to low eye-tracking data quality.    

- UK10, UK18, AUS12, AUS49, AUS51, AUS56 are excluded because they are not native speakers of English, or because they are *American* English native speakers (not British or Australian).   


## Global dataset processing

```{r, echo=T, results='hide'}
glimpse(global) 
names(global)

global$subj  = as.factor(global$subj)
global$audio.cond  = as.factor(global$audio.cond)
global$native.lang = as.factor(global$native.lang)
global$group  = as.factor(global$group)
global$unique.sub.id = as.factor(global$unique.sub.id)
global$sub.cond = as.factor(global$sub.cond)
global$sub.id  = as.factor(global$sub.id)

global$CURRENT_SAC_DIRECTION = as.factor(global$CURRENT_SAC_DIRECTION)
global$sacc_start_IA_label  = as.factor(global$sacc_start_IA_label)
global$sacc_end_IA_label  = as.factor(global$sacc_end_IA_label)
```


## Data Exclusions & variable creation

```{r, echo=T, results='hide'}
cc.df <- data.frame(global) 

cc.df = cc.df [!cc.df$subj %in% c("PL42", "PL47", "UK19", "UK44", "AUS05", "AUS07","AUS51"),] # 445,123 rows
cc.df = cc.df [!cc.df$subj %in% c("UK10", "UK18", "AUS12", "AUS49", "AUS51", "AUS56"),] # 430,872 rows
cc.df<-cc.df[cc.df$sub.cond=="congruent",] # 292,480 rows

summary(cc.df$CURRENT_SAC_AMPLITUDE)
summary(cc.df$CURRENT_SAC_DIRECTION) 
cc.df<-subset(cc.df, CURRENT_SAC_DIRECTION != ".") # 285,214 rows
cc.df<-subset(cc.df, sacc_start_IA_label != ".") # 280,175 rows
cc.df<-subset(cc.df, sacc_end_IA_label != ".") # 276,238 rows

cc.df<-subset(cc.df, (sacc_start_IA_label == "Sub_IA" & sacc_end_IA_label == "Video_IA")|
                   (sacc_start_IA_label == "Video_IA" & sacc_end_IA_label == "Sub_IA"))  # 66,714 rows

# create  variable 'crossover counts' by aggregating saccade amplitude
glimpse(cc.df)
cross.df<-aggregate(CURRENT_SAC_AMPLITUDE~subj+group+native.lang+unique.sub.id+audio.cond+TRIAL_INDEX+age+education+gender+AVT_Pref_bin,
                   data=cc.df,length) # 33,439 rows

glimpse(cross.df) # 33,439 obs, 11 vars
names(cross.df)
names(cross.df)[11] <- "cross.count"
cross.df$cross.count = as.numeric(cross.df$cross.count) 
```


## Crossover Counts (CC) Descriptives & Visualisations

```{r, echo=T, results='hide'}
# mean and sd
cat("\n mean", mean(cross.df$cross.count, na.rm=T)) #   mean 1.995096
cat("\n sd ", sd(cross.df$cross.count, na.rm=T)) #  sd  0.9236865
```


```{r, echo=F, warning=FALSE, message=FALSE}
summary(cross.df$cross.count)
psych::describe(cross.df$cross.count) 

# normality plots
qqnorm(cross.df$cross.count, main = 'Normal Q-Q plot (Crossover Count)') 
hist(cross.df$cross.count, main = 'Crossover Count') 
hist(log(cross.df$cross.count), main = 'Crossover Count (log)')
hist(sqrt(cross.df$cross.count), main = 'Crossover Count(sqrt)') 

# means by sound
cross.df %>%
  group_by(audio.cond) %>%
  summarise(mean_CrossNum=mean(cross.count))

# means by group (language variety)
cross.df %>%
  group_by(group) %>%
  summarise(avg_CrossNum=mean(cross.count))

# means & SD by sound and group
a<-aggregate(cross.count~audio.cond*group,data=cross.df,mean,na.rm=TRUE)
b<-aggregate(cross.count~audio.cond*group,data=cross.df,sd,na.rm=TRUE)
meansd<-merge(a,b,by=c('audio.cond','group'))
knitr::kable(meansd, digits=3, col.names=c("Audio Condition","Language Group","Mean","SD"))

# line graph by sound and group
cross.df$audio.cond<-relevel(cross.df$audio.cond,"ON")
cross.df$group<-relevel(cross.df$group,"UK")
ggplot(data=cross.df, aes(x=audio.cond, y=cross.count, group=group, color=group))+ 
  geom_line(stat='summary', fun.y='mean') + 
  geom_point(stat='summary', fun.y='mean') +
  xlab("Audio Condition") + ylab("Crossover Counts")
```


## Contrast Setting & releveling

```{r, results='hide'}
# check contrasts
contrasts(cross.df$audio.cond) # dummy/treatment coding

# sound ON as the reference level
cross.df$audio.cond<-relevel(cross.df$audio.cond,"ON")

# UK as the reference level
cross.df$group<-relevel(cross.df$group,"UK")
```

# Modelling for CC (global analysis, CC>0)

Intermediary steps, including those run with uncorrelated slopes, are omitted for brevity.

```{r, eval = F, echo = T, results='hide', message=FALSE, warning=FALSE}
# failed to converge or singular fits, unless otherwise marked
cc.lmer.01 = lmer(cross.count ~ audio.cond*group + (1+audio.cond*group|subj) + (1+audio.cond*group|unique.sub.id), data=cross.df) 

cc.lmer.02 = lmer(cross.count ~ audio.cond*group + (1+audio.cond*group|subj) + (1+audio.cond+group|unique.sub.id), data=cross.df) 

cc.lmer.03 = lmer(cross.count ~ audio.cond*group + (1+audio.cond*group|subj)+(1+audio.cond|unique.sub.id), data=cross.df) 

cc.lmer.04 = lmer(cross.count ~ audio.cond*group + (1+audio.cond*group|subj) + (1|unique.sub.id), data=cross.df) 

cc.lmer.05 = lmer(cross.count ~ audio.cond*group + (1+audio.cond|subj)+(1+audio.cond*group|unique.sub.id), data=cross.df) 

cc.lmer.06 = lmer(cross.count ~ audio.cond*group + (1|subj)+(1+audio.cond*group|unique.sub.id), data=cross.df) 

cc.lmer.07 = lmer(cross.count ~ audio.cond*group + (1+audio.cond+group|subj)+(1+audio.cond+group|unique.sub.id), data=cross.df) 

cc.lmer.08 = lmer(cross.count ~ audio.cond*group + (1+audio.cond+group|subj)+(1+audio.cond|unique.sub.id), data=cross.df) 

cc.lmer.09 = lmer(cross.count ~ audio.cond*group + (1+audio.cond+group|subj) + (1|unique.sub.id), data=cross.df)

cc.lmer.10 = lmer(cross.count ~ audio.cond*group + (1+audio.cond|subj)+(1+audio.cond+group|unique.sub.id), data=cross.df) 

cc.lmer.11 = lmer(cross.count ~ audio.cond*group + (1+group|subj)+(1+audio.cond+group|unique.sub.id), data=cross.df)

cc.lmer.12 = lmer(cross.count ~ audio.cond*group + (1|subj)+(1+audio.cond+group|unique.sub.id), data=cross.df) 

cc.lmer.13 = lmer(cross.count ~ audio.cond*group + (1+audio.cond|subj)+ (1+audio.cond|unique.sub.id), data=cross.df) 

cc.lmer.14 = lmer(cross.count ~ audio.cond*group + (1+group|subj)+ (1+group|unique.sub.id), data=cross.df) 

cc.lmer.15 = lmer(cross.count ~ audio.cond*group + (1+audio.cond|subj)+(1+group|unique.sub.id) , data=cross.df)

cc.lmer.16 = lmer(cross.count ~ audio.cond*group + (1+group|subj)+(1+audio.cond|unique.sub.id) , data=cross.df)

cc.lmer.17 = lmer(cross.count ~ audio.cond*group + (1+audio.cond|subj) + (1|unique.sub.id), data=cross.df) # fitted OK

cc.lmer.18= lmer(cross.count ~ audio.cond*group + (1+group|subj) + (1|unique.sub.id), data=cross.df)

cc.lmer.19 = lmer(cross.count ~ audio.cond*group + (1|subj)+(1+audio.cond|unique.sub.id), data=cross.df) # fitted OK

cc.lmer.20 = lmer(cross.count ~ audio.cond*group + (1|subj)+(1+group|unique.sub.id), data=cross.df) 

cc.lmer.min = lmer(cross.count ~ audio.cond*group + (1|subj) + (1|unique.sub.id), data=cross.df) # fitted OK
```


```{r, echo=F, results='hide'}
# fitted models
cc.lmer.min = lmer(cross.count ~ audio.cond*group + (1|subj) + (1|unique.sub.id), data=cross.df) 
cc.lmer.17 = lmer(cross.count ~ audio.cond*group + (1+audio.cond|subj) + (1|unique.sub.id), data=cross.df) 
cc.lmer.19 = lmer(cross.count ~ audio.cond*group + (1|subj)+(1+audio.cond|unique.sub.id), data=cross.df)
```

```{r, message=FALSE, warning=FALSE}
anova(cc.lmer.min, cc.lmer.17, cc.lmer.19) # cc.lmer.17
```

# Final CC Model 

```{r, message=FALSE, warning=FALSE}
#  run PCA
summary(rePCA(cc.lmer.17))

# model details
summary(cc.lmer.17) 

# get table of model coefficients 
tab_model(cc.lmer.17, file = "CC_lme_cc.lmer.17.doc")
```

## Extract pairwise comparisons of means 

```{r, message=FALSE, warning=FALSE}
# Obtain marginal means of the predictions
library(emmeans)
emm <- emmeans(cc.lmer.17, ~ audio.cond | group)
```

```{r, message=FALSE, warning=FALSE}
# plot  marginal means
plot(emm)
emmip(emm, group ~ audio.cond, CIs = TRUE)
```

```{r, message=FALSE, warning=FALSE}
emm1 = emmeans(cc.lmer.17, specs = pairwise ~ audio.cond:group)
emm1

emm1$contrasts %>%
     summary(infer = TRUE)
```


```{r, eval = F, echo =FALSE, message=FALSE, warning=FALSE}
## Model checks

# plot residuals
res <- resid(cc.lmer.17)
hist(res, breaks = 10, las = 1, col = 1, border = "white", xlab = "Residual",main='')

# residuals against fitted
res <- resid(cc.lmer.17)
fit <- fitted(cc.lmer.17)
plot(res ~ fit, pch=5); abline(0,0, col="red")

plot(cc.lmer.17)

# residuals against raw response
plot(resid(cc.lmer.17), cross.df$cross.count)

# distrib of residuals
qqnorm(resid(cc.lmer.17))

library(lattice)
qqmath(cc.lmer.17)

# ranefs
ranef(cc.lmer.17)$subj 
ranef(cc.lmer.17)$unique.sub.id 

dotplot(ranef(cc.lmer.17,condVar=TRUE), lattice.options=list(layout=c(1,2)))
dplot.cc<-dotplot(ranef(cc.lmer.17,condVar=TRUE))
dplot.cc$unique.sub.id
dplot.cc$subj
```


## Covariates addition

```{r, echo=T, results='hide'}
glimpse(cross.df) 
cross.df$gender  = as.factor(cross.df$gender)
cross.df$AVT_Pref_bin  = as.factor(cross.df$AVT_Pref_bin)

levels(cross.df$gender)
levels(cross.df$AVT_Pref_bin)
```


```{r}
# fit model
cc.lmer.17.extra = lmer(cross.count ~ audio.cond*group + gender + age + education + AVT_Pref_bin + (1+audio.cond|subj) + (1|unique.sub.id), data=cross.df) 
  
summary(cc.lmer.17.extra) # t-values are small, none of the covariates are significant

# model explains virtually no additional variance at all
tab_model(cc.lmer.17.extra,file = "CC_lme_cc.lmer.17.extra.doc")

# compare models
anova(cc.lmer.17,cc.lmer.17.extra) # original model (mod 17) has lower AIC & BIC
```
