# Supplementary material for: Watching subtitled videos with the sound off affects viewers’ comprehension, cognitive load, immersion, enjoyment, and gaze patterns: A mixed-methods eye-tracking study
Source: PLoS One. 2024 Oct 7;19(10):e0306251. doi: 10.1371/journal.pone.0306251 (PMC11458047; doi:10.1371/journal.pone.0306251)
Supplement: S1 Data — (ZIP) [file pone.0306251.s001.zip › Data analysis_Revised after peer review_Feb 2024/Chronbach's alpha/CL_Chronbach.Rmd]

---
title: "Chronbach's alpha"
author: "VR"
date: "Feb 2024"
output: html_document
---


```{r, echo=T, results='hide', message=FALSE,  warning=FALSE}
sessionInfo() # R version  4.3.2 (2023-10-31 ucrt)

# load libraries
library(tidyverse)
library(ltm) 
```

```{r, echo=T, results='hide', message=FALSE,  warning=FALSE}
# import df
alpha.df <- read.csv ("Questionnaire_dataset_Chronbach.csv", header=T) # 161 obs, 11 vars

# inspect df
glimpse(alpha.df)
names(alpha.df)
```

```{r, echo=T, results='hide', message=FALSE,  warning=FALSE}
# subset df as to have only cognitive load (CL) indicators (sound ON condition)
CL.ON.df <- subset(alpha.df, select=c(6,8,10))

# subset df as to have only cognitive load (CL) indicators (sound OFF condition)
CL.OFF.df <- subset(alpha.df, select=c(7,9,11))
```

```{r}
# calculate cronbach's alpha for Cognitive Load sound ON
cronbach.alpha(CL.ON.df, CI=TRUE, standardized=TRUE) # alpha: 0.749

# calculate cronbach's alpha for Cognitive Load sound OFF
cronbach.alpha(CL.OFF.df, CI=TRUE, standardized=TRUE) # alpha: 0.813
```


```{r, echo=T, results='hide', message=FALSE,  warning=FALSE}
# subset df as to have only ENJOYMENT and CAPTIVATION (sound ON condition)
names(alpha.df)
EnjCap.ON.df <- subset(alpha.df, select=c(2,4))

# subset df as to have only ENJOYMENT and CAPTIVATION (sound OFF condition)
names(alpha.df)
EnjCap.OFF.df <- subset(alpha.df, select=c(3,5))
```

```{r}
# calculate cronbach's alphaENJOYMENT and CAPTIVATION (sound ON condition)
cronbach.alpha(EnjCap.ON.df, CI=TRUE, standardized=TRUE) # alpha: 0.924


# calculate cronbach's alpha ENJOYMENT and CAPTIVATION (sound OFF condition)
cronbach.alpha(EnjCap.OFF.df, CI=TRUE, standardized=TRUE) # alpha: 0.85
```


```{r}

```
