# Supplementary material for: Watching subtitled videos with the sound off affects viewers’ comprehension, cognitive load, immersion, enjoyment, and gaze patterns: A mixed-methods eye-tracking study
Source: PLoS One. 2024 Oct 7;19(10):e0306251. doi: 10.1371/journal.pone.0306251 (PMC11458047; doi:10.1371/journal.pone.0306251)
Supplement: S1 Data — (ZIP) [file pone.0306251.s001.zip › Data analysis_Revised after peer review_Feb 2024/MFD_revised/MFD_global_IA_Exp2.Rmd]

---
title: "MFD_Subtitle-level"
author: "VR"
date: "Feb 2024"
output: html_document
---


```{r, echo=T, results='hide', message=FALSE,  warning=FALSE}
sessionInfo() # R version  4.3.2 (2023-10-31 ucrt)

# load libraries
library(lattice)
library(lme4)
library(lmerTest)
library(emmeans)
library(sjPlot)
library(MASS)
library(tidyverse)
library(ggplot2)
library(pastecs)
library(udpipe)
library(optimx)
library(psych)
library(nlme)
```

```{r}
# import df (global IA report)
global <- read.csv ("Exp2_Global_IA report_merged.csv", header=T) # 123,032 obs, 75 vars
```


**NOTES ABOUT DATA EXCLUSIONS**:    

- PL42, PL47, UK19, UK44, AUS05, AUS07, AUS51 are excluded due to low eye-tracking data quality.    

- UK10, UK18, AUS12, AUS49, AUS51, AUS56 are excluded because they are not native speakers of English, or because they are *American* English native speakers (not British or Australian).   


## Global dataset processing

```{r, echo=T, results='hide'}
summary(global)
glimpse(global)
names(global)

global$subj  = as.factor(global$subj)
global$unique.sub.id = as.factor(global$unique.sub.id)
global$audio.cond  = as.factor(global$audio.cond)
global$group  = as.factor(global$group)
global$sub.cond = as.factor(global$sub.cond)
global$sub.id  = as.factor(global$sub.id)
global$IA_LABEL = as.factor(global$IA_LABEL)
```


## Data exclusions & variable creation

```{r, echo=T, results='hide'}
# create variable
global$MFD <- global$IA_DWELL_TIME/global$IA_FIXATION_COUNT # 76 vars
global <- subset(global, select=c(1:18, 76, 19:75))
summary(global$MFD)

mfd.df <- data.frame(global)  # 123,032 rows

mfd.df = mfd.df [!mfd.df$subj %in% c("PL42", "PL47", "UK19", "UK44", "AUS05", "AUS07","AUS51"),] # 117,936 rows
mfd.df = mfd.df [!mfd.df$subj %in% c("UK10", "UK18", "AUS12", "AUS49", "AUS51", "AUS56"),] # 114,296 rows
mfd.df<-mfd.df[mfd.df$sub.cond=="congruent",] # 76,172 rows

summary(mfd.df$MFD) # 5822 NAs
mfd.df = mfd.df[mfd.df$MFD!="NaN",] # 70,350 rows
summary(mfd.df$MFD)
```

# IA = SUB Analysis   

MFD analysis run on the subtitle region.

```{r}
mfd.df_sub<-mfd.df[mfd.df$IA_LABEL=="Sub_IA",] # 36,591 obs, 76 vars
```


## MFD Descriptives & Visualisations

```{r, echo=T, results='hide'}
cat("\n mean", mean(mfd.df_sub$MFD, na.rm=T)) #  mean 205.4087
cat("\n sd", sd(mfd.df_sub$MFD, na.rm=T)) #  sd 60.89893
```

```{r,echo=F, warning=FALSE, message=FALSE}
psych::describe(mfd.df_sub$MFD)
summary(mfd.df$MFD)

# normality plots
qqnorm(mfd.df_sub$MFD, main = 'Normal Q-Q plot (MFD - Subtitle Area, MFD >0)') 
hist(mfd.df_sub$MFD, main = 'MFD - Subtitle Area, MFD > 0')
hist(log(mfd.df_sub$MFD), main = 'MFD(log) - Subtitle Area, MFD > 0') 

# means by sound
mfd.df_sub %>%
  group_by(audio.cond) %>%
  summarise(avg_MFD=mean(MFD))

# means by group (language variety)
mfd.df_sub %>%
  group_by(group) %>%
  summarise(avg_MFD=mean(MFD))

# means and SDs by sound and group 
a<-aggregate(MFD~audio.cond*group,data=mfd.df_sub,mean,na.rm=TRUE)
b<-aggregate(MFD~audio.cond*group,data=mfd.df_sub,sd,na.rm=TRUE)
meansd<-merge(a,b,by=c('audio.cond','group'))
knitr::kable(meansd, digits=2, col.names=c("Audio Condition", "Language Group","Mean","SD"))

# line graph by sound and group
mfd.df_sub$group<-relevel(mfd.df_sub$group,"UK")
mfd.df_sub$audio.cond<-relevel(mfd.df_sub$audio.cond,"ON")
ggplot(data=mfd.df_sub, aes(x=audio.cond, y=MFD, group=group, color=group))+ 
  geom_line(stat='summary', fun.y='mean') + 
  geom_point(stat='summary', fun.y='mean') +
  xlab("Audio Condition") + ylab("MFD(ms)")
```

## Contrast Setting & releveling

```{r, echo = T, results='hide'}
# check contrasts
contrasts(mfd.df_sub$audio.cond) # dummy/treatment coding

# sound ON as the reference level
mfd.df_sub$audio.cond<-relevel(mfd.df_sub$audio.cond,"ON")	

# UK as the reference level (language variety group)
mfd.df_sub$group<-relevel(mfd.df_sub$group,"UK")
```


# Modelling for MFD (global analysis, IA = SUB, MFD>0)

Intermediary steps, including those run with uncorrelated slopes, are omitted for brevity.

```{r, eval=F, echo=T, results='hide'}
s.lmer.max = lmer(log(MFD) ~ audio.cond*group + (1+audio.cond*group|subj) + (1+audio.cond*group|unique.sub.id), data=mfd.df_sub) 

s.lmer.min = lmer(log(MFD) ~ audio.cond*group + (1|subj) + (1|unique.sub.id), data=mfd.df_sub) 
summary(s.lmer.min)
```


```{r, eval=F, echo=T, results='hide'}
# failed to converge or singular fits, unless marked otherwise
s.lmer.01 = lmer(log(MFD) ~ audio.cond*group +(1+audio.cond*group|subj)+ (1+audio.cond|unique.sub.id), data=mfd.df_sub) 

s.lmer.02 = lmer(log(MFD) ~ audio.cond*group +(1+audio.cond*group|subj)+ (1+group|unique.sub.id), data=mfd.df_sub) 

s.lmer.03 = lmer(log(MFD) ~ audio.cond*group + (1+audio.cond*group|subj) + (1|unique.sub.id), data=mfd.df_sub) 


s.lmer.04 = lmer(log(MFD) ~ audio.cond*group +(1+audio.cond+group|subj)+ (1+audio.cond+group|unique.sub.id), data=mfd.df_sub) 

s.lmer.05 = lmer(log(MFD) ~ audio.cond*group +(1+audio.cond+group|subj)+ (1+audio.cond|unique.sub.id), data=mfd.df_sub) 

s.lmer.06 = lmer(log(MFD) ~ audio.cond*group +(1+audio.cond+group|subj)+ (1+group|unique.sub.id), data=mfd.df_sub) 

s.lmer.07 = lmer(log(MFD) ~ audio.cond*group +(1+audio.cond+group|subj)+ (1|unique.sub.id), data=mfd.df_sub) 

s.lmer.08 = lmer(log(MFD) ~ audio.cond*group + (1+audio.cond|subj) + (1|unique.sub.id), data=mfd.df_sub) # fitted OK

s.lmer.09 = lmer(log(MFD) ~ audio.cond*group + (1+group|subj) + (1|unique.sub.id), data=mfd.df_sub)


s.lmer.10 = lmer(log(MFD) ~ audio.cond*group+(1+audio.cond|subj)+(1+audio.cond*group|unique.sub.id), data=mfd.df_sub) 

s.lmer.11 = lmer(log(MFD) ~ audio.cond*group+(1+audio.cond|subj)+(1+audio.cond+group|unique.sub.id), data=mfd.df_sub)

s.lmer.12 = lmer(log(MFD) ~ audio.cond*group+(1+audio.cond|subj)+(1+audio.cond|unique.sub.id), data=mfd.df_sub) # fitted OK

s.lmer.13 = lmer(log(MFD) ~ audio.cond*group+(1+group|subj)+(1+group|unique.sub.id), data=mfd.df_sub) 

s.lmer.14 = lmer(log(MFD) ~ audio.cond*group+(1+audio.cond|subj)+(1+group|unique.sub.id), data=mfd.df_sub)

s.lmer.15 = lmer(log(MFD) ~ audio.cond*group+(1+group|subj)+(1+audio.cond|unique.sub.id), data=mfd.df_sub)


s.lmer.16 = lmer(log(MFD) ~ audio.cond*group+(1|subj)+(1+audio.cond*group|unique.sub.id), data=mfd.df_sub) 

s.lmer.17 = lmer(log(MFD) ~ audio.cond*group+(1|subj)+(1+audio.cond+group|unique.sub.id), data=mfd.df_sub) 

s.lmer.18 = lmer(log(MFD) ~ audio.cond*group+(1|subj)+(1+audio.cond|unique.sub.id), data=mfd.df_sub) 

s.lmer.19 = lmer(log(MFD) ~ audio.cond*group+(1|subj)+(1+group|unique.sub.id), data=mfd.df_sub) 
```

```{r, echo=F, results='hide'}
# only models fitted
s.lmer.min = lmer(log(MFD) ~ audio.cond*group + (1|subj) + (1|unique.sub.id), data=mfd.df_sub) 
s.lmer.08 = lmer(log(MFD) ~ audio.cond*group + (1+audio.cond|subj) + (1|unique.sub.id), data=mfd.df_sub) 
s.lmer.12 = lmer(log(MFD) ~ audio.cond*group +(1+audio.cond|subj)+ (1+audio.cond|unique.sub.id), data=mfd.df_sub)
```


```{r, warning=FALSE, message=FALSE}
anova(s.lmer.min,s.lmer.08, s.lmer.12) 
anova(s.lmer.08, s.lmer.12) # model 12
```


# Final MFD Model

```{r}
#  run PCA
summary(rePCA(s.lmer.12))

# model details
summary(s.lmer.12) 

# get table of model coefficients 
tab_model(s.lmer.12,file = "MFD_sub_s.lmer.12.doc")
```


## Extract pairwise comparisons of means

```{r, message=FALSE, warning=FALSE}
# Obtain marginal means of the predictions
library(emmeans)
emm <- emmeans(s.lmer.12, ~ audio.cond | group)
```

```{r, message=FALSE, warning=FALSE}
# plot marginal means
plot(emm)
emmip(emm, group ~ audio.cond, CIs = TRUE) 
```

```{r, message=FALSE, warning=FALSE}
emm1 = emmeans(s.lmer.12, specs = pairwise ~ audio.cond:group)
emm1

emm1$contrasts %>%
     summary(infer = TRUE)
```


```{r, eval = F, echo =FALSE, message=FALSE, warning=FALSE}
## Model checks

# plot residuals
res <- resid(s.lmer.12)
hist(res, breaks = 10, las = 1, col = 1, border = "white", xlab = "Residual",main='')

# residuals against fitted
res <- resid(s.lmer.12)
fit <- fitted(s.lmer.12)
plot(res ~ fit, pch=5); abline(0,0, col="red") 

plot(s.lmer.12)

# residuals against raw response
plot(resid(s.lmer.12), mfd.df_sub$MFD) 

# distrib of residuals
qqnorm(resid(s.lmer.12))

library(lattice)
qqmath(s.lmer.12)

# ranefs
ranef(s.lmer.12)$subj 
ranef(s.lmer.12)$unique.sub.id 

dotplot(ranef(s.lmer.12,condVar=TRUE), lattice.options=list(layout=c(1,2)))
dplot.cc<-dotplot(ranef(s.lmer.12,condVar=TRUE))
dplot.cc$unique.sub.id
dplot.cc$subj
```


## Covariates addition


```{r, echo=T, results='hide'}
glimpse(mfd.df_sub) 
mfd.df_sub$gender  = as.factor(mfd.df_sub$gender)
mfd.df_sub$AVT_Pref_bin  = as.factor(mfd.df_sub$AVT_Pref_bin)

levels(mfd.df_sub$gender)
levels(mfd.df_sub$AVT_Pref_bin)
```


```{r}
# fit model
s.lmer.12.extra = lmer(log(MFD) ~ audio.cond*group + gender + age + education + AVT_Pref_bin + (1+audio.cond|subj)+ (1+audio.cond|unique.sub.id), data=mfd.df_sub)

summary(s.lmer.12.extra) # t-values are very small, none of the covariates are significant

# model explains virtually no additional variance at all
tab_model(s.lmer.12.extra,file = "MFD_sub_s.lmer.12.extra.doc")

```


```{r}

```


```{r}

```
