# Supplementary material for: Watching subtitled videos with the sound off affects viewers’ comprehension, cognitive load, immersion, enjoyment, and gaze patterns: A mixed-methods eye-tracking study
Source: PLoS One. 2024 Oct 7;19(10):e0306251. doi: 10.1371/journal.pone.0306251 (PMC11458047; doi:10.1371/journal.pone.0306251)
Supplement: S1 Data — (ZIP) [file pone.0306251.s001.zip › Data analysis_Revised after peer review_Feb 2024/MFD_revised/MFD_sub_s.lmer.12.doc]

<table style="border-collapse:collapse; border:none;">
<tr>
<th style="border-top: double; text-align:center; font-style:normal; font-weight:bold; padding:0.2cm;  text-align:left; ">&nbsp;</th>
<th colspan="3" style="border-top: double; text-align:center; font-style:normal; font-weight:bold; padding:0.2cm; ">log(MFD)</th>
</tr>
<tr>
<td style=" text-align:center; border-bottom:1px solid; font-style:italic; font-weight:normal;  text-align:left; ">Predictors</td>
<td style=" text-align:center; border-bottom:1px solid; font-style:italic; font-weight:normal;  ">Estimates</td>
<td style=" text-align:center; border-bottom:1px solid; font-style:italic; font-weight:normal;  ">CI</td>
<td style=" text-align:center; border-bottom:1px solid; font-style:italic; font-weight:normal;  ">p</td>
</tr>
<tr>
<td style=" padding:0.2cm; text-align:left; vertical-align:top; text-align:left; ">(Intercept)</td>
<td style=" padding:0.2cm; text-align:left; vertical-align:top; text-align:center;  ">5.24</td>
<td style=" padding:0.2cm; text-align:left; vertical-align:top; text-align:center;  ">5.20&nbsp;&ndash;&nbsp;5.28</td>
<td style=" padding:0.2cm; text-align:left; vertical-align:top; text-align:center;  "><strong>&lt;0.001</strong></td>
</tr>
<tr>
<td style=" padding:0.2cm; text-align:left; vertical-align:top; text-align:left; ">audio cond [OFF]</td>
<td style=" padding:0.2cm; text-align:left; vertical-align:top; text-align:center;  ">0.04</td>
<td style=" padding:0.2cm; text-align:left; vertical-align:top; text-align:center;  ">0.02&nbsp;&ndash;&nbsp;0.07</td>
<td style=" padding:0.2cm; text-align:left; vertical-align:top; text-align:center;  "><strong>&lt;0.001</strong></td>
</tr>
<tr>
<td style=" padding:0.2cm; text-align:left; vertical-align:top; text-align:left; ">group [AUS]</td>
<td style=" padding:0.2cm; text-align:left; vertical-align:top; text-align:center;  ">0.04</td>
<td style=" padding:0.2cm; text-align:left; vertical-align:top; text-align:center;  ">&#45;0.01&nbsp;&ndash;&nbsp;0.09</td>
<td style=" padding:0.2cm; text-align:left; vertical-align:top; text-align:center;  ">0.111</td>
</tr>
<tr>
<td style=" padding:0.2cm; text-align:left; vertical-align:top; text-align:left; ">group [PL]</td>
<td style=" padding:0.2cm; text-align:left; vertical-align:top; text-align:center;  ">0.03</td>
<td style=" padding:0.2cm; text-align:left; vertical-align:top; text-align:center;  ">&#45;0.02&nbsp;&ndash;&nbsp;0.08</td>
<td style=" padding:0.2cm; text-align:left; vertical-align:top; text-align:center;  ">0.308</td>
</tr>
<tr>
<td style=" padding:0.2cm; text-align:left; vertical-align:top; text-align:left; ">audio cond [OFF] × group<br>[AUS]</td>
<td style=" padding:0.2cm; text-align:left; vertical-align:top; text-align:center;  ">&#45;0.00</td>
<td style=" padding:0.2cm; text-align:left; vertical-align:top; text-align:center;  ">&#45;0.03&nbsp;&ndash;&nbsp;0.02</td>
<td style=" padding:0.2cm; text-align:left; vertical-align:top; text-align:center;  ">0.831</td>
</tr>
<tr>
<td style=" padding:0.2cm; text-align:left; vertical-align:top; text-align:left; ">audio cond [OFF] × group<br>[PL]</td>
<td style=" padding:0.2cm; text-align:left; vertical-align:top; text-align:center;  ">&#45;0.01</td>
<td style=" padding:0.2cm; text-align:left; vertical-align:top; text-align:center;  ">&#45;0.04&nbsp;&ndash;&nbsp;0.01</td>
<td style=" padding:0.2cm; text-align:left; vertical-align:top; text-align:center;  ">0.345</td>
</tr>
<tr>
<td colspan="4" style="font-weight:bold; text-align:left; padding-top:.8em;">Random Effects</td>
</tr>

<tr>
<td style=" padding:0.2cm; text-align:left; vertical-align:top; text-align:left; padding-top:0.1cm; padding-bottom:0.1cm;">&sigma;<sup>2</sup></td>
<td style=" padding:0.2cm; text-align:left; vertical-align:top; padding-top:0.1cm; padding-bottom:0.1cm; text-align:left;" colspan="3">0.05</td>
</tr>

<tr>
<td style=" padding:0.2cm; text-align:left; vertical-align:top; text-align:left; padding-top:0.1cm; padding-bottom:0.1cm;">&tau;<sub>00</sub> <sub>unique.sub.id</sub></td>
<td style=" padding:0.2cm; text-align:left; vertical-align:top; padding-top:0.1cm; padding-bottom:0.1cm; text-align:left;" colspan="3">0.01</td>

<tr>
<td style=" padding:0.2cm; text-align:left; vertical-align:top; text-align:left; padding-top:0.1cm; padding-bottom:0.1cm;">&tau;<sub>00</sub> <sub>subj</sub></td>
<td style=" padding:0.2cm; text-align:left; vertical-align:top; padding-top:0.1cm; padding-bottom:0.1cm; text-align:left;" colspan="3">0.02</td>

<tr>
<td style=" padding:0.2cm; text-align:left; vertical-align:top; text-align:left; padding-top:0.1cm; padding-bottom:0.1cm;">&tau;<sub>11</sub> <sub>unique.sub.id.audio.condOFF</sub></td>
<td style=" padding:0.2cm; text-align:left; vertical-align:top; padding-top:0.1cm; padding-bottom:0.1cm; text-align:left;" colspan="3">0.00</td>

<tr>
<td style=" padding:0.2cm; text-align:left; vertical-align:top; text-align:left; padding-top:0.1cm; padding-bottom:0.1cm;">&tau;<sub>11</sub> <sub>subj.audio.condOFF</sub></td>
<td style=" padding:0.2cm; text-align:left; vertical-align:top; padding-top:0.1cm; padding-bottom:0.1cm; text-align:left;" colspan="3">0.00</td>

<tr>
<td style=" padding:0.2cm; text-align:left; vertical-align:top; text-align:left; padding-top:0.1cm; padding-bottom:0.1cm;">&rho;<sub>01</sub> <sub>unique.sub.id</sub></td>
<td style=" padding:0.2cm; text-align:left; vertical-align:top; padding-top:0.1cm; padding-bottom:0.1cm; text-align:left;" colspan="3">-0.38</td>

<tr>
<td style=" padding:0.2cm; text-align:left; vertical-align:top; text-align:left; padding-top:0.1cm; padding-bottom:0.1cm;">&rho;<sub>01</sub> <sub>subj</sub></td>
<td style=" padding:0.2cm; text-align:left; vertical-align:top; padding-top:0.1cm; padding-bottom:0.1cm; text-align:left;" colspan="3">-0.27</td>

<tr>
<td style=" padding:0.2cm; text-align:left; vertical-align:top; text-align:left; padding-top:0.1cm; padding-bottom:0.1cm;">ICC</td>
<td style=" padding:0.2cm; text-align:left; vertical-align:top; padding-top:0.1cm; padding-bottom:0.1cm; text-align:left;" colspan="3">0.30</td>

<tr>
<td style=" padding:0.2cm; text-align:left; vertical-align:top; text-align:left; padding-top:0.1cm; padding-bottom:0.1cm;">N <sub>subj</sub></td>
<td style=" padding:0.2cm; text-align:left; vertical-align:top; padding-top:0.1cm; padding-bottom:0.1cm; text-align:left;" colspan="3">156</td>

<tr>
<td style=" padding:0.2cm; text-align:left; vertical-align:top; text-align:left; padding-top:0.1cm; padding-bottom:0.1cm;">N <sub>unique.sub.id</sub></td>
<td style=" padding:0.2cm; text-align:left; vertical-align:top; padding-top:0.1cm; padding-bottom:0.1cm; text-align:left;" colspan="3">364</td>
<tr>
<td style=" padding:0.2cm; text-align:left; vertical-align:top; text-align:left; padding-top:0.1cm; padding-bottom:0.1cm; border-top:1px solid;">Observations</td>
<td style=" padding:0.2cm; text-align:left; vertical-align:top; padding-top:0.1cm; padding-bottom:0.1cm; text-align:left; border-top:1px solid;" colspan="3">36591</td>
</tr>
<tr>
<td style=" padding:0.2cm; text-align:left; vertical-align:top; text-align:left; padding-top:0.1cm; padding-bottom:0.1cm;">Marginal R<sup>2</sup> / Conditional R<sup>2</sup></td>
<td style=" padding:0.2cm; text-align:left; vertical-align:top; padding-top:0.1cm; padding-bottom:0.1cm; text-align:left;" colspan="3">0.009 / 0.304</td>
</tr>

</table>
