# Supplementary material for: Watching subtitled videos with the sound off affects viewers’ comprehension, cognitive load, immersion, enjoyment, and gaze patterns: A mixed-methods eye-tracking study
Source: PLoS One. 2024 Oct 7;19(10):e0306251. doi: 10.1371/journal.pone.0306251 (PMC11458047; doi:10.1371/journal.pone.0306251)
Supplement: S1 Data — (ZIP) [file pone.0306251.s001.zip › Data analysis_Revised after peer review_Feb 2024/SKIP_revised/SKIP_global_IA_Exp2.Rmd]

---
title: "Skipping_Subtitle-level"
author: "VR"
date: "Feb 2024"
output: html_document
---

```{r, echo=T, results='hide', message=FALSE,  warning=FALSE}
sessionInfo() # R version 4.3.2 (2023-10-31 ucrt)

# load libraries 
library(lattice)
library(lme4)
library(lmerTest)
library(emmeans)
library(sjPlot)
library(MASS)
library(tidyverse)
library(ggplot2)
library(pastecs)
library(udpipe)
library(optimx)
library(psych)
```


```{r}
# import df (global IA report)
global <- read.csv ("Exp2_Global_IA report_merged.csv", header=T) # 123,032 obs, 75 vars
```

**NOTES ABOUT DATA EXCLUSIONS**:    

- PL42, PL47, UK19, UK44, AUS05, AUS07, AUS51 are excluded due to low eye-tracking data quality.    

- UK10, UK18, AUS12, AUS49, AUS51, AUS56 are excluded because they are not native speakers of English, or because they are *American* English native speakers (not British or Australian).   


## Global dataset processing

```{r, echo=T, results='hide'}
summary(global)
glimpse(global)
names(global)

global$subj  = as.factor(global$subj)
global$audio.cond  = as.factor(global$audio.cond)
global$sub.cond = as.factor(global$sub.cond)
global$group  = as.factor(global$group)
global$sub.id  = as.factor(global$sub.id)
global$IA_LABEL = as.factor(global$IA_LABEL)
global$unique.sub.id = as.factor(global$unique.sub.id)
glimpse(global) 
```


## Data Exclusions

```{r, echo=T, results='hide'}
skip.df <- data.frame(global) 

skip.df = skip.df [!skip.df$subj %in% c("PL42", "PL47", "UK19", "UK44", "AUS05", "AUS07","AUS51"),] # 117,936 rows
skip.df = skip.df [!skip.df$subj %in% c("UK10", "UK18", "AUS12", "AUS49", "AUS51", "AUS56"),] # 114,296 rows
skip.df<-skip.df[skip.df$sub.cond=="congruent",] # 76,172 rows

summary(skip.df$full.skip)
```

# IA = SUB Analysis

Skipping analysis run on the subtitle region.

```{r, results='hide'}
skip.df_sub<-skip.df[skip.df$IA_LABEL=="Sub_IA",] # 38,086 obs, 75 vars
```

## Skipping Descriptives & Visualisations 
 
```{r, echo=T, results='hide'}
cat("\n mean", mean(skip.df_sub$full.skip, na.rm=T)) #   mean 0.03925327
cat("\n sd", sd(skip.df_sub$full.skip, na.rm=T)) #  sd 0.1941995
```

```{r, echo=T, warning=FALSE, message=FALSE}
psych::describe(skip.df_sub$full.skip) 
summary(skip.df_sub$full.skip)

# means by sound
skip.df_sub %>%
  group_by(audio.cond) %>%
  summarise(avg_SKIP=mean(full.skip))

# means by group (language variety)
skip.df_sub %>%
  group_by(group) %>%
  summarise(avg_SKIP=mean(full.skip))

# means and SDs by sound and group 
a<-aggregate(full.skip~audio.cond*group,data=skip.df_sub,mean,na.rm=TRUE)
b<-aggregate(full.skip~audio.cond*group,data=skip.df_sub,sd,na.rm=TRUE)
meansd<-merge(a,b,by=c('audio.cond','group'))
knitr::kable(meansd, digits=3, col.names=c("Audio Condition", "Language Group","Mean","SD"))

# line graph by sound and group
skip.df_sub$audio.cond<-relevel(skip.df_sub$audio.cond,"ON")	
skip.df_sub$group<-relevel(skip.df_sub$group,"UK")
ggplot(data=skip.df_sub, aes(x=audio.cond, y=full.skip, group=group, color=group))+ 
  geom_line(stat='summary', fun.y='mean') + 
  geom_point(stat='summary', fun.y='mean') +
  xlab("Audio Condition") + ylab("Skipping Rates")
```

## Contrast Setting & releveling

```{r, results='hide'}
# check contrasts
contrasts(skip.df_sub$audio.cond) # dummy/treatment coding

# sound ON as the reference level
skip.df_sub$audio.cond<-relevel(skip.df_sub$audio.cond,"ON")	

# UK as the reference level (language variety group)
skip.df_sub$group<-relevel(skip.df_sub$group,"UK")
```


# Modelling for Skipping (global analysis, IA = SUB)

Intermediary steps, including those run with uncorrelated slopes, are omitted for brevity.

```{r, eval=FALSE, echo = T, results='hide'}
# failed to converge or singular fits, unless marked otherwise 
s.glmer.skip.max = glmer(full.skip ~ audio.cond*group + (1+audio.cond*group|subj) + 
                           (1+audio.cond*group|unique.sub.id), data=skip.df_sub, family=binomial) 

s.glmer.skip.01 = glmer(full.skip ~ audio.cond*group + (1+audio.cond*group|subj) + 
                          (1+audio.cond+group|unique.sub.id), data=skip.df_sub, family=binomial) 

s.glmer.skip.02 = glmer(full.skip ~ audio.cond*group + (1+audio.cond+group|subj) + 
                          (1+audio.cond*group|unique.sub.id), data=skip.df_sub, family=binomial)

s.glmer.skip.03 = glmer(full.skip ~ audio.cond*group + (1+audio.cond+group|subj) + 
                          (1+audio.cond+group|unique.sub.id), data=skip.df_sub, family=binomial) 

s.glmer.skip.04 = glmer(full.skip ~ audio.cond*group + (1+audio.cond*group|subj) + 
                          (1+audio.cond|unique.sub.id), data=skip.df_sub, family=binomial) 

s.glmer.skip.05 = glmer(full.skip ~ audio.cond*group + (1+audio.cond*group|subj) + 
                          (1+group|unique.sub.id), data=skip.df_sub, family=binomial)  

s.glmer.skip.06 = glmer(full.skip ~ audio.cond*group + (1+audio.cond*group|subj) + 
                          (1|unique.sub.id), data=skip.df_sub, family=binomial)   

s.glmer.skip.07 = glmer(full.skip ~ audio.cond*group + (1+audio.cond+group|subj) + 
                          (1+audio.cond|unique.sub.id), data=skip.df_sub, family=binomial)  

s.glmer.skip.08 = glmer(full.skip ~ audio.cond*group + (1+audio.cond+group|subj) + 
                          (1+group|unique.sub.id), data=skip.df_sub, family=binomial)  

s.glmer.skip.09 = glmer(full.skip ~ audio.cond*group + (1+audio.cond+group|subj) + 
                          (1|unique.sub.id), data=skip.df_sub, family=binomial)  

s.glmer.skip.10 = glmer(full.skip ~ audio.cond*group + (1+audio.cond|subj) + 
                          (1+audio.cond*group|unique.sub.id), data=skip.df_sub, family=binomial)  

s.glmer.skip.11 = glmer(full.skip ~ audio.cond*group + (1+audio.cond|subj) + 
                          (1+audio.cond+group|unique.sub.id), data=skip.df_sub, family=binomial)   

s.glmer.skip.12 = glmer(full.skip ~ audio.cond*group + (1+audio.cond|subj) + 
                          (1+audio.cond|unique.sub.id), data=skip.df_sub, family=binomial)  

s.glmer.skip.13 = glmer(full.skip ~ audio.cond*group + (1+audio.cond|subj) + 
                          (1+group|unique.sub.id), data=skip.df_sub, family=binomial)   

s.glmer.skip.14 = glmer(full.skip ~ audio.cond*group + (1+audio.cond|subj) +
                          (1|unique.sub.id), data=skip.df_sub, family=binomial)    

s.glmer.skip.15 = glmer(full.skip ~ audio.cond*group + (1+group|subj) + 
                          (1+audio.cond*group|unique.sub.id), data=skip.df_sub, family=binomial)    

s.glmer.skip.16 = glmer(full.skip ~ audio.cond*group + (1+group|subj) + 
                          (1+audio.cond+group|unique.sub.id), data=skip.df_sub, family=binomial)     

s.glmer.skip.17 = glmer(full.skip ~ audio.cond*group + (1+group|subj) + 
                          (1+audio.cond|unique.sub.id), data=skip.df_sub, family=binomial)   

s.glmer.skip.18 = glmer(full.skip ~ audio.cond*group + (1+group|subj) + 
                          (1+group|unique.sub.id), data=skip.df_sub, family=binomial)   

s.glmer.skip.19 = glmer(full.skip ~ audio.cond*group + (1+group|subj) +
                          (1|unique.sub.id), data=skip.df_sub, family=binomial)   

s.glmer.skip.20 = glmer(full.skip ~ audio.cond*group + (1|subj) +
                          (1+audio.cond*group|unique.sub.id), data=skip.df_sub, family=binomial)   

s.glmer.skip.21 = glmer(full.skip ~ audio.cond*group + (1|subj) +
                          (1+audio.cond+group|unique.sub.id), data=skip.df_sub, family=binomial)  

s.glmer.skip.22 = glmer(full.skip ~ audio.cond*group + (1|subj) +
                          (1+group|unique.sub.id), data=skip.df_sub, family=binomial)  

s.glmer.skip.23 = glmer(full.skip ~ audio.cond*group + (1|subj) +
                          (1+audio.cond|unique.sub.id), data=skip.df_sub, family=binomial)  

s.glmer.skip.min = glmer(full.skip ~ audio.cond*group + (1|subj) + 
                           (1|unique.sub.id), data=skip.df_sub, family=binomial)  

s.glmer.skip.24 = glmer(full.skip ~ audio.cond*group + (1|subj), data=skip.df_sub, family=binomial) # fitted

s.glmer.skip.25 = glmer(full.skip ~ audio.cond*group + (1|unique.sub.id), data=skip.df_sub, family=binomial) # fitted

s.glmer.skip.26 = glmer(full.skip ~ audio.cond*group + (1|subj) + (1|unique.sub.id), data=skip.df_sub, family=binomial, control = glmerControl(optimizer ="Nelder_Mead"))  # fitted
```


```{r, echo=F, results='hide'}
# models fitted
s.glmer.skip.24 = glmer(full.skip ~ audio.cond*group + (1|subj), data=skip.df_sub, family=binomial) 

s.glmer.skip.25 = glmer(full.skip ~ audio.cond*group + (1|unique.sub.id), data=skip.df_sub, family=binomial)

s.glmer.skip.26 = glmer(full.skip ~ audio.cond*group + (1|subj) + (1|unique.sub.id), data=skip.df_sub, family=binomial, control = glmerControl(optimizer ="Nelder_Mead")) 
```


```{r, echo=TRUE, message=FALSE, warning=FALSE}
anova (s.glmer.skip.24, s.glmer.skip.25, s.glmer.skip.26)  # mod 26
```

## Final skipping model

```{r, message=FALSE, warning=FALSE}
# model details
summary(s.glmer.skip.26) 

# get table of model coefficients 
tab_model(s.glmer.skip.26, file = "sub_s.glmer.skip.26.doc")
```


## Extract pairwise comparisons of means

```{r, message=FALSE, warning=FALSE}
# Obtain marginal means of the predictions
library(emmeans)
emm <- emmeans(s.glmer.skip.26, ~ audio.cond | group)
```


```{r, message=FALSE, warning=FALSE}
# plot marginal means
plot(emm)
emmip(emm, group ~ audio.cond, CIs = TRUE) 
```


```{r, message=FALSE, warning=FALSE}
emm1 = emmeans(s.glmer.skip.26, specs = pairwise ~ audio.cond:group)
emm1

# Results are given on the log odds ratio (not the response) scale. 
emm1$contrasts %>%
     summary(infer = TRUE)
```


## Covariates addition

```{r, echo=T, results='hide'}
glimpse(skip.df_sub) 
skip.df_sub$gender  = as.factor(skip.df_sub$gender)
skip.df_sub$AVT_Pref_bin  = as.factor(skip.df_sub$AVT_Pref_bin)

levels(skip.df_sub$gender)
levels(skip.df_sub$AVT_Pref_bin)
```


```{r, eval=F, echo = T, message=FALSE, warning=FALSE}
s.glmer.skip.26.extra = glmer(full.skip ~ audio.cond*group + gender + age + education + AVT_Pref_bin + (1|subj) + (1|unique.sub.id), data=skip.df_sub, family=binomial) # fails to converge

s.glmer.skip.25.extra = glmer(full.skip ~ audio.cond*group + gender + age + education + AVT_Pref_bin + (1|unique.sub.id), data=skip.df_sub, family=binomial) # fails to converge

s.glmer.skip.24.extra = glmer(full.skip ~ audio.cond*group + gender + age + education + AVT_Pref_bin + (1|subj), data=skip.df_sub, family=binomial) # fails to converge

# try with optimizer
var.optims <- allFit(s.glmer.skip.26.extra) # bobyqa : [OK]
```

```{r, eval=T, echo = T}
# bobyqa
s.glmer.skip.26.extra.1 = glmer(full.skip ~ audio.cond*group + gender + age + education + AVT_Pref_bin + (1|subj) + (1|unique.sub.id), data=skip.df_sub, family=binomial, control = glmerControl(optimizer ='bobyqa')) # fitted OK
```

```{r, echo = T, message=FALSE, warning=FALSE}
# compare models
anova(s.glmer.skip.26, s.glmer.skip.26.extra.1) # new model (mod 26.extra.1) has lower AIC but higher BIC than the original one

summary(s.glmer.skip.26.extra.1) 

tab_model(s.glmer.skip.26.extra.1,file = "sub_s.glmer.skip.26.extra1.doc")
```

## Extract pairwise comparisons of means (model with additional covariates)

```{r, message=FALSE, warning=FALSE}
# Obtain marginal means of the predictions
library(emmeans)
emm.full <- emmeans(s.glmer.skip.26.extra.1, ~ audio.cond | group)
```


```{r, message=FALSE, warning=FALSE}
# plot marginal means
plot(emm.full)
emmip(emm.full, group ~ audio.cond, CIs = TRUE) 
```


```{r, message=FALSE, warning=FALSE}
emm.full.1 = emmeans(s.glmer.skip.26.extra.1, specs = pairwise ~ audio.cond:group)
emm.full.1

# Results are given on the log odds ratio (not the response) scale. 
emm.full.1$contrasts %>%
     summary(infer = TRUE)
```


```{r}

```
