# Supplementary material for: Watching subtitled videos with the sound off affects viewers’ comprehension, cognitive load, immersion, enjoyment, and gaze patterns: A mixed-methods eye-tracking study
Source: PLoS One. 2024 Oct 7;19(10):e0306251. doi: 10.1371/journal.pone.0306251 (PMC11458047; doi:10.1371/journal.pone.0306251)
Supplement: S1 Data — (ZIP) [file pone.0306251.s001.zip › Data analysis_Revised after peer review_Feb 2024/SKIP_revised/sub_s.glmer.skip.26.doc]

<table style="border-collapse:collapse; border:none;">
<tr>
<th style="border-top: double; text-align:center; font-style:normal; font-weight:bold; padding:0.2cm;  text-align:left; ">&nbsp;</th>
<th colspan="3" style="border-top: double; text-align:center; font-style:normal; font-weight:bold; padding:0.2cm; ">full.skip</th>
</tr>
<tr>
<td style=" text-align:center; border-bottom:1px solid; font-style:italic; font-weight:normal;  text-align:left; ">Predictors</td>
<td style=" text-align:center; border-bottom:1px solid; font-style:italic; font-weight:normal;  ">Odds Ratios</td>
<td style=" text-align:center; border-bottom:1px solid; font-style:italic; font-weight:normal;  ">CI</td>
<td style=" text-align:center; border-bottom:1px solid; font-style:italic; font-weight:normal;  ">p</td>
</tr>
<tr>
<td style=" padding:0.2cm; text-align:left; vertical-align:top; text-align:left; ">(Intercept)</td>
<td style=" padding:0.2cm; text-align:left; vertical-align:top; text-align:center;  ">0.03</td>
<td style=" padding:0.2cm; text-align:left; vertical-align:top; text-align:center;  ">0.02&nbsp;&ndash;&nbsp;0.04</td>
<td style=" padding:0.2cm; text-align:left; vertical-align:top; text-align:center;  "><strong>&lt;0.001</strong></td>
</tr>
<tr>
<td style=" padding:0.2cm; text-align:left; vertical-align:top; text-align:left; ">audio cond [OFF]</td>
<td style=" padding:0.2cm; text-align:left; vertical-align:top; text-align:center;  ">0.30</td>
<td style=" padding:0.2cm; text-align:left; vertical-align:top; text-align:center;  ">0.25&nbsp;&ndash;&nbsp;0.37</td>
<td style=" padding:0.2cm; text-align:left; vertical-align:top; text-align:center;  "><strong>&lt;0.001</strong></td>
</tr>
<tr>
<td style=" padding:0.2cm; text-align:left; vertical-align:top; text-align:left; ">group [AUS]</td>
<td style=" padding:0.2cm; text-align:left; vertical-align:top; text-align:center;  ">0.92</td>
<td style=" padding:0.2cm; text-align:left; vertical-align:top; text-align:center;  ">0.56&nbsp;&ndash;&nbsp;1.51</td>
<td style=" padding:0.2cm; text-align:left; vertical-align:top; text-align:center;  ">0.738</td>
</tr>
<tr>
<td style=" padding:0.2cm; text-align:left; vertical-align:top; text-align:left; ">group [PL]</td>
<td style=" padding:0.2cm; text-align:left; vertical-align:top; text-align:center;  ">0.40</td>
<td style=" padding:0.2cm; text-align:left; vertical-align:top; text-align:center;  ">0.25&nbsp;&ndash;&nbsp;0.65</td>
<td style=" padding:0.2cm; text-align:left; vertical-align:top; text-align:center;  "><strong>&lt;0.001</strong></td>
</tr>
<tr>
<td style=" padding:0.2cm; text-align:left; vertical-align:top; text-align:left; ">audio cond [OFF] × group<br>[AUS]</td>
<td style=" padding:0.2cm; text-align:left; vertical-align:top; text-align:center;  ">1.22</td>
<td style=" padding:0.2cm; text-align:left; vertical-align:top; text-align:center;  ">0.92&nbsp;&ndash;&nbsp;1.62</td>
<td style=" padding:0.2cm; text-align:left; vertical-align:top; text-align:center;  ">0.169</td>
</tr>
<tr>
<td style=" padding:0.2cm; text-align:left; vertical-align:top; text-align:left; ">audio cond [OFF] × group<br>[PL]</td>
<td style=" padding:0.2cm; text-align:left; vertical-align:top; text-align:center;  ">1.22</td>
<td style=" padding:0.2cm; text-align:left; vertical-align:top; text-align:center;  ">0.90&nbsp;&ndash;&nbsp;1.66</td>
<td style=" padding:0.2cm; text-align:left; vertical-align:top; text-align:center;  ">0.201</td>
</tr>
<tr>
<td colspan="4" style="font-weight:bold; text-align:left; padding-top:.8em;">Random Effects</td>
</tr>

<tr>
<td style=" padding:0.2cm; text-align:left; vertical-align:top; text-align:left; padding-top:0.1cm; padding-bottom:0.1cm;">&sigma;<sup>2</sup></td>
<td style=" padding:0.2cm; text-align:left; vertical-align:top; padding-top:0.1cm; padding-bottom:0.1cm; text-align:left;" colspan="3">3.29</td>
</tr>

<tr>
<td style=" padding:0.2cm; text-align:left; vertical-align:top; text-align:left; padding-top:0.1cm; padding-bottom:0.1cm;">&tau;<sub>00</sub> <sub>unique.sub.id</sub></td>
<td style=" padding:0.2cm; text-align:left; vertical-align:top; padding-top:0.1cm; padding-bottom:0.1cm; text-align:left;" colspan="3">1.38</td>

<tr>
<td style=" padding:0.2cm; text-align:left; vertical-align:top; text-align:left; padding-top:0.1cm; padding-bottom:0.1cm;">&tau;<sub>00</sub> <sub>subj</sub></td>
<td style=" padding:0.2cm; text-align:left; vertical-align:top; padding-top:0.1cm; padding-bottom:0.1cm; text-align:left;" colspan="3">1.26</td>

<tr>
<td style=" padding:0.2cm; text-align:left; vertical-align:top; text-align:left; padding-top:0.1cm; padding-bottom:0.1cm;">ICC</td>
<td style=" padding:0.2cm; text-align:left; vertical-align:top; padding-top:0.1cm; padding-bottom:0.1cm; text-align:left;" colspan="3">0.44</td>

<tr>
<td style=" padding:0.2cm; text-align:left; vertical-align:top; text-align:left; padding-top:0.1cm; padding-bottom:0.1cm;">N <sub>subj</sub></td>
<td style=" padding:0.2cm; text-align:left; vertical-align:top; padding-top:0.1cm; padding-bottom:0.1cm; text-align:left;" colspan="3">156</td>

<tr>
<td style=" padding:0.2cm; text-align:left; vertical-align:top; text-align:left; padding-top:0.1cm; padding-bottom:0.1cm;">N <sub>unique.sub.id</sub></td>
<td style=" padding:0.2cm; text-align:left; vertical-align:top; padding-top:0.1cm; padding-bottom:0.1cm; text-align:left;" colspan="3">364</td>
<tr>
<td style=" padding:0.2cm; text-align:left; vertical-align:top; text-align:left; padding-top:0.1cm; padding-bottom:0.1cm; border-top:1px solid;">Observations</td>
<td style=" padding:0.2cm; text-align:left; vertical-align:top; padding-top:0.1cm; padding-bottom:0.1cm; text-align:left; border-top:1px solid;" colspan="3">38086</td>
</tr>
<tr>
<td style=" padding:0.2cm; text-align:left; vertical-align:top; text-align:left; padding-top:0.1cm; padding-bottom:0.1cm;">Marginal R<sup>2</sup> / Conditional R<sup>2</sup></td>
<td style=" padding:0.2cm; text-align:left; vertical-align:top; padding-top:0.1cm; padding-bottom:0.1cm; text-align:left;" colspan="3">0.069 / 0.483</td>
</tr>

</table>
