# Supplementary material for: Watching subtitled videos with the sound off affects viewers’ comprehension, cognitive load, immersion, enjoyment, and gaze patterns: A mixed-methods eye-tracking study
Source: PLoS One. 2024 Oct 7;19(10):e0306251. doi: 10.1371/journal.pone.0306251 (PMC11458047; doi:10.1371/journal.pone.0306251)
Supplement: S1 Data — (ZIP) [file pone.0306251.s001.zip › Data analysis_Revised after peer review_Feb 2024/TRT_revised/TT_global_IA_Exp2.Rmd]

---
title: "Total Reading Times_Subtitle-level"
author: "VR"
date: "Feb 2024"
output: html_document
---

```{r, echo=T, results='hide', message=FALSE,  warning=FALSE}

sessionInfo() # R version 4.3.2 (2023-10-31 ucrt)

# load libraries
library(lattice)
library(lme4)
library(lmerTest)
library(emmeans)
library(sjPlot)
library(MASS)
library(tidyverse)
library(ggplot2)
library(pastecs)
library(udpipe)
library(optimx)
library(psych)
library(nlme)
```


```{r}
global <- read.csv ("Exp2_Global_IA report_merged.csv", header=T) # 123,032 obs, 75 vars
```

**NOTES ABOUT DATA EXCLUSIONS**:    

- PL42, PL47, UK19, UK44, AUS05, AUS07, AUS51 are excluded due to low eye-tracking data quality.    

- UK10, UK18, AUS12, AUS49, AUS51, AUS56 are excluded because they are not native speakers of English, or because they are *American* English native speakers (not British or Australian).   


## Global dataset processing

```{r, echo=T, results='hide'}
summary(global)
glimpse(global)
names(global)
names(global)[17] <- "tt"

global$subj  = as.factor(global$subj)
global$audio.cond  = as.factor(global$audio.cond)
global$sub.cond = as.factor(global$sub.cond)
global$group  = as.factor(global$group)
global$IA_LABEL = as.factor(global$IA_LABEL)
global$sub.id  = as.factor(global$sub.id)
global$unique.sub.id = as.factor(global$unique.sub.id)
```


## Data Exclusions

```{r, echo=T, results='hide'}
tt.df <- data.frame(global)

tt.df = tt.df [!tt.df$subj %in% c("PL42", "PL47", "UK19", "UK44", "AUS05", "AUS07","AUS51"),] #  117,936 rows
tt.df = tt.df [!tt.df$subj %in% c("UK10", "UK18", "AUS12", "AUS49","AUS51", "AUS56"),] # 114,296 rows
tt.df<-tt.df[tt.df$sub.cond=="congruent",] # 76,172 rows

summary(tt.df$tt) 
nrow(tt.df[tt.df$tt == 0, ])  # 5822 rows
tt.df = tt.df[tt.df$tt!=0,] # 70,350 rows
summary(tt.df$tt) 
```

# IA = SUB Analysis

TT analysis run on the subtitle region.

```{r, results='hide'}
tt.df_sub<-tt.df[tt.df$IA_LABEL=="Sub_IA",] # 36,591 obs, 75 vars
glimpse(tt.df_sub) 
```

## Total Times (TT) Descriptives & Visualisations

```{r, echo=T, results='hide'}
cat("\n mean", mean(tt.df_sub$tt, na.rm=T)) # mean 1126.612
cat("\n sd", sd(tt.df_sub$t, na.rm=T)) # sd 742.808
```

```{r,echo=T, warning=FALSE, message=FALSE}
# normality plots
qqnorm(tt.df_sub$tt, main = 'Normal Q-Q plot (Total Times - Subtitle Area, TT >0)') 
hist(tt.df_sub$tt, main = 'Total Times - Subtitle Area, TT > 0') 
hist(log(tt.df_sub$tt), main = 'Total Times(log) - Subtitle Area, TT > 0') 
hist(sqrt(tt.df_sub$tt), main = 'Total Times(sqrt) - Subtitle Area, TT > 0') 

psych::describe(tt.df_sub$tt) 

# means by sound
with(tt.df_sub,tapply(tt,list(audio.cond),mean))

# means by language variety (group)
with(tt.df_sub,tapply(tt,list(group),mean))

# means & SD by sound and language
a<-aggregate(tt~audio.cond*group,data=tt.df_sub,mean,na.rm=TRUE)
b<-aggregate(tt~audio.cond*group,data=tt.df_sub,sd,na.rm=TRUE)
meansd<-merge(a,b,by=c('audio.cond','group'))
knitr::kable(meansd, digits=1, col.names=c("Audio Condition","Language","Mean","SD"))

# line graph by sound and language
tt.df_sub$group<-relevel(tt.df_sub$group,"UK")
tt.df_sub$audio.cond<-relevel(tt.df_sub$audio.cond,"ON")	
ggplot(data=tt.df_sub, aes(x=audio.cond, y=tt, group=group, color=group))+ 
  geom_line(stat= 'summary', fun.y='mean') + 
  geom_point(stat='summary', fun.y='mean') +
  xlab("Audio Condition") + ylab("Total Times")
```

## Contrast Setting & releveling

```{r, results='hide'}
# check contrasts
contrasts(tt.df_sub$audio.cond) # dummy/treatment coding

# sound ON as the reference level
tt.df_sub$audio.cond<-relevel(tt.df_sub$audio.cond,"ON")	

# UK as the reference level for language variety
tt.df_sub$group<-relevel(tt.df_sub$group,"UK")
```


# Modelling for TT (global analysis, IA = SUB, TT>0)

Intermediary steps, including those run with uncorrelated slopes, are omitted for brevity.

```{r, echo=T, eval=FALSE, results='hide', message=FALSE, warning=FALSE}
# failed to converge or singular fits 
s.lmer.01 = lmer(tt ~ audio.cond*group + (1 + audio.cond*group|subj) + (1+audio.cond*group|unique.sub.id), data=tt.df_sub) 
s.lmer.02 = lmer(tt ~ audio.cond*group +  (1+audio.cond+group|subj) + (1+audio.cond*group | unique.sub.id), data=tt.df_sub) 

s.lmer.03 = lmer(tt ~ audio.cond*group +  (1+audio.cond*group|subj) + (1+audio.cond+group | unique.sub.id), data=tt.df_sub) 

s.lmer.04 = lmer(tt ~ audio.cond*group +  (1+audio.cond+group|subj) + (1+audio.cond+group | unique.sub.id), data=tt.df_sub)

s.lmer.05 = lmer(tt ~ audio.cond*group +  (1+audio.cond+group|subj) + (1+audio.cond | unique.sub.id), data=tt.df_sub)

s.lmer.06 = lmer(tt ~ audio.cond*group +  (1+audio.cond+group|subj) + (1+group | unique.sub.id), data=tt.df_sub)

s.lmer.07 = lmer(tt ~ audio.cond*group +  (1+group|subj) + (1+group | unique.sub.id), data=tt.df_sub)

s.lmer.15 = lmer(tt ~ audio.cond*group + (1+audio.cond|subj) + (1+group|unique.sub.id), data=tt.df_sub) 

s.lmer.16 = lmer(tt ~ audio.cond*group + (1+audio.cond|subj) + (1+audio.cond|unique.sub.id), data=tt.df_sub) # fitted

s.lmer.17 = lmer(tt ~ audio.cond*group + (1+audio.cond|subj) + (1|unique.sub.id), data=tt.df_sub) # fitted 

s.lmer.18 = lmer(tt ~ audio.cond*group + (1|subj) + (1|unique.sub.id), data=tt.df_sub) # fitted

```

```{r, echo=FALSE, results='hide', eval=TRUE, message=FALSE, warning=FALSE}
# only models fitted
s.lmer.16 = lmer(tt ~ audio.cond*group + (1+audio.cond|subj) + (1+audio.cond|unique.sub.id), data=tt.df_sub) 
s.lmer.17 = lmer(tt ~ audio.cond*group + (1+audio.cond|subj) + (1|unique.sub.id), data=tt.df_sub) 
s.lmer.18 = lmer(tt ~ audio.cond*group + (1|subj) + (1|unique.sub.id), data=tt.df_sub) 
```


```{r}
anova (s.lmer.18, s.lmer.17, s.lmer.16)
anova(s.lmer.16,s.lmer.17) # model 16
```


# Final TT Model

```{r, message=FALSE, warning=FALSE}
#  run PCA:
summary(rePCA(s.lmer.16))

# model details
summary(s.lmer.16) 

# table of model coefficients 
tab_model(s.lmer.16,file = "TT_sub_lme_s.lmer.16.doc")
```

## Extract pairwise comparisons of means 

```{r, message=FALSE, warning=FALSE}
# Obtain marginal means of the predictions
library(emmeans)
emm <- emmeans(s.lmer.16, ~ audio.cond | group)
```


```{r, message=FALSE, warning=FALSE}
# plot  marginal means:
plot(emm)
emmip(emm, group ~ audio.cond, CIs = TRUE) 
```


```{r, message=FALSE, warning=FALSE}
emm1 = emmeans(s.lmer.16, specs = pairwise ~ audio.cond:group)
emm1

emm1$contrasts %>%
     summary(infer = TRUE)
```


```{r, eval = F, echo =FALSE, message=FALSE, warning=FALSE}
## Model checks

# plot residuals
res <- resid(s.lmer.16)
hist(res, breaks = 10, las = 1, col = 1, border = "white", xlab = "Residual",main='')

# fitted and residual values
res <- resid(s.lmer.16)
fit <- fitted(s.lmer.16)
plot(res ~ fit, pch=5); abline(0,0, col="red") 

plot(s.lmer.16) 

# residuals against raw response
plot(resid(s.lmer.16), tt.df_sub$tt) 

# distrib of residuals
qqnorm(resid(s.lmer.16))

library(lattice)
qqmath(s.lmer.16)

# ranefs
dotplot(ranef(s.lmer.16,condVar=TRUE), lattice.options=list(layout=c(1,2)))
dplot.tt<-dotplot(ranef(s.lmer.16,condVar=TRUE))
dplot.tt$unique.sub.id
dplot.tt$subj

ranef(s.lmer.16)$subj 
ranef(s.lmer.16)$unique.sub.id 
```


## Covariates addition

```{r, echo=T, results='hide'}
glimpse(tt.df_sub) 
tt.df_sub$gender  = as.factor(tt.df_sub$gender)
tt.df_sub$AVT_Pref_bin  = as.factor(tt.df_sub$AVT_Pref_bin)

levels(tt.df_sub$gender)
levels(tt.df_sub$AVT_Pref_bin)
```


```{r}
# fit model
s.lmer.16.extra = lmer(tt ~ audio.cond*group + gender + age + education + AVT_Pref_bin + (1+audio.cond|subj) + (1+audio.cond|unique.sub.id), data=tt.df_sub) 

summary(s.lmer.16.extra) # t-values are very small, none of the covariates are significant

# model explains virtually no additional variance at all
tab_model(s.lmer.16.extra,file = "TT_sub_lme_s.lmer.16.extra.doc")
```


```{r}
```
