# Supplementary material for: Watching subtitled videos with the sound off affects viewers’ comprehension, cognitive load, immersion, enjoyment, and gaze patterns: A mixed-methods eye-tracking study
Source: PLoS One. 2024 Oct 7;19(10):e0306251. doi: 10.1371/journal.pone.0306251 (PMC11458047; doi:10.1371/journal.pone.0306251)
Supplement: S1 Data — (ZIP) [file pone.0306251.s001.zip › Data analysis_Revised after peer review_Feb 2024/TRT_revised/TT_sub_lme_s.lmer.16.extra.doc]

<table style="border-collapse:collapse; border:none;">
<tr>
<th style="border-top: double; text-align:center; font-style:normal; font-weight:bold; padding:0.2cm;  text-align:left; ">&nbsp;</th>
<th colspan="3" style="border-top: double; text-align:center; font-style:normal; font-weight:bold; padding:0.2cm; ">tt</th>
</tr>
<tr>
<td style=" text-align:center; border-bottom:1px solid; font-style:italic; font-weight:normal;  text-align:left; ">Predictors</td>
<td style=" text-align:center; border-bottom:1px solid; font-style:italic; font-weight:normal;  ">Estimates</td>
<td style=" text-align:center; border-bottom:1px solid; font-style:italic; font-weight:normal;  ">CI</td>
<td style=" text-align:center; border-bottom:1px solid; font-style:italic; font-weight:normal;  ">p</td>
</tr>
<tr>
<td style=" padding:0.2cm; text-align:left; vertical-align:top; text-align:left; ">(Intercept)</td>
<td style=" padding:0.2cm; text-align:left; vertical-align:top; text-align:center;  ">926.49</td>
<td style=" padding:0.2cm; text-align:left; vertical-align:top; text-align:center;  ">680.06&nbsp;&ndash;&nbsp;1172.92</td>
<td style=" padding:0.2cm; text-align:left; vertical-align:top; text-align:center;  "><strong>&lt;0.001</strong></td>
</tr>
<tr>
<td style=" padding:0.2cm; text-align:left; vertical-align:top; text-align:left; ">audio cond [OFF]</td>
<td style=" padding:0.2cm; text-align:left; vertical-align:top; text-align:center;  ">277.52</td>
<td style=" padding:0.2cm; text-align:left; vertical-align:top; text-align:center;  ">219.73&nbsp;&ndash;&nbsp;335.31</td>
<td style=" padding:0.2cm; text-align:left; vertical-align:top; text-align:center;  "><strong>&lt;0.001</strong></td>
</tr>
<tr>
<td style=" padding:0.2cm; text-align:left; vertical-align:top; text-align:left; ">group [AUS]</td>
<td style=" padding:0.2cm; text-align:left; vertical-align:top; text-align:center;  ">&#45;8.47</td>
<td style=" padding:0.2cm; text-align:left; vertical-align:top; text-align:center;  ">&#45;105.09&nbsp;&ndash;&nbsp;88.16</td>
<td style=" padding:0.2cm; text-align:left; vertical-align:top; text-align:center;  ">0.864</td>
</tr>
<tr>
<td style=" padding:0.2cm; text-align:left; vertical-align:top; text-align:left; ">group [PL]</td>
<td style=" padding:0.2cm; text-align:left; vertical-align:top; text-align:center;  ">219.23</td>
<td style=" padding:0.2cm; text-align:left; vertical-align:top; text-align:center;  ">132.60&nbsp;&ndash;&nbsp;305.87</td>
<td style=" padding:0.2cm; text-align:left; vertical-align:top; text-align:center;  "><strong>&lt;0.001</strong></td>
</tr>
<tr>
<td style=" padding:0.2cm; text-align:left; vertical-align:top; text-align:left; ">gender [M]</td>
<td style=" padding:0.2cm; text-align:left; vertical-align:top; text-align:center;  ">&#45;14.63</td>
<td style=" padding:0.2cm; text-align:left; vertical-align:top; text-align:center;  ">&#45;95.98&nbsp;&ndash;&nbsp;66.72</td>
<td style=" padding:0.2cm; text-align:left; vertical-align:top; text-align:center;  ">0.724</td>
</tr>
<tr>
<td style=" padding:0.2cm; text-align:left; vertical-align:top; text-align:left; ">gender [NB]</td>
<td style=" padding:0.2cm; text-align:left; vertical-align:top; text-align:center;  ">14.66</td>
<td style=" padding:0.2cm; text-align:left; vertical-align:top; text-align:center;  ">&#45;181.68&nbsp;&ndash;&nbsp;211.01</td>
<td style=" padding:0.2cm; text-align:left; vertical-align:top; text-align:center;  ">0.884</td>
</tr>
<tr>
<td style=" padding:0.2cm; text-align:left; vertical-align:top; text-align:left; ">age</td>
<td style=" padding:0.2cm; text-align:left; vertical-align:top; text-align:center;  ">5.37</td>
<td style=" padding:0.2cm; text-align:left; vertical-align:top; text-align:center;  ">&#45;0.45&nbsp;&ndash;&nbsp;11.19</td>
<td style=" padding:0.2cm; text-align:left; vertical-align:top; text-align:center;  ">0.070</td>
</tr>
<tr>
<td style=" padding:0.2cm; text-align:left; vertical-align:top; text-align:left; ">education</td>
<td style=" padding:0.2cm; text-align:left; vertical-align:top; text-align:center;  ">&#45;9.84</td>
<td style=" padding:0.2cm; text-align:left; vertical-align:top; text-align:center;  ">&#45;24.40&nbsp;&ndash;&nbsp;4.73</td>
<td style=" padding:0.2cm; text-align:left; vertical-align:top; text-align:center;  ">0.186</td>
</tr>
<tr>
<td style=" padding:0.2cm; text-align:left; vertical-align:top; text-align:left; ">AVT Pref bin [subs]</td>
<td style=" padding:0.2cm; text-align:left; vertical-align:top; text-align:center;  ">&#45;21.70</td>
<td style=" padding:0.2cm; text-align:left; vertical-align:top; text-align:center;  ">&#45;126.88&nbsp;&ndash;&nbsp;83.48</td>
<td style=" padding:0.2cm; text-align:left; vertical-align:top; text-align:center;  ">0.686</td>
</tr>
<tr>
<td style=" padding:0.2cm; text-align:left; vertical-align:top; text-align:left; ">audio cond [OFF] × group<br>[AUS]</td>
<td style=" padding:0.2cm; text-align:left; vertical-align:top; text-align:center;  ">17.94</td>
<td style=" padding:0.2cm; text-align:left; vertical-align:top; text-align:center;  ">&#45;57.29&nbsp;&ndash;&nbsp;93.18</td>
<td style=" padding:0.2cm; text-align:left; vertical-align:top; text-align:center;  ">0.640</td>
</tr>
<tr>
<td style=" padding:0.2cm; text-align:left; vertical-align:top; text-align:left; ">audio cond [OFF] × group<br>[PL]</td>
<td style=" padding:0.2cm; text-align:left; vertical-align:top; text-align:center;  ">&#45;30.30</td>
<td style=" padding:0.2cm; text-align:left; vertical-align:top; text-align:center;  ">&#45;102.22&nbsp;&ndash;&nbsp;41.62</td>
<td style=" padding:0.2cm; text-align:left; vertical-align:top; text-align:center;  ">0.409</td>
</tr>
<tr>
<td colspan="4" style="font-weight:bold; text-align:left; padding-top:.8em;">Random Effects</td>
</tr>

<tr>
<td style=" padding:0.2cm; text-align:left; vertical-align:top; text-align:left; padding-top:0.1cm; padding-bottom:0.1cm;">&sigma;<sup>2</sup></td>
<td style=" padding:0.2cm; text-align:left; vertical-align:top; padding-top:0.1cm; padding-bottom:0.1cm; text-align:left;" colspan="3">139066.93</td>
</tr>

<tr>
<td style=" padding:0.2cm; text-align:left; vertical-align:top; text-align:left; padding-top:0.1cm; padding-bottom:0.1cm;">&tau;<sub>00</sub> <sub>unique.sub.id</sub></td>
<td style=" padding:0.2cm; text-align:left; vertical-align:top; padding-top:0.1cm; padding-bottom:0.1cm; text-align:left;" colspan="3">283641.47</td>

<tr>
<td style=" padding:0.2cm; text-align:left; vertical-align:top; text-align:left; padding-top:0.1cm; padding-bottom:0.1cm;">&tau;<sub>00</sub> <sub>subj</sub></td>
<td style=" padding:0.2cm; text-align:left; vertical-align:top; padding-top:0.1cm; padding-bottom:0.1cm; text-align:left;" colspan="3">45026.48</td>

<tr>
<td style=" padding:0.2cm; text-align:left; vertical-align:top; text-align:left; padding-top:0.1cm; padding-bottom:0.1cm;">&tau;<sub>11</sub> <sub>unique.sub.id.audio.condOFF</sub></td>
<td style=" padding:0.2cm; text-align:left; vertical-align:top; padding-top:0.1cm; padding-bottom:0.1cm; text-align:left;" colspan="3">22042.92</td>

<tr>
<td style=" padding:0.2cm; text-align:left; vertical-align:top; text-align:left; padding-top:0.1cm; padding-bottom:0.1cm;">&tau;<sub>11</sub> <sub>subj.audio.condOFF</sub></td>
<td style=" padding:0.2cm; text-align:left; vertical-align:top; padding-top:0.1cm; padding-bottom:0.1cm; text-align:left;" colspan="3">31486.61</td>

<tr>
<td style=" padding:0.2cm; text-align:left; vertical-align:top; text-align:left; padding-top:0.1cm; padding-bottom:0.1cm;">&rho;<sub>01</sub> <sub>unique.sub.id</sub></td>
<td style=" padding:0.2cm; text-align:left; vertical-align:top; padding-top:0.1cm; padding-bottom:0.1cm; text-align:left;" colspan="3">0.53</td>

<tr>
<td style=" padding:0.2cm; text-align:left; vertical-align:top; text-align:left; padding-top:0.1cm; padding-bottom:0.1cm;">&rho;<sub>01</sub> <sub>subj</sub></td>
<td style=" padding:0.2cm; text-align:left; vertical-align:top; padding-top:0.1cm; padding-bottom:0.1cm; text-align:left;" colspan="3">-0.17</td>

<tr>
<td style=" padding:0.2cm; text-align:left; vertical-align:top; text-align:left; padding-top:0.1cm; padding-bottom:0.1cm;">ICC</td>
<td style=" padding:0.2cm; text-align:left; vertical-align:top; padding-top:0.1cm; padding-bottom:0.1cm; text-align:left;" colspan="3">0.74</td>

<tr>
<td style=" padding:0.2cm; text-align:left; vertical-align:top; text-align:left; padding-top:0.1cm; padding-bottom:0.1cm;">N <sub>subj</sub></td>
<td style=" padding:0.2cm; text-align:left; vertical-align:top; padding-top:0.1cm; padding-bottom:0.1cm; text-align:left;" colspan="3">156</td>

<tr>
<td style=" padding:0.2cm; text-align:left; vertical-align:top; text-align:left; padding-top:0.1cm; padding-bottom:0.1cm;">N <sub>unique.sub.id</sub></td>
<td style=" padding:0.2cm; text-align:left; vertical-align:top; padding-top:0.1cm; padding-bottom:0.1cm; text-align:left;" colspan="3">364</td>
<tr>
<td style=" padding:0.2cm; text-align:left; vertical-align:top; text-align:left; padding-top:0.1cm; padding-bottom:0.1cm; border-top:1px solid;">Observations</td>
<td style=" padding:0.2cm; text-align:left; vertical-align:top; padding-top:0.1cm; padding-bottom:0.1cm; text-align:left; border-top:1px solid;" colspan="3">36591</td>
</tr>
<tr>
<td style=" padding:0.2cm; text-align:left; vertical-align:top; text-align:left; padding-top:0.1cm; padding-bottom:0.1cm;">Marginal R<sup>2</sup> / Conditional R<sup>2</sup></td>
<td style=" padding:0.2cm; text-align:left; vertical-align:top; padding-top:0.1cm; padding-bottom:0.1cm; text-align:left;" colspan="3">0.056 / 0.753</td>
</tr>

</table>
